# Supplementary material for: (E)-1-(2-Hy­droxy­phen­yl)-3-(3-meth­oxy­phen­yl)prop-2-en-1-one
Source: IUCrdata. 2025 Mar 4;10(Pt 3):x250182. doi: 10.1107/S2414314625001828 (PMC11969391; doi:10.1107/S2414314625001828)
Supplement: Supplementary file 1 [file x-10-x250182-sup1.cif]

##############################################################################
#                                                                            #
# This CIF contains the data for a data article accepted for                 #
# publication in IUCrData. It conforms to the requirements of                #
# Notes for Authors for IUCrData, and has been                               #
# peer reviewed under the auspices of IUCrData.                              #
#                                                                            #
# Full details of the Crystallographic Information File format               #
# are given in the paper "The Crystallographic Information File (CIF):       #
# a New Standard Archive File for Crystallography" by S. R. Hall, F. H.      #
# Allen and I. D. Brown [Acta Cryst. (1991), A47, 655-685].                  #
#                                                                            #
# The current version of the core CIF dictionary is obtainable from          #
# ftp://ftp.iucr.org/pub/cif_core.dic.                                       #
#                                                                            #
# Software is freely available for graphical display of the structure(s)     #
# in this CIF. For information consult the CIF software page                 #
# http://www.iucr.org/resources/cif/software.                                #
#                                                                            #
# This file may be used for bona fide research purposes within the           #
# scientific community so long as proper attribution is given to the data    # 
# article from which it was obtained.                                        #
#                                                                            #
##############################################################################
data_I
_audit_creation_method     SHELXL-2013
_journal_date_recd_electronic     2025-02-18
_journal_date_accepted     2025-02-26
_journal_name_full     'IUCrData'
_journal_year     2025
_journal_volume     10
_journal_issue      1
_journal_page_first     0
_journal_page_last     0
_journal_paper_category     HO
_journal_paper_doi     10.1107/S2414314625001828
_journal_coeditor_code     HB4506
_publ_contact_author_name     'Alebel Nibret Belay'
_publ_contact_author_address
;
Department of Chemistry,
Bahir Dar University,
PO Box 79
Bahir Dar
Ethiopia
;
_publ_contact_author_email     'alebel.nibret@bdu.edu.et'
_publ_contact_author_fax     ?
_publ_contact_author_phone     ?
_publ_section_title
;
(<i>E</i>)-1-(2-Hydroxyphenyl)-3-(3-methoxyphenyl)prop-2-en-1-one
;
loop_
    _publ_author_name
    _publ_author_footnote
    _publ_author_address
    'Naghiyev, Farid N.' .
;
Department of Chemistry,
Baku State University,
Z. Khalilov Str. 23,
Az 1148 Baku,
Azerbaijan
;
    'H\"okelek, Tuncer' .
;
Hacettepe University,
Department of Physics,
06800 Beytepe-Ankara,
T\"urkiye
;
    'Khrustalev, Victor N.' .
;
Peoples' Friendship University of Russia (RUDN University),
Miklukho-Maklay St. 6,
Moscow 117198,
Russian Federation
N. D. Zelinsky Institute of Organic Chemistry RAS,
Leninsky Prosp. 47,
Moscow 119991,
Russian Federation
;
    'Zueva, Anna Yu' .
;
Peoples' Friendship University of Russia (RUDN University),
Miklukho-Maklay St. 6,
Moscow 117198,
Russian Federation
;
    'Asadov, Khammed A.' .
;
Department of Chemistry,
Baku State University,
Z. Khalilov Str. 23,
Az 1148 Baku,
Azerbaijan
;
    'Belay, Alebel N.' .
;
Department of Chemistry,
Bahir Dar University,
PO Box 79,
Bahir Dar,
Ethiopia
;
    'Mamedov, Ibrahim G.' .
;
Department of Chemistry,
Baku State University,
Z. Khalilov Str. 23,
Az 1148 Baku,
Azerbaijan
;
_publ_section_synopsis
;
The title compound contains two almost coplanar phenyl rings and an
intramolecular O---H...O hydrogen bond.
;
_chemical_name_systematic
;
(<i>E</i>)-1-(2-Hydroxyphenyl)-3-(3-methoxyphenyl)prop-2-en-1-one
;
_chemical_name_common     ?
_chemical_formula_moiety     'C16 H14 O3'
_chemical_formula_sum     'C16 H14 O3'
_chemical_formula_iupac     'C16 H14 O3'
_chemical_formula_weight     254.27
_chemical_melting_point     ?
_space_group_crystal_system     monoclinic
_space_group_name_H-M_alt     'C 2/c'
_space_group_name_Hall     '-C 2yc'
loop_
    _space_group_symop_operation_xyz
    'x, y, z'
    '-x, y, -z+1/2'
    'x+1/2, y+1/2, z'
    '-x+1/2, y+1/2, -z+1/2'
    '-x, -y, -z'
    'x, -y, z-1/2'
    '-x+1/2, -y+1/2, -z'
    'x+1/2, -y+1/2, z-1/2'
_cell_length_a     10.72243(10)
_cell_length_b     10.51268(9)
_cell_length_c     22.22491(18)
_cell_angle_alpha     90
_cell_angle_beta     99.4688(8)
_cell_angle_gamma     90
_cell_volume     2471.09(4)
_cell_formula_units_Z     8
_cell_measurement_reflns_used     10243
_cell_measurement_theta_min     4.010
_cell_measurement_theta_max     79.796
_cell_measurement_temperature     100(2)
_exptl_crystal_description     prism
_exptl_crystal_colour     colourless
_exptl_crystal_size_max     0.15
_exptl_crystal_size_mid     0.10
_exptl_crystal_size_min     0.10
_exptl_crystal_density_diffrn     1.367
_exptl_crystal_density_meas     ?
_exptl_crystal_density_method     ?
_exptl_crystal_F_000     1072
_exptl_absorpt_coefficient_mu     0.764
_exptl_absorpt_correction_type     multi-scan
_exptl_absorpt_process_details
;
(CrysAlisPro; Rigaku OD, 2021)
;
_exptl_absorpt_correction_T_min     0.770
_exptl_absorpt_correction_T_max     1.000
_diffrn_ambient_temperature     100(2)
_diffrn_source     'micro-focus sealed X-ray tube'
_diffrn_radiation_type     CuK\a
_diffrn_radiation_wavelength     1.54184
_diffrn_measurement_device_type
                           'Rigaku XtaLAB Synergy-S, HyPix-6000HE area-detector'
_diffrn_measurement_method     '\f and \w'
_diffrn_detector_area_resol_mean     ?
_diffrn_reflns_number     14193
_diffrn_reflns_av_R_equivalents     0.0309
_diffrn_reflns_av_unetI/netI     0.0216
_diffrn_reflns_theta_min     4.033
_diffrn_reflns_theta_max     79.967
_diffrn_reflns_theta_full     67.684
_diffrn_measured_fraction_theta_max     0.992
_diffrn_measured_fraction_theta_full     1.000
_diffrn_reflns_limit_h_min     -13
_diffrn_reflns_limit_h_max     13
_diffrn_reflns_limit_k_min     -8
_diffrn_reflns_limit_k_max     13
_diffrn_reflns_limit_l_min     -28
_diffrn_reflns_limit_l_max     28
_refine_special_details
; The OH hydrogen atom was located in a difference Fourier map, and
refined freely.
The C-bound hydrogen atom positions were geometrically placed
(C---H = 0.95--0.98 \%A and refined using a riding model by applying the
constraint of <i>U</i>~iso~ = k <i>U</i>~eq~ (C), where k = 1.5 for methyl H
atoms and k = 1.2 for the other C-bound H atoms.
;
_reflns_number_total     2689
_reflns_number_gt     2527
_reflns_threshold_expression     'I > 2\s(I)'
_refine_ls_structure_factor_coef     Fsqd
_refine_ls_matrix_type     full
_refine_ls_R_factor_all     0.0383
_refine_ls_R_factor_gt     0.0364
_refine_ls_wR_factor_gt     0.0975
_refine_ls_wR_factor_ref     0.0993
_refine_ls_goodness_of_fit_ref     1.062
_refine_ls_restrained_S_all     1.062
_refine_ls_number_reflns     2689
_refine_ls_number_parameters     178
_refine_ls_number_restraints     0
_refine_ls_hydrogen_treatment     mixed
_refine_ls_weighting_scheme     calc
_refine_ls_weighting_details
              'w=1/[\s^2^(Fo^2^)+(0.0493P)^2^+1.7373P] where P=(Fo^2^+2Fc^2^)/3'
_atom_sites_solution_hydrogens     mixed
_atom_sites_solution_primary     dual
_atom_sites_solution_secondary     difmap
_refine_ls_shift/su_max     0.001
_refine_ls_shift/su_mean     0.000
_refine_diff_density_max     0.262
_refine_diff_density_min     -0.190
_refine_ls_extinction_method     SHELXL
_refine_ls_extinction_coef     0.00040(4)
_refine_ls_extinction_expression
                                  'Fc^*^=kFc[1+0.001xFc^2^\l^3^/sin(2\q)]^-1/4^'
loop_
    _atom_type_symbol
    _atom_type_description
    _atom_type_scat_dispersion_real
    _atom_type_scat_dispersion_imag
    _atom_type_scat_source
    'C' 'C' 0.0181 0.0091
                         'International Tables Vol C Tables 4.2.6.8 and 6.1.1.4'
    'H' 'H' 0.0000 0.0000
                         'International Tables Vol C Tables 4.2.6.8 and 6.1.1.4'
    'O' 'O' 0.0492 0.0322
                         'International Tables Vol C Tables 4.2.6.8 and 6.1.1.4'
_computing_data_collection
;
CrysAlisPro 1.171.41.117a (Rigaku OD, 2021)
;
_computing_cell_refinement
;
CrysAlisPro 1.171.41.117a (Rigaku OD, 2021)
;
_computing_data_reduction
;
CrysAlisPro 1.171.41.117a (Rigaku OD, 2021)
;
_computing_structure_solution
;
<i>SHELXT</i> (Sheldrick, 2015a)
;
_computing_structure_refinement
;
SHELXL (Sheldrick, 2015b)
;
_computing_molecular_graphics
;
SHELXTL (Sheldrick, 2015)
;
_computing_publication_material
;
SHELXTL (Sheldrick, 2008)
;
loop_
    _atom_site_type_symbol
    _atom_site_label
    _atom_site_fract_x
    _atom_site_fract_y
    _atom_site_fract_z
    _atom_site_U_iso_or_equiv
    _atom_site_adp_type
    _atom_site_calc_flag
    _atom_site_occupancy
    _atom_site_disorder_assembly
    _atom_site_disorder_group
    O O1 0.38451(7) 0.58069(7) 0.35542(3) 0.02097(19) Uani d 1 . .
    O O2 0.33559(8) 0.41446(8) 0.27352(3) 0.0227(2) Uani d 1 . .
    H H2 0.3655(18) 0.489(2) 0.2965(9) 0.056(5) Uiso d 1 . .
    O O3 0.54949(8) 1.01783(8) 0.60473(3) 0.0223(2) Uani d 1 . .
    C C1 0.34130(9) 0.51250(10) 0.39322(5) 0.0169(2) Uani d 1 . .
    C C2 0.28385(9) 0.38836(10) 0.37447(5) 0.0163(2) Uani d 1 . .
    C C3 0.28323(10) 0.34535(10) 0.31402(5) 0.0178(2) Uani d 1 . .
    C C4 0.22718(10) 0.22920(11) 0.29458(5) 0.0209(2) Uani d 1 . .
    H H4 0.2271 0.2010 0.2540 0.025 Uiso calc 1 . .
    C C5 0.17196(10) 0.15544(10) 0.33442(5) 0.0212(2) Uani d 1 . .
    H H5 0.1338 0.0767 0.3210 0.025 Uiso calc 1 . .
    C C6 0.17186(10) 0.19577(11) 0.39429(5) 0.0203(2) Uani d 1 . .
    H H6 0.1339 0.1445 0.4215 0.024 Uiso calc 1 . .
    C C7 0.22712(10) 0.31026(10) 0.41383(5) 0.0184(2) Uani d 1 . .
    H H7 0.2269 0.3370 0.4547 0.022 Uiso calc 1 . .
    C C8 0.34912(10) 0.55674(10) 0.45654(5) 0.0186(2) Uani d 1 . .
    H H8 0.3206 0.5031 0.4859 0.022 Uiso calc 1 . .
    C C9 0.39600(10) 0.67174(10) 0.47329(5) 0.0176(2) Uani d 1 . .
    H H9 0.4217 0.7228 0.4422 0.021 Uiso calc 1 . .
    C C10 0.41176(9) 0.72683(10) 0.53452(5) 0.0168(2) Uani d 1 . .
    C C11 0.47212(10) 0.84450(10) 0.54386(5) 0.0178(2) Uani d 1 . .
    H H11 0.5011 0.8858 0.5107 0.021 Uiso calc 1 . .
    C C12 0.49052(10) 0.90231(10) 0.60123(5) 0.0180(2) Uani d 1 . .
    C C13 0.44902(10) 0.84144(11) 0.64993(5) 0.0196(2) Uani d 1 . .
    H H13 0.4617 0.8797 0.6892 0.024 Uiso calc 1 . .
    C C14 0.38859(10) 0.72374(11) 0.64062(5) 0.0205(2) Uani d 1 . .
    H H14 0.3605 0.6822 0.6739 0.025 Uiso calc 1 . .
    C C15 0.36886(10) 0.66657(10) 0.58381(5) 0.0187(2) Uani d 1 . .
    H H15 0.3266 0.5870 0.5781 0.022 Uiso calc 1 . .
    C C16 0.56917(11) 1.08037(11) 0.66276(5) 0.0225(2) Uani d 1 . .
    H H16A 0.6094 1.1631 0.6591 0.034 Uiso calc 1 . .
    H H16B 0.6239 1.0279 0.6926 0.034 Uiso calc 1 . .
    H H16C 0.4876 1.0930 0.6764 0.034 Uiso calc 1 . .
loop_
    _atom_site_aniso_label
    _atom_site_aniso_U_11
    _atom_site_aniso_U_22
    _atom_site_aniso_U_33
    _atom_site_aniso_U_12
    _atom_site_aniso_U_13
    _atom_site_aniso_U_23
    O1 0.0264(4) 0.0192(4) 0.0185(4) -0.0042(3) 0.0074(3) 0.0001(3)
    O2 0.0306(4) 0.0225(4) 0.0164(4) -0.0047(3) 0.0081(3) -0.0007(3)
    O3 0.0296(4) 0.0177(4) 0.0203(4) -0.0056(3) 0.0059(3) -0.0032(3)
    C1 0.0165(5) 0.0172(5) 0.0172(5) 0.0016(4) 0.0034(4) 0.0010(4)
    C2 0.0163(5) 0.0158(5) 0.0168(5) 0.0023(4) 0.0029(4) -0.0002(4)
    C3 0.0184(5) 0.0187(5) 0.0171(5) 0.0020(4) 0.0048(4) 0.0010(4)
    C4 0.0244(5) 0.0205(5) 0.0183(5) 0.0005(4) 0.0046(4) -0.0038(4)
    C5 0.0213(5) 0.0157(5) 0.0268(5) -0.0009(4) 0.0045(4) -0.0032(4)
    C6 0.0210(5) 0.0173(5) 0.0236(5) 0.0000(4) 0.0066(4) 0.0019(4)
    C7 0.0207(5) 0.0176(5) 0.0173(5) 0.0012(4) 0.0046(4) 0.0001(4)
    C8 0.0216(5) 0.0178(5) 0.0168(5) 0.0007(4) 0.0041(4) 0.0012(4)
    C9 0.0179(5) 0.0179(5) 0.0178(5) 0.0016(4) 0.0053(4) 0.0006(4)
    C10 0.0169(5) 0.0161(5) 0.0178(5) 0.0022(4) 0.0040(4) 0.0004(4)
    C11 0.0197(5) 0.0166(5) 0.0179(5) 0.0005(4) 0.0060(4) 0.0011(4)
    C12 0.0178(5) 0.0154(5) 0.0208(5) 0.0009(4) 0.0029(4) -0.0005(4)
    C13 0.0227(5) 0.0202(5) 0.0159(5) 0.0013(4) 0.0033(4) -0.0015(4)
    C14 0.0248(5) 0.0198(5) 0.0179(5) 0.0006(4) 0.0067(4) 0.0028(4)
    C15 0.0219(5) 0.0148(5) 0.0199(5) -0.0006(4) 0.0052(4) 0.0005(4)
    C16 0.0255(5) 0.0189(5) 0.0219(5) -0.0019(4) 0.0006(4) -0.0048(4)
_geom_special_details
;
 All esds (except the esd in the dihedral angle between two l.s. planes)
 are estimated using the full covariance matrix.  The cell esds are taken
 into account individually in the estimation of esds in distances, angles
 and torsion angles; correlations between esds in cell parameters are only
 used when they are defined by crystal symmetry.  An approximate (isotropic)
 treatment of cell esds is used for estimating esds involving l.s. planes.
;
loop_
    _geom_bond_atom_site_label_1
    _geom_bond_atom_site_label_2
    _geom_bond_site_symmetry_2
    _geom_bond_distance
    _geom_bond_publ_flag
    O1 C1 . 1.2498(13) ?
    O2 C3 . 1.3489(13) ?
    O2 H2 . 0.96(2) ?
    O3 C12 . 1.3654(13) ?
    O3 C16 . 1.4321(13) ?
    C1 C8 . 1.4714(14) ?
    C1 C2 . 1.4737(15) ?
    C2 C7 . 1.4087(14) ?
    C2 C3 . 1.4165(14) ?
    C3 C4 . 1.3977(15) ?
    C4 C5 . 1.3815(16) ?
    C4 H4 . 0.9500 ?
    C5 C6 . 1.3967(15) ?
    C5 H5 . 0.9500 ?
    C6 C7 . 1.3797(15) ?
    C6 H6 . 0.9500 ?
    C7 H7 . 0.9500 ?
    C8 C9 . 1.3384(16) ?
    C8 H8 . 0.9500 ?
    C9 C10 . 1.4631(14) ?
    C9 H9 . 0.9500 ?
    C10 C11 . 1.3957(15) ?
    C10 C15 . 1.4066(14) ?
    C11 C12 . 1.3968(14) ?
    C11 H11 . 0.9500 ?
    C12 C13 . 1.3921(15) ?
    C13 C14 . 1.3963(16) ?
    C13 H13 . 0.9500 ?
    C14 C15 . 1.3828(15) ?
    C14 H14 . 0.9500 ?
    C15 H15 . 0.9500 ?
    C16 H16A . 0.9800 ?
    C16 H16B . 0.9800 ?
    C16 H16C . 0.9800 ?
loop_
    _geom_angle_atom_site_label_1
    _geom_angle_atom_site_label_2
    _geom_angle_atom_site_label_3
    _geom_angle_site_symmetry_1
    _geom_angle_site_symmetry_3
    _geom_angle
    _geom_angle_publ_flag
    C3 O2 H2 . . 102.8(12) ?
    C12 O3 C16 . . 117.25(8) ?
    O1 C1 C8 . . 119.50(10) ?
    O1 C1 C2 . . 120.12(9) ?
    C8 C1 C2 . . 120.38(9) ?
    C7 C2 C3 . . 117.90(9) ?
    C7 C2 C1 . . 122.93(9) ?
    C3 C2 C1 . . 119.16(9) ?
    O2 C3 C4 . . 117.98(9) ?
    O2 C3 C2 . . 121.57(10) ?
    C4 C3 C2 . . 120.45(10) ?
    C5 C4 C3 . . 120.00(10) ?
    C5 C4 H4 . . 120.0 ?
    C3 C4 H4 . . 120.0 ?
    C4 C5 C6 . . 120.52(10) ?
    C4 C5 H5 . . 119.7 ?
    C6 C5 H5 . . 119.7 ?
    C7 C6 C5 . . 119.81(10) ?
    C7 C6 H6 . . 120.1 ?
    C5 C6 H6 . . 120.1 ?
    C6 C7 C2 . . 121.33(10) ?
    C6 C7 H7 . . 119.3 ?
    C2 C7 H7 . . 119.3 ?
    C9 C8 C1 . . 120.74(10) ?
    C9 C8 H8 . . 119.6 ?
    C1 C8 H8 . . 119.6 ?
    C8 C9 C10 . . 126.64(10) ?
    C8 C9 H9 . . 116.7 ?
    C10 C9 H9 . . 116.7 ?
    C11 C10 C15 . . 119.11(9) ?
    C11 C10 C9 . . 117.96(9) ?
    C15 C10 C9 . . 122.93(9) ?
    C10 C11 C12 . . 120.91(9) ?
    C10 C11 H11 . . 119.5 ?
    C12 C11 H11 . . 119.5 ?
    O3 C12 C13 . . 124.67(10) ?
    O3 C12 C11 . . 115.69(9) ?
    C13 C12 C11 . . 119.64(10) ?
    C12 C13 C14 . . 119.47(10) ?
    C12 C13 H13 . . 120.3 ?
    C14 C13 H13 . . 120.3 ?
    C15 C14 C13 . . 121.20(10) ?
    C15 C14 H14 . . 119.4 ?
    C13 C14 H14 . . 119.4 ?
    C14 C15 C10 . . 119.66(10) ?
    C14 C15 H15 . . 120.2 ?
    C10 C15 H15 . . 120.2 ?
    O3 C16 H16A . . 109.5 ?
    O3 C16 H16B . . 109.5 ?
    H16A C16 H16B . . 109.5 ?
    O3 C16 H16C . . 109.5 ?
    H16A C16 H16C . . 109.5 ?
    H16B C16 H16C . . 109.5 ?
loop_
    _geom_torsion_atom_site_label_1
    _geom_torsion_atom_site_label_2
    _geom_torsion_atom_site_label_3
    _geom_torsion_atom_site_label_4
    _geom_torsion_site_symmetry_1
    _geom_torsion_site_symmetry_2
    _geom_torsion_site_symmetry_3
    _geom_torsion_site_symmetry_4
    _geom_torsion
    _geom_torsion_publ_flag
    O1 C1 C2 C7 . . . . -176.32(10) ?
    C8 C1 C2 C7 . . . . 4.13(15) ?
    O1 C1 C2 C3 . . . . 2.66(15) ?
    C8 C1 C2 C3 . . . . -176.89(9) ?
    C7 C2 C3 O2 . . . . -179.98(9) ?
    C1 C2 C3 O2 . . . . 0.99(15) ?
    C7 C2 C3 C4 . . . . 0.32(15) ?
    C1 C2 C3 C4 . . . . -178.71(9) ?
    O2 C3 C4 C5 . . . . -179.76(10) ?
    C2 C3 C4 C5 . . . . -0.04(16) ?
    C3 C4 C5 C6 . . . . -0.18(17) ?
    C4 C5 C6 C7 . . . . 0.11(17) ?
    C5 C6 C7 C2 . . . . 0.18(16) ?
    C3 C2 C7 C6 . . . . -0.39(15) ?
    C1 C2 C7 C6 . . . . 178.60(9) ?
    O1 C1 C8 C9 . . . . 3.45(16) ?
    C2 C1 C8 C9 . . . . -177.00(9) ?
    C1 C8 C9 C10 . . . . -178.67(9) ?
    C8 C9 C10 C11 . . . . 174.88(10) ?
    C8 C9 C10 C15 . . . . -5.16(17) ?
    C15 C10 C11 C12 . . . . 0.19(15) ?
    C9 C10 C11 C12 . . . . -179.85(9) ?
    C16 O3 C12 C13 . . . . -0.29(15) ?
    C16 O3 C12 C11 . . . . 179.57(9) ?
    C10 C11 C12 O3 . . . . -179.36(9) ?
    C10 C11 C12 C13 . . . . 0.50(16) ?
    O3 C12 C13 C14 . . . . 179.34(10) ?
    C11 C12 C13 C14 . . . . -0.51(16) ?
    C12 C13 C14 C15 . . . . -0.16(16) ?
    C13 C14 C15 C10 . . . . 0.86(16) ?
    C11 C10 C15 C14 . . . . -0.86(15) ?
    C9 C10 C15 C14 . . . . 179.18(10) ?
loop_
    _geom_hbond_atom_site_label_D
    _geom_hbond_atom_site_label_H
    _geom_hbond_atom_site_label_A
    _geom_hbond_site_symmetry_A
    _geom_hbond_distance_DH
    _geom_hbond_distance_HA
    _geom_hbond_distance_DA
    _geom_hbond_angle_DHA
    _geom_hbond_publ_flag
    O2 H2 O1 . 0.96(2) 1.61(2) 2.5156(10) 154.9(19) yes
    C14 H14 O2 6_566 0.95 2.49 3.4220(13) 167 yes
    C16 H16C Cg1 7_555 0.98 2.71 3.5097(13) 140 yes
_shelx_space_group_comment
;
The symmetry employed for this shelxl refinement is uniquely defined
by the following loop, which should always be used as a source of
symmetry information in preference to the above space-group names.
They are only intended as comments.
;
_shelx_estimated_absorpt_T_min     0.894
_shelx_estimated_absorpt_T_max     0.928
_shelx_hkl_file
;
   0   0   2 14402.3 521.629   5
   0   0  -2 17249.4 510.154  11
   0   0  -3 3.42581 11.2478  11
   0   0  -4 515981. 15093.0  11
   0   0  -5 11.4794 24.5720  11
   0   0  -6 1449.94 117.750  11
   0   0  -7 9.02463 24.7906  38
   0   0  -7 8.19796 20.8497  11
   0   0  -8 3372.01 224.717  38
   0   0  -8 3557.82 221.326  11
   0   0  -9 12.1525 33.3923  38
   0   0  -9 43.6460 29.9847  11
   0   0 -10 13.9115 38.2529  38
   0   0 -10 149.249 53.2691  11
   0   0 -11 63.3204 52.0004  38
   0   0 -11 56.2133 41.3034  11
   0   0 -12 10001.0 528.483  38
   0   0  12 9205.96 388.346   4
   0   0 -12 9707.18 502.468  11
   0   0 -13 40.5149 47.0282  38
   0   0  13 15.8714 28.5408   4
   0   0 -13-17.5791 36.5020  11
   0   0 -14 37436.8 1449.54  38
   0   0  14 41739.0 1520.20   3
   0   0 -14 39215.2 1416.40  11
   0   0  15 27.8575 57.8510   3
   0   0 -15 42.6058 49.4631  11
   0   0  15 29.2356 30.3659   4
   0   0 -15 25.1755 45.2803  38
   0   0 -16 105346. 3568.46  11
   0   0 -16 107285. 3660.75  38
   0   0  16 116164. 3749.26   3
   0   0  16 108549. 3361.17   4
   0   0 -17 72.4732 39.9149  28
   0   0 -17 43.3027 38.1596  27
   0   0  17 11.5319 39.7199   4
   0   0 -17-30.2434 54.3933  38
   0   0  17 33.6425 60.5048   3
   0   0 -17 38.1674 42.0405  36
   0   0 -17 25.0315 45.0227  11
   0   0 -17 48.4446 38.9707  37
   0   0  17 19.7019 40.9207  34
   0   0 -18 308.324 67.7946  27
   0   0 -18 281.281 68.8784  28
   0   0  18 319.775 81.2498   4
   0   0 -18 227.918 107.269  38
   0   0  18 435.665 155.667   3
   0   0 -18 337.251 74.0496  36
   0   0 -18 238.280 99.5078  11
   0   0  18 315.069 74.4883  34
   0   0 -18 332.000 73.5985  37
   0   0  19-12.8765 42.2755   4
   0   0 -19 34.3215 61.7186  38
   0   0  19-38.4572 79.8539   3
   0   0 -19-10.7255 41.6650  36
   0   0  19 120.977 52.3248  34
   0   0 -19-10.2026 35.1316  28
   0   0 -19 49.1260 44.4640  27
   0   0 -19-10.8819 37.4706  37
   0   0  20 12000.7 529.045  34
   0   0 -20 10507.1 743.900  38
   0   0  20 13464.0 861.570   3
   0   0  20 11717.5 547.056   4
   0   0 -20 12554.8 518.358  27
   0   0 -20 12346.4 529.806  36
   0   0 -20 12026.6 528.863  37
   0   0 -20 12237.0 520.856  28
   0   0 -21 11.1844 44.9881  37
   0   0  21 39.3659 57.8114   4
   0   0 -21 10.5603 46.5307  28
   0   0 -21 60.9548 49.4857  27
   0   0 -21 66.2673 47.2930  36
   0   0  21 56.2681 40.4908  34
   0   0 -22 5841.17 307.366  28
   0   0 -22 5578.15 309.983  37
   0   0  22 5019.69 268.095  31
   0   0  22 5318.87 304.141  34
   0   0  22 5743.50 330.918   4
   0   0 -22 5512.90 296.726  27
   0   0 -22 5594.85 278.980  26
   0   0 -22 5394.22 304.452  36
   0   0 -23-30.3199 56.5059  37
   0   0 -23-7.30275 28.3689  26
   0   0  23 10.0903 36.2898  34
   0   0 -23-10.0015 48.7043  36
   0   0 -23-9.55069 44.3444  28
   0   0  23 35.5056 47.5894   4
   0   0 -24 2708.16 185.949  36
   0   0 -24 2603.00 180.453  28
   0   0 -24 2596.81 184.016  37
   0   0 -25 7.70946 45.9805  36
   0   0 -25 7.82164 36.3169  29
   0   0 -26 5390.56 252.170  36
   0   0 -26 5478.68 253.745  29
   0   0 -26 5395.53 252.753  37
   0   0 -27 4.49911 24.7189  36
   0   0 -27 26.6675 23.9794  29
   0   0 -27 4.56051 24.1449  37
   0   0 -28 4004.06 158.618  36
   0   0 -28 4298.54 161.547  37
   0   2   0 24512.4 761.733  11
   0   2   1 4294.08 143.244   3
   0  -2   1 4217.64 142.759   3
   0  -2  -1 4368.46 142.774  38
   0   2  -1 4241.42 142.052  38
   0   2  -1 4752.63 187.549  11
   0   2  -2 8617.06 364.449  15
   0  -2  -2 9630.45 319.314  38
   0   2  -2 9546.25 318.522  38
   0   2  -2 9761.16 359.758  11
   0  -2  -3 72932.4 2173.96  38
   0   2  -3 70564.8 2172.33  38
   0   2  -3 74231.4 2219.48  11
   0   2  -4 26030.1 833.786  38
   0  -2  -4 26298.6 833.869  38
   0   2  -4 23948.1 860.852  11
   0  -2  -4 25271.5 771.984  11
   0  -2  -5 2065.86 138.167  38
   0   2  -5 2278.04 142.475  38
   0  -2  -5 2011.57 101.642  11
   0   2  -6 18750.6 675.885  38
   0  -2  -6 19010.2 676.094  38
   0  -2  -6 18020.3 607.872  11
   0   2  -7 56124.6 1725.33  38
   0  -2  -7 54124.7 1721.23  38
   0  -2  -7 52131.2 1642.53  11
   0   2  -7 50985.9 1745.44  11
   0   2  -8 42588.5 1447.57  38
   0  -2  -8 42882.1 1449.67  38
   0  -2  -8 43719.3 1375.47  11
   0   2  -8 42976.4 1479.88  11
   0  -2  -9 87429.0 2682.43  38
   0   2  -9 83886.9 2680.73  38
   0  -2  -9 81215.7 2586.34  11
   0   2  -9 86418.9 2717.15  11
   0   2 -10 9199.88 468.413  38
   0  -2 -10 8630.07 455.879  38
   0  -2 -10 9385.18 405.124  11
   0   2 -10 8377.14 469.752  11
   0  -2 -11 716.488 126.407  38
   0   2 -11 856.210 135.539  38
   0   2 -11 867.058 142.269  11
   0  -2 -11 795.809 102.910  11
   0   2 -12 167.501 69.7781  38
   0  -2 -12 147.242 69.0087  38
   0   2  12 143.146 43.5055   4
   0  -2  12 94.0979 36.2528   4
   0   2  12 120.618 66.1170   3
   0  -2  12 163.756 79.6132   3
   0  -2 -12 166.130 52.4157  11
   0   2 -12 160.047 68.9992  11
   0   2 -13 146.218 71.9296  38
   0  -2 -13 41.3296 52.5574  38
   0   2  13 23.9684 32.1334   4
   0  -2  13-8.08067 29.0707   4
   0   2  13 45.1301 52.3900   3
   0  -2  13 68.9196 58.4274   3
   0  -2 -13 39.9310 36.5686  11
   0   2 -13-22.0429 45.7760  11
   0  -2  14 6439.93 331.643   4
   0   2  14 7130.43 338.005   4
   0  -2  14 7937.58 523.961   3
   0   2  14 7549.12 506.312   3
   0  -2 -14 7328.54 484.726  38
   0   2 -14 7262.81 486.949  38
   0   2 -14 6924.75 479.883  11
   0  -2 -15 25.5067 64.8810  38
   0   2 -15 77.2123 75.5913  38
   0   2 -15 235.946 94.2967  11
   0   2  15 55.7919 64.7761   3
   0  -2  15 56.7188 77.9118   3
   0  -2  15 19.6575 32.2992   4
   0   2  15 58.2913 41.6111   4
   0   2 -16 392.343 70.5275  27
   0   2 -16 586.574 83.6785  28
   0  -2  16 330.847 73.9607   4
   0   2  16 465.387 84.7638   4
   0  -2 -16 513.301 78.8816  37
   0   2 -16 562.992 84.4003  37
   0   2 -16 451.075 131.625  38
   0  -2 -16 307.733 113.335  38
   0   2 -16 651.930 153.535  11
   0  -2  16 467.454 141.705   3
   0   2  16 337.616 128.208   3
   0   2  16 568.870 85.7969  34
   0  -2 -16 452.336 73.8109  36
   0   2 -16 590.164 84.1767  36
   0   2 -17 15506.0 609.282  27
   0  -2 -17 16651.5 602.911  27
   0  -2  17 15236.1 639.759   4
   0   2  17 15057.5 883.890   3
   0   2  17 15600.4 639.934   4
   0  -2  17 15197.8 893.556   3
   0   2 -17 16317.7 624.662  37
   0  -2 -17 15761.3 618.693  37
   0   2  17 15931.1 628.111  34
   0  -2  17 15688.1 615.991  34
   0   2 -17 15117.4 853.174  38
   0  -2 -17 15175.7 855.818  38
   0   2 -17 15168.8 613.267  28
   0  -2 -17 15312.3 596.648  28
   0   2 -17 16062.5 620.695  36
   0  -2 -17 15698.8 616.271  36
   0   2 -17 15614.2 861.456  11
   0   2 -18 44555.2 1847.19  11
   0   2 -18 42201.6 1829.90  38
   0  -2 -18 44886.5 1854.52  38
   0   2 -18 45395.9 1484.82  26
   0   2 -18 43930.0 1513.74  27
   0  -2 -18 48529.0 1512.75  27
   0  -2  18 46094.0 1560.54   4
   0  -2  18 47338.8 1935.75   3
   0   2  18 47096.1 1924.90   3
   0   2  18 45100.2 1555.16   4
   0  -2 -18 47576.2 1537.46  37
   0   2 -18 46584.7 1535.47  37
   0   2  18 46632.4 1541.55  34
   0  -2  18 47173.3 1530.81  34
   0   2 -18 45731.8 1530.13  28
   0  -2 -18 47505.6 1515.07  28
   0  -2 -18 46662.4 1531.29  36
   0   2 -18 46308.7 1532.09  36
   0   2  18 45811.9 1490.83   7
   0   2 -19 20028.9 1049.35  11
   0  -2 -19 18818.1 1039.25  38
   0   2 -19 20364.5 1069.46  38
   0   2  19 20035.5 780.110  34
   0  -2  19 21833.8 783.209  34
   0   2 -19 21282.4 782.752  37
   0  -2 -19 20948.4 780.841  37
   0   2 -19 19421.2 723.971  26
   0  -2 -19 21245.3 757.408  27
   0   2 -19 20061.9 766.461  27
   0  -2 -19 19289.0 748.321  28
   0   2 -19 19682.8 770.034  28
   0   2  19 20445.2 800.264   4
   0  -2  19 20269.4 801.575   4
   0  -2  19 20866.0 1124.39   3
   0   2  19 20277.3 1106.51   3
   0   2  19 20727.4 734.944   7
   0  -2 -19 21000.2 779.068  36
   0   2 -19 21032.1 779.826  36
   0   2 -20 1406.25 145.256  28
   0  -2 -20 1272.02 131.774  28
   0   2  20 1490.12 158.967   4
   0  -2  20 1492.34 158.646   4
   0   2 -20 1287.34 116.099  26
   0  -2 -20 1262.53 129.553  27
   0   2 -20 1343.86 138.727  27
   0  -2 -20 1449.21 145.090  36
   0   2 -20 1332.71 143.091  36
   0   2 -20 1306.15 140.751  37
   0  -2 -20 1521.86 149.794  37
   0   2  20 1145.25 136.368  34
   0  -2  20 1471.47 142.478  34
   0  -2 -21 29239.9 1024.24  28
   0  -2  21 30228.1 1075.95   4
   0   2  21 29826.7 1075.54   4
   0  -2 -21 29373.6 1020.60  27
   0   2 -21 28178.5 1036.03  36
   0  -2 -21 30287.1 1047.66  36
   0   2 -21 29172.3 1044.75  37
   0  -2 -21 29538.7 1046.26  37
   0   2  21 29387.9 1051.09  34
   0  -2  21 29713.7 1044.32  34
   0  -2 -22 18.0922 36.3742  28
   0  -2  22-11.8242 50.6154   4
   0   2  22-11.8581 55.0576   4
   0  -2  22 20.0983 39.0373  34
   0   2 -22-20.1603 53.3632  36
   0  -2 -22 10.1011 48.0582  36
   0  -2 -22 8.76004 34.0297  27
   0  -2 -22-10.2071 49.7052  37
   0  -2 -23 200.340 56.1751  27
   0  -2  23 212.701 59.5294  34
   0  -2 -23 336.554 74.1937  37
   0   2 -23 177.058 59.9812  37
   0  -2 -23 175.868 60.3528  36
   0   2 -23 267.556 70.0253  36
   0  -2 -23 230.824 57.1301  28
   0   2 -23 208.424 65.4816  29
   0  -2 -24 7601.93 344.347  37
   0   2 -24 7449.43 342.690  37
   0  -2 -24 7604.46 327.641  26
   0   2 -24 7574.81 342.849  36
   0  -2 -24 6945.39 335.677  36
   0  -2 -25 1531.28 122.580  37
   0   2 -25 1688.52 126.774  37
   0  -2 -25 1461.30 120.062  36
   0   2 -25 1596.83 123.469  36
   0  -2 -25 1686.04 117.551  26
   0  -2 -25 1565.33 120.314  29
   0  -2 -26 98.4141 34.4810  36
   0   2 -26 36.1265 27.9004  36
   0  -2 -26 85.4875 29.6399  29
   0  -2 -26 36.7230 29.3866  37
   0   2 -26 67.9594 32.1599  37
   0  -2 -27 7818.96 281.156  36
   0  -2 -27 7307.59 267.277  29
   0  -2 -27 8151.80 283.976  37
   0   4   0 54247.4 1764.23  15
   0   4   0 51590.2 1617.47  11
   0   4  -1 15094.6 631.501  15
   0   4   1 15029.4 638.358  15
   0   4  -1 14114.3 531.479  11
   0   4  -2 15085.0 617.759  15
   0   4   2 13287.7 610.638  15
   0   4  -2 14156.6 541.833  11
   0   4  -3 70007.6 2020.73  15
   0   4  -3 60081.4 1789.24   5
   0  -4  -3 60838.3 1804.45   5
   0   4  -3 66667.2 1940.59  11
   0  -4   3 58296.5 1797.84   3
   0   4   3 59761.4 1796.19   3
   0   4  -4 2547.50 189.307  11
   0   4   4 2595.51 137.165   3
   0  -4   4 2587.38 136.499   3
   0  -4  -4 2332.06 128.142  38
   0   4  -4 2361.49 127.800  38
   0  -4  -5 415.541 57.0537  38
   0   4  -5 367.771 54.1484  38
   0   4  -5 516.798 89.0238  11
   0   4   5 493.821 63.4725   3
   0  -4   5 339.298 54.3048   3
   0   4  -6 35985.6 1226.04  11
   0  -4   6 33438.0 1122.83   3
   0   4   6 34623.7 1132.06   3
   0  -4  -6 33377.2 1114.67  38
   0   4  -6 32434.6 1110.72  38
   0  -4  -7 18.4693 23.4853  38
   0   4  -7 82.9787 33.1596  38
   0   4  -7 45.7668 41.9054  11
   0  -4   7-9.83111 22.8239   3
   0   4   7-9.93043 20.6207   3
   0   4   7 58.7261 57.4837  15
   0   4   8 3970.02 344.085  15
   0   4  -8 5124.39 346.058  11
   0  -4   8 4879.66 291.525   3
   0   4   8 5112.77 294.580   3
   0  -4  -8 4965.58 284.591  38
   0   4  -8 4589.34 279.451  38
   0   4  -9 7707.26 458.153  11
   0   4   9 7567.44 404.289   3
   0  -4   9 7224.02 395.290   3
   0   4  -9 7370.89 388.613  38
   0  -4  -9 6788.47 377.460  38
   0   4 -10 41468.0 1570.11  11
   0  -4  10 43400.8 1494.34   3
   0   4  10 42590.3 1492.46   3
   0   4 -10 40155.3 1461.64  38
   0  -4 -10 41369.8 1466.26  38
   0   4 -11 4646.21 369.729  11
   0  -4 -11 4901.67 331.527  38
   0   4 -11 4471.02 319.908  38
   0   4  11 4478.22 326.649   3
   0   4  11 4025.83 214.523   4
   0  -4  11 4882.04 343.330   3
   0   4 -12 15563.1 728.480  38
   0  -4 -12 15996.9 731.120  38
   0  -4  12 16355.2 757.268   3
   0  -4  12 14582.7 559.316   4
   0   4  12 15857.9 748.197   3
   0   4  12 15004.1 562.739   4
   0   4 -13 1161.26 178.702  38
   0  -4 -13 1169.57 176.838  38
   0  -4  13 1510.81 205.944   3
   0   4  13 1092.44 109.293   4
   0  -4  13 1174.12 111.313   4
   0   4  13 1265.72 193.711   3
   0  -4 -14 4656.10 383.922  38
   0   4 -14 5209.68 399.496  38
   0  -4  14 5077.74 411.605   3
   0   4  14 5248.48 415.802   3
   0   4  14 5012.05 264.900   4
   0  -4  14 4822.44 262.296   4
   0   4 -15 285.464 62.1459  28
   0  -4  15 350.433 66.9922   4
   0   4  15 331.344 67.5438   4
   0   4  15 385.553 55.7149   6
   0   4  15 245.058 98.3752   3
   0  -4  15 304.879 104.174   3
   0   4 -15 456.750 123.923  38
   0  -4 -15 353.015 108.345  38
   0   4 -15 323.517 61.8457  36
   0   4 -15 237.856 54.6657  37
   0   4 -15 504.062 146.574  11
   0   4 -16 100.122 84.8897  11
   0   4  16 58.8282 68.3062   3
   0  -4  16 59.9884 53.9632   3
   0   4 -16 75.8776 42.9560  28
   0  -4 -16 42.8635 33.3447  36
   0   4 -16 77.4862 41.9597  36
   0  -4  16 19.7007 33.9604   4
   0   4  16 68.7026 42.0472   4
   0   4  16 104.389 42.9797   7
   0   4  16 59.1979 28.2151   6
   0   4 -16 43.6529 36.2962  37
   0  -4 -16 60.8280 37.2361  37
   0   4 -16 27.2541 49.0386  38
   0  -4 -16 108.678 74.6496  38
   0  -4 -17 18971.5 722.785  36
   0   4 -17 19622.5 727.952  36
   0   4  17 20487.0 1115.52  15
   0  -4  17 21883.8 745.075  34
   0   4 -17 17431.3 947.426  38
   0  -4 -17 18302.0 966.335  38
   0   4 -17 18223.3 1024.95  11
   0   4 -17 19494.9 737.570  28
   0  -4 -17 19572.8 703.481  27
   0   4  17 18408.1 990.809   3
   0  -4  17 18998.8 740.468   4
   0  -4  17 17679.7 982.713   3
   0   4  17 19764.1 745.685   4
   0  -4 -17 19272.6 725.502  37
   0   4 -17 19738.4 730.393  37
   0   4  17 20710.5 681.682   6
   0   4  17 20597.6 745.315   7
   0  -4  18 57.0256 39.5108  34
   0   4  18 165.138 97.0026   3
   0   4 -18 142.886 90.8610  11
   0   4 -18 17.6158 35.4621  13
   0   4 -18 148.588 87.2845  38
   0   4 -18 167.906 61.5214  29
   0   4 -18 70.7549 43.3057  28
   0  -4 -18 46.7128 39.6392  27
   0  -4 -18 103.050 48.6639  37
   0   4 -18 46.7039 33.6420  37
   0   4  18-38.8357 57.0491  15
   0   4  18 106.458 50.2714   7
   0  -4  18 84.8929 46.7763   4
   0   4  18 84.4668 47.8154   4
   0   4 -18 46.1378 39.5410  36
   0  -4 -18 37.0310 37.2687  36
   0  -4 -19 31656.4 1066.17  27
   0  -4 -19 31398.5 1087.33  36
   0   4 -19 31566.2 1086.20  36
   0   4 -19 31121.5 1086.17  37
   0  -4 -19 30364.6 1084.65  37
   0   4 -19 32846.0 1081.00  13
   0   4  19 31782.2 1111.03   4
   0  -4  19 31849.8 1109.44   4
   0   4  19 33013.5 1097.23   7
   0   4 -19 31414.9 1100.41  28
   0   4 -19 32417.8 1122.89  29
   0  -4  19 32097.1 1095.31  34
   0  -4 -20 9650.66 420.450  36
   0   4 -20 9069.41 413.069  36
   0   4 -20 8909.26 412.192  37
   0  -4 -20 9673.48 422.479  37
   0   4 -20 9142.88 424.259  28
   0   4 -20 9062.25 435.208  29
   0   4 -20 9553.50 403.142  13
   0  -4 -20 10182.1 408.507  27
   0   4  20 9968.44 421.437   7
   0  -4  20 10588.7 434.631  34
   0  -4 -21 8388.42 382.293  36
   0   4 -21 8523.95 383.437  36
   0   4 -21 8923.68 389.490  37
   0  -4 -21 8174.89 380.132  37
   0   4 -21 9268.67 413.990  29
   0   4 -21 8840.82 366.348  13
   0   4  21 8942.92 382.386   7
   0  -4 -21 8889.71 370.085  27
   0  -4  21 9000.05 393.151  34
   0  -4 -22 4931.68 255.471  37
   0  -4 -22 4971.54 239.009  27
   0   4 -22 5011.29 270.864  29
   0  -4 -22 5133.72 257.543  36
   0  -4  22 4953.35 256.585  34
   0   4  22 4977.93 245.487   7
   0   4 -23 5275.87 261.517  29
   0  -4 -23 4865.23 238.380  37
   0  -4  23 5063.49 244.708  34
   0  -4 -23 4759.52 235.853  36
   0  -4 -24 999.575 77.5340  29
   0   4 -24 890.215 90.0145  29
   0  -4 -24 806.152 76.4630  37
   0  -4 -24 776.242 74.1990  36
   0  -4 -25 826.921 63.7701  37
   0  -4 -25 1128.70 86.6523  26
   0   4  25 1021.36 87.4402  21
   0  -4 -25 874.496 64.5940  36
   0  -4 -26 1362.24 83.3990  26
   0   4  26 1321.97 82.7445  21
   0   6   0 6714.72 448.379  15
   0   6   1 65.1297 59.6623  15
   0   6  -1 62.0010 48.0141  15
   0   6  -2 43324.0 1493.57  11
   0   6  -2 48540.7 1692.40  15
   0   6   2 45836.6 1692.87  15
   0   6  -3 9273.32 457.854  11
   0   6  -3 10574.4 571.786  15
   0   6  -4 11022.7 528.011  11
   0   6  -5 255.163 72.5513  11
   0   6  -6 4803.52 342.734  11
   0   6  -7 39.7022 58.2933  11
   0   6   7-28.7139 59.6227  15
   0   6  -8 8332.36 518.326  11
   0   6   8 9391.75 628.288  15
   0   6  -9-23.9703 55.6485  11
   0   6   9 132.968 84.5382  15
   0   6 -10 24830.6 1122.09  11
   0   6  10 25553.8 1253.17  15
   0   6  11 5821.54 537.173  15
   0   6  11 6188.72 279.081   6
   0   6 -11 5986.66 266.548   1
   0   6  11 6080.18 276.903  19
   0   6  11 5856.99 304.451   7
   0   6 -11 6166.19 258.868  24
   0   6 -11 6082.64 476.250  11
   0   6  12 13503.6 908.041  15
   0   6 -12 14613.6 537.308   1
   0   6  12 14772.7 543.792  19
   0   6 -12 15129.1 842.185  11
   0   6 -12 15707.1 530.657  24
   0   6  12 14513.4 547.180   6
   0   6 -13 5312.29 249.231   1
   0   6  13 5638.65 255.814  19
   0   6  13 4930.44 514.353  15
   0   6  13 5285.18 256.940   6
   0   6  14 33148.3 1076.58   6
   0   6 -14 34097.5 1070.60   1
   0   6 -14 29470.5 1420.07  11
   0   6  14 33083.5 1135.77   7
   0   6  14 31307.4 1058.15  19
   0   6  14 31004.0 1548.21  15
   0   6  15 8590.33 364.757   6
   0   6  15 8957.61 352.303  19
   0   6  15 9604.03 425.318   7
   0   6 -15 8232.43 403.941  29
   0   6 -15 7656.27 609.215  11
   0   6  15 8648.64 705.171  15
   0   6 -16 41.6035 37.4308  29
   0   6 -16 9.90290 41.1475  13
   0   6  16 54.5396 30.8816   6
   0   6  16 95.1634 47.8700   7
   0   6 -16 69.6770 37.7245  17
   0   6 -17 611.462 78.1654  17
   0   6 -17 487.237 84.1644  29
   0   6 -17 588.269 90.1550  13
   0   6  17 789.171 83.9571   6
   0   6  17 539.192 86.5682   7
   0   6 -18 411.918 75.9013  13
   0   6  18 466.087 82.0576   7
   0   6  19 2721.95 210.104  21
   0   6 -19 2866.90 189.029  13
   0   6  19 2972.66 198.540   7
   0   6  20 231.902 64.8540  21
   0   6 -20 217.036 54.2212  13
   0   6  20 222.693 57.1699   7
   0   6  21 652.520 90.7273  21
   0   6 -21 739.709 80.7267  13
   0   6  21 659.801 81.1403   7
   0   6 -22 1912.75 118.344  13
   0   6  22 1577.03 129.289  21
   0   6  23 440.039 59.5100  21
   0   6  24 110.404 29.4803  21
   0  -6 -24 105.706 27.9857  26
   0  -6 -25 38.7474 13.9295  26
   0   8   0 9671.91 413.753  21
   0   8   0 9054.56 392.625  20
   0   8   0 8962.64 613.041  15
   0   8   0 9136.26 389.902  17
   0   8   1 1737.90 147.553  21
   0   8  -1 1588.14 129.923  20
   0   8  -1 1431.57 132.868  21
   0   8  -1 1499.61 121.298  23
   0   8   1 1753.41 255.141  15
   0   8  -1 1649.34 248.779  15
   0   8  -1 1568.02 130.404  17
   0   8   1 1879.72 137.806  17
   0   8   1 1433.42 112.819  19
   0   8   1 1398.50 126.065  20
   0   8  -2 895.972 85.1557   1
   0   8   2 827.245 104.760  21
   0   8  -2 766.307 97.3077  21
   0   8  -2 912.482 93.1644  23
   0   8   2 979.035 105.655  22
   0   8  -2 1069.08 101.921  20
   0   8  -2 834.721 87.1684  14
   0   8   2 866.255 183.463  15
   0   8   2 691.428 93.2271  20
   0   8   2 900.610 89.2173  19
   0   8   2 852.710 93.0587  17
   0   8  -2 916.133 99.7388  17
   0   8  -3 61.9866 27.4252   1
   0   8  -3 130.408 41.9587  20
   0   8   3 99.6896 37.8805  19
   0   8   3 98.3402 39.6265  21
   0   8   3 70.0429 37.5674  22
   0   8  -3 150.727 43.9234  23
   0   8  -3 65.3822 37.0755  21
   0   8  -3 101.136 42.0432  17
   0   8   3 63.6338 30.3758  17
   0   8  -3 68.7756 31.2309  14
   0   8  -3 146.611 39.1811  16
   0   8   4 1124.20 96.1594   6
   0   8  -4 1040.02 94.4148   1
   0   8   4 924.219 94.6813  19
   0   8   4 1071.40 102.257  17
   0   8  -4 1085.57 114.644  17
   0   8  -4 981.262 90.2025  16
   0   8  -4 1169.11 106.309  14
   0   8  -4 1043.16 101.147  20
   0   8   4 828.432 111.837  21
   0   8  -4 1112.46 101.845  23
   0   8   4 953.504 107.927  22
   0   8  -5 1096.59 103.133  23
   0   8   5 1362.42 129.020  22
   0   8  -5 1475.72 119.261  20
   0   8   5 1269.82 135.872  21
   0   8   5 1144.82 101.657   6
   0   8  -5 1247.46 104.595   1
   0   8  -5 817.731 95.0890   2
   0   8   5 1251.18 110.703  19
   0   8  -5 1399.79 120.695  13
   0   8   5 1327.73 117.955   7
   0   8  -5 1406.04 118.931  14
   0   8  -5 1121.34 96.2807  16
   0   8  -6 7.57581 29.4318  14
   0   8  -6 5.75427 22.3565  16
   0   8  -6 6.49582 24.3190   1
   0   8   6-6.62544 24.8042   6
   0   8  -6 58.4522 35.7470  13
   0   8   6 40.2988 34.5033   7
   0   8   6 33.6023 40.2852  21
   0   8  -6 13.5444 28.9921  23
   0   8   6 18.9648 31.1343  22
   0   8   7 23765.9 859.440   7
   0   8   7 24518.5 915.021  21
   0   8   7 23190.3 875.624  22
   0   8   7 25198.7 840.994   6
   0   8  -7 25181.8 832.636   1
   0   8  -7 23956.3 873.569  17
   0   8   7 23308.4 840.463  19
   0   8  -7 23657.8 809.413  24
   0   8  -7 28408.0 855.345  23
   0   8  -7 25383.8 872.665  13
   0   8   7 24921.7 1262.07  15
   0   8   7 23251.6 814.509  16
   0   8  -7 24935.5 815.136  16
   0   8  -7 25215.9 856.517  14
   0   8   8 3904.16 229.919   7
   0   8   8 3799.30 238.606  22
   0   8   8 4016.25 263.494  21
   0   8   8 4090.36 215.908   6
   0   8  -8 4006.97 207.816   1
   0   8   8 4100.92 219.597  19
   0   8  -8 3897.94 235.654  17
   0   8  -8 3739.62 191.269  24
   0   8  -8 3828.44 230.967  13
   0   8  -8 3512.94 182.726  16
   0   8   8 4103.25 451.890  15
   0   8   8 3536.10 187.554  16
   0   8   9 70319.4 2253.18   7
   0   8   9 70349.8 2273.46  22
   0   8   9 71451.1 2317.88  21
   0   8   9 73714.3 2224.86   6
   0   8  -9 75881.0 2216.89   1
   0   8  -9 73195.4 2191.74  24
   0   8  -9 68521.4 2256.31  13
   0   8  -9 70400.4 2261.65  17
   0   8   9 73640.8 2231.93  19
   0   8   9 70318.7 2773.47  15
   0   8   9 68096.0 2179.40  16
   0   8  -9 72425.3 2176.26  16
   0   8  10 8345.71 389.362   7
   0   8  10 8770.97 368.046   6
   0   8 -10 8379.08 394.041  17
   0   8  10 9597.18 380.737  19
   0   8  10 7352.14 658.677  15
   0   8  10 7935.32 324.350  16
   0   8 -10 9125.39 346.421  24
   0   8 -10 8061.31 392.067  13
   0   8  10 8510.96 432.936  21
   0   8  10 8303.24 403.311  22
   0   8  11 6287.43 354.459  21
   0   8  11 6004.32 323.500  22
   0   8  11 5377.85 555.264  15
   0   8 -11 5994.30 311.337  17
   0   8  11 6356.43 290.492  19
   0   8 -11 6009.87 264.674  24
   0   8 -11 5870.97 314.975  13
   0   8  11 5444.34 302.760   7
   0   8  12 7465.03 361.253   7
   0   8 -12 8023.49 327.555   1
   0   8 -12 7306.04 355.251  17
   0   8  12 8192.23 337.189  19
   0   8 -12 7460.50 309.644  24
   0   8 -12 6968.61 358.326  13
   0   8  12 7002.31 388.209  21
   0   8  12 6433.89 356.865  22
   0   8  13 2384.09 203.668  21
   0   8  13 2119.16 180.303  22
   0   8  13 2644.89 167.762   6
   0   8 -13 2221.01 151.363   1
   0   8 -13 2586.68 181.143  17
   0   8  13 2621.82 160.572  19
   0   8 -13 2565.77 151.507  24
   0   8  13 2444.13 183.299   7
   0   8 -13 2325.39 182.415  13
   0   8  14 704.421 78.4326  19
   0   8  14 609.561 95.1642   7
   0   8  14 664.804 108.693  21
   0   8  14 653.304 95.9062  22
   0   8 -14 605.098 84.3273  17
   0   8  14 753.329 85.4443   6
   0   8 -15 740.533 89.3505  17
   0   8  15 783.913 79.9767  19
   0   8  15 778.034 102.888   7
   0   8  15 742.292 82.4371   6
   0   8  15 562.815 88.2729  22
   0   8  15 815.235 116.659  21
   0   8 -16 7975.92 343.126  17
   0   8  16 8384.31 320.936  19
   0   8 -16 7808.18 364.316  13
   0   8  16 7903.05 392.016  21
   0   8 -17 7635.05 324.325  17
   0   8  17 8494.26 308.385  19
   0   8 -17 7819.96 356.317  13
   0   8  17 8157.37 380.591  21
   0   8 -18 1788.04 113.383  17
   0   8  18 2201.15 160.320  21
   0   8 -18 1994.80 141.495  13
   0   8  19 2482.35 161.904  21
   0   8 -19 2567.87 154.027  13
   0   8  20 135.767 40.0622  21
   0   8 -20 156.465 36.8551  13
   0   8  21 7144.38 278.023  21
   0  -8 -21 7266.92 262.867  26
   0   8  22 2794.23 119.619  21
   0  10   0 1273.63 111.976  23
   0  10   0 1113.80 111.183  20
   0  10   0 1284.17 125.908  21
   0  10   0 1182.27 97.7887  19
   0  10   0 1190.29 113.028  17
   0  10   0 1177.05 95.1482   1
   0  10   0 1220.68 105.694  16
   0  10  -1 71.3859 42.6138  21
   0  10  -1 92.2948 37.7647  23
   0  10   1 147.103 53.2735  21
   0  10   1 133.955 44.5374  23
   0  10  -1 123.075 43.8970  20
   0  10   1 123.614 46.2221  20
   0  10  -1 146.372 37.0913  19
   0  10   1 174.216 42.9175  19
   0  10   1 133.231 35.1866   1
   0  10  -1 183.586 41.4307   1
   0  10   1 146.409 42.4934  17
   0  10  -1 91.0071 41.3585  17
   0  10  -1 92.4980 38.9778  16
   0  10   2 189.148 49.9847  23
   0  10  -2 153.334 45.5243  23
   0  10   2 238.145 63.5654  21
   0  10  -2 158.449 54.3481  21
   0  10  -2 209.935 50.7479  20
   0  10   2 179.741 42.5546  19
   0  10  -2 271.970 44.7103  19
   0  10   2 214.055 52.1261  20
   0  10  -2 175.224 40.6002   1
   0  10   2 206.343 47.6964  16
   0  10  -2 163.728 53.2152  17
   0  10  -2 143.279 41.4971  16
   0  10   3 16992.0 647.377  20
   0  10  -3 17447.7 620.685  23
   0  10   3 15352.6 618.819  23
   0  10   3 17646.7 667.418  21
   0  10  -3 16428.6 605.734  16
   0  10   3 16986.4 613.354  16
   0  10  -3 16921.4 602.953   1
   0  10  -3 17458.1 652.364  17
   0  10   3 17745.9 616.604  19
   0  10  -4 14389.6 522.416  23
   0  10  -4 13808.7 554.215  17
   0  10   4 14135.5 516.669  19
   0  10   4 13532.9 563.836  21
   0  10   4 13445.1 548.418  20
   0  10   4 13714.5 511.120  16
   0  10  -4 13777.1 508.574  16
   0  10  -4 14387.0 510.450   1
   0  10   4 13764.0 493.946   6
   0  10  -5 4027.53 201.806  24
   0  10   5 4191.81 220.049  19
   0  10  -5 4568.09 256.195  17
   0  10   5 4377.19 260.433  21
   0  10   5 4050.15 244.294  20
   0  10   5 4437.71 217.437  16
   0  10  -5 4875.99 220.981  16
   0  10  -5 4605.56 219.992   1
   0  10   5 4659.58 213.465   6
   0  10  -6 20957.3 717.996  24
   0  10   6 22290.1 749.893  19
   0  10   6 19852.8 778.515  20
   0  10   6 21406.0 804.205  21
   0  10  -6 22275.7 728.941  16
   0  10   6 21676.8 730.383  16
   0  10  -6 22372.1 738.049   1
   0  10   6 21660.6 730.298   6
   0  10  -7 3027.83 158.414  24
   0  10   7 2930.39 164.452   6
   0  10   7 2836.48 171.374  19
   0  10   7 2673.13 194.006  20
   0  10   7 2740.91 202.665  21
   0  10   7 2973.73 159.462  16
   0  10  -7 3243.79 161.828  16
   0  10  -7 3065.08 188.806  13
   0  10  -7 2917.43 165.856   1
   0  10  -8 28464.2 916.229  24
   0  10   8 28881.5 933.185   6
   0  10  -8 28643.8 971.214  13
   0  10   8 25731.0 976.866  20
   0  10  -8 28605.1 990.600  17
   0  10   8 27537.3 999.951  21
   0  10  -8 29789.5 914.099  16
   0  10   8 27851.7 913.510  16
   0  10  -8 29051.8 934.078   1
   0  10   9 47963.5 1460.58   6
   0  10  -9 46618.1 1455.72   1
   0  10   9 46866.1 1470.10  19
   0  10   9 42031.7 1502.32  20
   0  10  -9 46421.8 1513.05  17
   0  10  -9 46786.7 1500.49  13
   0  10  -9 46843.1 1440.22  24
   0  10   9 46686.1 1534.29  21
   0  10 -10 23324.0 751.804   1
   0  10  10 19938.4 787.521  20
   0  10 -10 22184.0 794.976  17
   0  10  10 22814.9 759.639  19
   0  10 -10 22525.7 733.527  24
   0  10  10 21805.8 812.308  21
   0  10 -10 22546.0 791.733  13
   0  10  11 2769.58 159.024  19
   0  10  11 2485.21 179.078  20
   0  10 -11 3089.42 189.749  17
   0  10 -11 2781.85 145.202  24
   0  10 -11 2811.61 181.142  13
   0  10  11 2725.63 191.038  21
   0  10  12 206.517 58.1710  21
   0  10 -12 217.985 53.1073  17
   0  10 -12 203.974 51.7401  13
   0  10  12 168.712 39.8725  19
   0  10  13 666.564 86.9219  21
   0  10 -13 739.024 84.7987  13
   0  10 -13 750.994 81.4601  17
   0  10  13 782.938 73.8229  19
   0  10  14 34.8291 33.1877  21
   0  10 -14 76.8849 31.7939  17
   0  10 -14 63.8215 34.4746  13
   0  10  14 62.9862 26.2161  19
   0  10  15 839.533 85.4213  21
   0  10 -15 1025.71 80.2490  17
   0  10  16 204.805 40.7729  21
   0  10 -16 139.271 29.6693  17
   0  10  17 7.43194 17.6808  21
   0  10  17 7.44046 20.4390  20
   0  10  18 2557.02 117.206  20
   0  10  18 2734.87 116.205  21
   0  12   0 39765.6 1236.08  16
   0  12  -1 1707.25 105.570  16
   0  12  -2 1108.29 81.2328  16
   0  12   2 1176.46 83.2927  16
   0  12   3 50.0846 24.0501  16
   0  12   3 58.4966 27.7642  20
   0  12   4 1198.22 90.5245  20
   0  12   4 982.083 73.2493  16
   0  12   5 285.121 49.6147  21
   0  12   5 265.332 44.9474  20
   0  12   6 1684.64 110.471  20
   0  12   6 1843.82 119.049  21
   0  12   7 343.345 50.0083  21
   0  12   7 227.926 40.6980  20
   0  12   8 304.382 46.1037  21
   0  12   8 306.442 46.1547  20
   0  12   9 129.955 33.3836  21
   0  12   9 113.735 28.5990  20
   0  12  10 1054.47 73.0684  20
   0  12  10 1120.19 75.9279  21
   0  12  11 1963.41 97.7175  20
   0  12  11 2099.70 102.495  21
   0  12  12 3711.39 145.575  20
   0  12  12 4171.76 150.792  21
   1   1 -28 4141.14 164.117  36
   1  -1 -28 4187.13 164.827  36
   1  -1 -28 4020.58 163.689  37
   1   1 -28 4125.26 164.372  37
   1  -1 -28 4112.84 160.535  29
   1  -1 -27 6476.58 263.976  36
   1   1 -27 6415.91 263.581  36
   1   1 -27 6139.28 261.590  37
   1  -1 -27 6564.15 265.458  37
   1  -1 -27 6722.75 266.271  29
   1   1 -26 455.417 65.6521  36
   1  -1 -26 334.897 58.6605  36
   1  -1 -26 497.712 68.4882  37
   1   1 -26 408.809 63.9096  37
   1   1 -25 876.987 99.9252  28
   1  -1 -25 1405.01 116.357  28
  -1  -1  25 955.965 102.719  34
   1   1 -25 1203.97 115.788  37
   1  -1 -25 1093.23 109.533  37
   1  -1 -25 1175.21 112.908  36
   1   1 -25 1106.89 110.426  36
   1   1 -24 555.237 87.8000  36
   1  -1 -24 608.145 90.5881  36
  -1  -1  24 574.039 90.2582  34
   1   1 -24 688.729 94.9574  28
   1  -1 -24 643.859 88.0155  28
   1  -1 -24 678.747 79.2425  26
   1  -1 -24 714.603 91.6119  27
   1  -1 -24 687.402 96.7222  37
   1   1 -24 760.814 102.183  37
   1  -1 -23 563.208 91.3437  36
   1   1 -23 1059.04 119.072  36
  -1  -1  23 696.141 99.9816  34
  -1   1  23 646.900 97.9360  34
   1   1 -23 778.523 102.747  28
   1  -1 -23 758.716 98.3817  28
   1  -1 -23 708.529 95.9586  27
   1   1 -23 731.672 102.574  37
   1  -1 -23 780.437 108.045  37
   1   1 -22 4915.38 288.118  36
   1  -1 -22 4946.89 287.660  36
  -1  -1  22 5793.95 307.919  34
  -1   1  22 4839.06 288.554  34
   1   1 -22 5044.05 288.529  28
   1  -1 -22 4837.90 277.890  28
   1  -1 -22 5561.19 289.400  27
   1  -1 -22 5057.79 291.639  37
   1   1 -22 4897.83 288.934  37
  -1  -1  21 1527.61 161.096   4
  -1   1  21 1280.82 151.838   4
  -1   1  21 1320.24 141.417  34
  -1  -1  21 1334.53 141.423  34
   1  -1 -21 1122.40 132.601  36
   1   1 -21 1525.88 151.983  36
   1   1 -21 1424.76 141.852  28
   1  -1 -21 1310.71 135.599  28
   1   1 -21 1361.49 144.030  37
   1  -1 -21 1281.06 140.476  37
   1   1 -21 1363.15 118.628  26
   1  -1 -21 1295.78 132.189  27
   1  -1 -20 33406.5 1117.35  27
  -1  -1  20 31903.7 1162.01   4
  -1   1  20 31789.7 1159.98   4
  -1   1  20 31566.2 1532.47   3
  -1  -1  20 30212.3 1509.99   3
  -1  -1  20 32638.5 1137.14  34
  -1   1  20 33103.7 1142.81  34
   1   1 -20 33388.2 1140.80  37
   1  -1 -20 32204.5 1131.51  37
   1   1 -20 33313.0 1136.87  36
   1  -1 -20 33587.1 1136.75  36
   1  -1 -20 31025.2 1108.80  28
   1   1 -20 29301.6 1383.18  11
   1   1 -20 30813.6 1451.56  38
   1  -1 -20 29774.7 1431.19  38
   1  -1 -19 15235.0 592.573  27
  -1  -1  19 14941.3 927.057   3
  -1   1  19 14691.5 630.186   4
  -1   1  19 14549.5 921.463   3
  -1  -1  19 14439.2 627.072   4
  -1   1  19 14672.7 608.094  34
  -1  -1  19 15562.9 615.316  34
   1  -1 -19 15356.4 610.507  37
   1   1 -19 14876.4 606.850  37
   1   1 -19 14786.8 604.076  36
   1  -1 -19 15029.9 606.284  36
   1  -1 -19 14614.6 590.629  28
   1   1 -19 13870.3 817.650  11
   1   1 -19 12868.0 829.139  38
   1  -1 -19 15300.1 882.141  38
   1  -1 -18 5928.41 298.906  27
  -1   1  18 5176.34 498.867   3
  -1  -1  18 6024.96 335.502   4
  -1   1  18 5704.87 328.583   4
  -1  -1  18 5612.75 515.932   3
  -1   1  18 5646.24 309.843  34
   1   1 -18 5756.57 311.163  37
   1  -1 -18 6182.42 317.258  37
   1  -1 -18 5900.23 310.581  36
   1   1 -18 6048.41 314.212  36
   1  -1 -18 5947.63 301.766  28
   1   1 -18 4994.02 446.419  11
   1  -1 -18 5282.99 473.934  38
   1   1 -18 4926.15 458.378  38
   1   1 -17 13168.7 524.013  27
   1  -1 -17 15040.6 536.226  27
  -1   1  17 12677.7 794.916   3
  -1   1  17 12362.7 552.724   4
  -1  -1  17 12429.6 792.305   3
  -1  -1  17 12353.3 552.202   4
  -1   1  17 12780.0 537.027  34
   1   1 -17 13272.2 538.303  37
   1  -1 -17 13311.4 537.434  37
   1  -1 -17 12901.5 532.207  36
   1   1 -17 13665.1 540.753  36
   1   1 -17 11064.6 709.472  11
   1  -1 -17 12514.2 680.870  11
   1   1 -17 13081.4 769.403  38
   1  -1 -17 12717.5 755.892  38
   1  -1 -17 13594.5 526.314  28
   1   1 -16 25.7856 46.3911  11
   1  -1 -16 41.8942 48.6505  11
  -1  -1  16 93.0927 72.0532   3
  -1   1  16 92.3726 78.3175   3
  -1  -1  16 52.5111 43.6381   4
  -1   1  16 73.1959 44.7843   4
   1   1 -16 27.1857 56.4676  38
   1  -1 -16 26.9190 55.9140  38
   1  -1 -15 77.2542 49.1750  11
   1   1 -15 47.5547 49.4305  11
  -1   1  15 167.187 81.8601   3
  -1  -1  15 140.445 87.5203   3
  -1   1  15 66.9550 41.0151   4
  -1  -1  15 115.302 46.8517   4
   1  -1 -15 122.187 67.1694  38
   1   1 -15 24.6003 57.1608  38
  -1  -1  14 6890.46 487.750   3
  -1   1  14 6178.62 314.041   4
  -1  -1  14 6693.50 321.078   4
  -1   1  14 6735.51 479.548   3
   1   1 -14 7326.23 465.714  11
   1  -1 -14 6434.29 408.894  11
   1   1 -14 6604.61 455.658  38
   1  -1 -14 6468.96 447.738  38
   1   1 -13 687.660 134.074  11
   1  -1 -13 776.191 123.999  11
  -1  -1  13 812.030 151.609   3
  -1   1  13 761.215 146.872   3
   1  -1 -13 1219.52 169.877  38
   1   1 -13 991.163 156.982  38
  -1  -1  13 689.374 86.6702   4
  -1   1  13 694.623 86.7496   4
   1  -1 -12 28992.6 1105.72  38
   1   1 -12 29143.9 1109.30  38
   1  -1 -12 28136.5 1048.47  11
   1   1 -12 28166.0 1099.40  11
  -1  -1  12 26417.7 923.912   4
  -1  -1  12 28922.0 1145.73   3
  -1   1  12 26480.4 922.737   4
  -1   1  12 28870.5 1139.29   3
   1   1 -11 31702.1 1173.68  38
   1  -1 -11 30758.3 1162.86  38
   1   1 -11 30083.3 1164.27  11
   1  -1 -11 29875.8 1113.61  11
  -1   1  11 31393.3 1200.39   3
  -1  -1  11 32002.9 1202.95   3
   1   1 -10 21198.9 812.942  38
   1  -1 -10 19052.6 792.687  38
   1  -1 -10 19025.2 759.241  11
   1   1 -10 19306.4 805.509  11
  -1   1  10 19513.9 822.471   3
  -1  -1  10 20529.1 827.771   3
   1   1  -9 23681.1 884.773  38
   1  -1  -9 23912.2 885.332  38
   1  -1  -9 21546.9 840.386  11
   1   1  -9 23660.5 892.556  11
  -1   1   9 22763.5 894.418   3
  -1  -1   9 24444.2 908.495   3
   1   1  -8 1503.03 144.685  38
   1  -1  -8 1552.05 144.708  38
  -1   1   8 1316.44 141.308   3
  -1  -1   8 1664.45 158.263   3
   1   1  -8 1728.61 158.558  11
   1  -1  -8 1484.95 132.874  11
   1  -1  -7 78175.1 2466.57  38
   1   1  -7 79281.0 2469.92  38
   1   1  -7 81698.6 2480.29  25
   1  -1  -7 80047.2 2476.81  25
  -1  -1   7 81136.4 2485.27   3
  -1   1   7 80626.2 2486.85   3
   1  -1  -7 75257.6 2438.09  11
   1   1  -7 77386.8 2483.93  11
   1  -1  -6 11266.0 466.578  38
   1   1  -6 11915.3 473.423  38
   1   1  -6 11989.8 476.978  25
   1  -1  -6 11641.4 471.987  25
  -1  -1   6 12076.8 479.611   3
  -1   1   6 11618.5 479.332   3
   1   1  -6 12151.4 490.614  11
   1   1  -5 2506.33 153.686  38
   1  -1  -5 2108.29 143.090  38
   1  -1  -5 2241.20 147.843  25
   1   1  -5 2407.81 151.596  25
  -1   1   5 2335.58 152.746   3
  -1  -1   5 2162.24 147.487   3
   1  -1  -4 52096.4 1605.84  38
   1   1  -4 51130.8 1605.16  38
   1   1  -4 52365.9 1606.80  25
   1  -1  -4 50687.0 1604.62  25
  -1   1   4 53780.0 1615.94   3
  -1  -1   4 50566.7 1613.51   3
  -1   1   3 233478. 6849.13   3
  -1  -1   3 235345. 6848.84   3
   1  -1  -3 227795. 6843.37  38
   1   1  -3 233479. 6845.55  38
   1   1  -2 49301.9 1616.24  38
   1  -1  -2 52459.9 1619.36  38
  -1  -1   2 53574.4 1613.76  10
  -1   1   2 52257.1 1612.86  10
  -1   1   2 54708.1 1614.54  15
   1   1  -2 55987.8 1602.67  15
  -1   1   2 51851.5 1622.64   3
  -1  -1   2 53500.6 1623.43   3
   1   1  -2 52761.4 1621.26   5
   1  -1  -2 55599.8 1626.03   5
  -1  -1   1 19849.9 627.794  10
  -1   1   1 19118.5 625.959  10
  -1   1   1 19319.5 626.821  15
   1   1  -1 20342.8 625.773  15
   1   1  -1 19734.2 633.357   5
   1  -1  -1 19603.1 634.496   5
  -1   1   1 19043.9 633.871   3
  -1  -1   1 19890.7 635.328   3
  -1   1   0 462.698 43.2747  15
  -1  -1   0 474.443 45.3371  10
  -1   1   0 438.423 44.2189  10
   1  -1   0 538.864 48.9795   5
   1   1   0 485.738 45.7335   5
   1   1   1 10281.1 366.564   5
   1  -1   1 10540.6 367.465   5
  -1  -1  -2 76042.7 2267.01  38
  -1   1  -2 74407.1 2266.24  38
   1  -1   2 74483.3 2275.03   5
   1   1   2 75998.6 2279.52   5
  -1  -1  -3 53010.5 1563.99  38
  -1   1  -3 50789.3 1562.47  38
   1  -1   3 48921.0 1580.28   5
   1   1   3 48071.3 1579.85   5
  -1  -1  -3 50407.2 1526.08  11
  -1  -1  -4 25038.5 833.956  38
  -1   1  -4 25538.4 834.830  38
   1  -1   4 25444.0 865.812   5
   1   1   4 22794.6 855.409   5
  -1  -1  -4 24595.2 795.353  11
  -1   1  -5 27236.7 917.981  38
  -1  -1  -5 28392.3 923.814  38
   1   1   5 24182.5 944.959   5
   1  -1   5 27498.9 962.210   5
  -1  -1  -5 26513.3 875.250  11
  -1   1  -5 27478.1 927.839  11
  -1  -1  -6 2305.19 166.835  38
  -1   1  -6 2210.98 164.966  38
   1   1   6 1786.44 174.527   5
   1  -1   6 2182.69 188.268   5
  -1   1  -6 2334.17 170.121  11
  -1  -1  -6 2640.31 153.425  11
   1  -1   7 75179.3 2513.34   5
   1   1   7 73317.4 2513.01   5
  -1   1  -7 80684.9 2459.14  38
  -1  -1  -7 78650.6 2457.65  38
  -1  -1  -7 77889.3 2399.77  11
  -1   1  -7 78608.3 2458.38  11
   1  -1   8 33.4363 38.8249   5
   1   1   8 16.6570 38.6831   5
  -1   1  -8 35.9951 35.2480  38
  -1  -1  -8 83.7481 46.4871  38
  -1  -1  -8 17.6371 25.9157  11
  -1   1  -8 59.8732 39.3274  11
  -1   1  -9 77145.6 2438.55  38
  -1  -1  -9 76130.3 2433.67  38
  -1   1  -9 74329.1 2426.49  11
  -1  -1  -9 73317.9 2367.80  11
  -1  -1 -10 157939. 4909.45  38
  -1   1 -10 155192. 4909.35  38
  -1   1 -10 165420. 4908.33  11
  -1  -1 -10 157069. 4831.76  11
  -1  -1 -11 33070.1 1198.80  38
  -1   1 -11 31874.8 1191.05  38
   1   1  11 28452.3 1002.03   4
   1  -1  11 29632.9 1004.41   4
  -1  -1 -11 31884.4 1120.41  11
  -1   1 -11 33045.0 1193.64  11
  -1   1 -12 39.7552 46.1743  38
  -1  -1 -12 19.6974 40.9320  38
   1   1  12 45.2955 32.3560   4
   1  -1  12 174.080 44.4803   4
  -1  -1 -12 44.4663 40.7461  11
  -1   1 -12 74.7485 61.3733  11
  -1  -1 -13 15376.7 769.227  38
  -1   1 -13 15371.5 768.668  38
   1   1  13 14588.1 583.893   4
   1  -1  13 15434.2 589.903   4
  -1   1 -13 16297.2 760.639  11
  -1  -1 -13 16726.6 715.373  11
  -1  -1 -14 28321.9 1181.35  38
  -1   1 -14 27792.2 1179.07  38
   1  -1  14 26081.8 946.213   4
   1   1  14 26339.3 948.339   4
  -1  -1 -14 28256.8 1093.33  11
  -1   1 -14 28592.6 1162.14  11
  -1   1 -15 299.514 106.045  38
  -1  -1 -15 242.615 101.195  38
   1   1  15 174.426 56.8753   4
   1  -1  15 256.614 63.5012   4
  -1   1 -15 544.317 131.199  11
  -1  -1 -15 356.877 99.0090  11
  -1   1 -16 2210.27 168.166  28
  -1  -1 -16 1975.14 154.980  28
  -1   1 -16 1994.15 162.835  37
  -1  -1 -16 2240.20 171.361  37
  -1   1 -16 1818.40 260.202  38
  -1  -1 -16 2007.46 272.001  38
  -1   1 -16 2029.27 263.853  11
  -1  -1 -16 2172.15 168.184  36
  -1   1 -16 2032.94 165.619  36
  -1   1 -16 1865.44 154.813  27
  -1  -1 -16 2032.25 153.791  27
   1  -1  16 2056.72 160.886  34
   1  -1  16 2041.16 175.363   4
   1  -1  16 2304.61 301.286   3
   1   1  16 1980.30 279.831   3
   1   1  16 1963.98 171.956   4
  -1  -1 -17 10022.9 429.799  28
  -1   1 -17 10245.7 446.072  28
  -1  -1 -17 9602.69 439.256  37
  -1   1 -17 9230.09 435.703  37
  -1  -1 -17 9475.30 653.909  38
  -1   1 -17 9627.11 661.359  38
  -1   1 -17 9710.54 629.384  11
  -1  -1 -17 9381.34 434.002  36
  -1   1 -17 9529.86 437.486  36
  -1   1 -17 9512.36 430.529  27
  -1  -1 -17 10479.5 430.692  27
   1  -1  17 9499.24 432.440  34
   1   1  17 9725.22 682.412   3
   1   1  17 9347.50 456.378   4
   1  -1  17 10220.9 704.429   3
   1  -1  17 9992.20 464.859   4
  -1  -1 -18 9497.75 429.357  28
  -1   1 -18 9947.38 445.596  28
  -1   1 -18 9839.73 418.764  26
  -1   1 -18 9322.12 431.017  27
  -1  -1 -18 10109.5 430.004  27
  -1   1 -18 9485.03 444.225  37
  -1  -1 -18 9457.83 440.219  37
  -1   1 -18 8008.58 629.903  38
  -1  -1 -18 8653.98 648.064  38
  -1   1 -18 8736.82 615.709  11
  -1  -1 -18 9456.60 439.009  36
  -1   1 -18 9912.95 447.680  36
   1   1  18 9654.42 465.193   4
   1   1  18 9188.92 683.822   3
   1  -1  18 9302.98 688.302   3
   1  -1  18 10350.3 474.887   4
   1  -1  18 9292.62 433.487  34
  -1  -1 -19 3245.73 220.083  28
  -1   1 -19 3561.32 233.715  28
  -1   1 -19 3220.41 221.832  27
  -1  -1 -19 3197.66 212.843  27
  -1   1 -19 3241.61 206.737  26
  -1   1 -19 3370.80 231.743  37
  -1  -1 -19 3501.35 235.175  37
  -1   1 -19 2958.10 369.138  38
  -1  -1 -19 3112.79 373.839  38
   1   1  19 3444.58 251.132   4
   1  -1  19 2767.33 371.365   3
   1  -1  19 2991.55 235.445   4
   1   1  19 3345.14 406.328   3
  -1  -1 -19 3316.39 228.859  36
  -1   1 -19 3397.05 232.310  36
  -1   1 -19 2735.91 327.942  11
   1   1  19 2926.50 204.088  31
   1  -1  19 3570.74 233.759  34
   1  -1  20 153.420 59.3476  34
  -1  -1 -20 189.254 71.4388  36
  -1   1 -20 268.916 74.6696  36
   1   1  20 157.456 65.5401   4
   1  -1  20 156.838 66.6794   4
  -1   1 -20 169.994 67.7911  37
  -1  -1 -20 180.150 59.8329  37
  -1  -1 -20 174.490 56.6283  28
  -1   1 -20 165.702 59.8216  28
   1   1  20 174.124 53.2307  31
  -1   1 -20 217.940 57.4785  26
  -1  -1 -20 167.091 56.1347  27
   1  -1  21 10034.9 451.405  34
  -1  -1 -21 9884.45 450.478  36
  -1   1 -21 10675.2 463.794  36
   1   1  21 10860.6 486.058   4
   1  -1  21 10376.1 479.464   4
  -1  -1 -21 10230.7 456.906  37
  -1   1 -21 9324.89 446.425  37
  -1   1 -21 9320.09 441.426  28
  -1  -1 -21 9405.13 433.839  28
   1   1  21 9172.90 410.683  31
  -1  -1 -21 9381.29 428.023  27
  -1   1 -21 8945.29 406.310  26
   1  -1  22 589.001 93.7968  34
   1   1  22 1032.63 125.622   4
   1  -1  22 616.425 103.646   4
  -1   1 -22 772.704 104.533  36
  -1  -1 -22 644.726 97.7635  36
  -1   1 -22 579.305 94.7506  29
  -1  -1 -22 540.380 86.7097  28
  -1  -1 -22 609.319 86.3424  26
  -1   1 -22 631.526 82.3230  26
  -1  -1 -22 650.653 98.6294  37
  -1   1 -22 632.290 97.1960  37
  -1  -1 -23 4103.41 245.249  37
  -1   1 -23 3682.20 235.214  37
   1  -1  23 4112.41 257.927   4
   1   1  23 4045.89 255.431   4
  -1  -1 -23 4195.13 226.735  26
   1  -1  23 3881.48 221.531  31
  -1   1 -23 3922.39 243.020  29
  -1  -1 -23 4261.82 243.434  29
  -1   1 -23 3703.38 234.311  36
  -1  -1 -23 4063.24 241.980  36
  -1   1 -24 466.046 78.7377  29
  -1  -1 -24 311.594 63.9419  29
  -1   1 -24 345.045 67.8378  37
  -1  -1 -24 260.342 60.5877  37
  -1  -1 -24 398.991 63.6712  26
  -1   1 -24 341.460 69.3390  36
  -1  -1 -24 307.504 67.0108  36
  -1  -1 -25 6.48273 31.5702  29
  -1   1 -25 21.4107 32.2994  29
  -1  -1 -25 27.8954 34.7249  37
  -1   1 -25 34.9165 33.2259  37
  -1  -1 -25-10.5372 26.2347  26
  -1  -1 -25 6.89035 32.7837  36
  -1   1 -25 20.6989 32.8279  36
  -1  -1 -26 4051.62 195.981  36
  -1   1 -26 3996.99 195.473  36
  -1  -1 -26 3944.48 195.224  37
  -1   1 -26 3979.93 195.646  37
  -1  -1 -26 4019.25 188.265  29
  -1   1 -26 4136.38 200.483  29
  -1  -1 -27 381.772 43.1476  36
  -1   1 -27 300.743 39.7402  36
  -1  -1 -27 387.387 43.4613  37
  -1   1 -27 346.337 41.5334  37
  -1  -1 -27 252.444 31.7789  29
  -1   1 -27 363.494 42.9209  29
  -1   3  27 3.58994 19.0050  21
   1   3 -26 3278.28 161.914  29
   1  -3 -26 3052.20 148.313  29
   1  -3 -26 2830.14 147.407  37
   1  -3 -26 2970.33 149.461  36
   1  -3 -25 1042.04 91.8977  36
   1  -3 -25 906.074 88.6463  37
   1   3 -25 880.818 90.7638  29
  -1  -3  25 1015.61 94.4174  34
   1  -3 -25 1098.46 91.3454  26
   1  -3 -24 21.5733 35.0404  36
   1   3 -24 42.6163 32.1673  36
   1   3 -24 50.1801 36.4821  37
   1  -3 -24 21.7700 33.7159  37
   1  -3 -24 37.2468 35.3229  28
   1   3 -24 86.5656 42.4726  29
   1  -3 -24 51.2093 31.8964  27
  -1  -3  24 45.9482 33.7549  34
  -1  -3  23 8.75591 32.7777  34
   1   3 -23-16.4490 37.2210  36
   1  -3 -23 16.6750 35.6913  36
   1  -3 -23-8.42459 34.9875  37
   1   3 -23 8.31171 37.6156  37
   1   3 -23 17.2157 38.9557  28
   1  -3 -23 29.4150 34.1451  28
   1   3 -23-9.08102 37.7134  29
  -1   3  23 37.1536 29.4625   7
   1  -3 -23 14.8840 30.9071  27
  -1  -3  22 1763.54 153.565  34
   1   3 -22 1824.65 153.774  36
   1  -3 -22 1767.42 153.606  36
   1  -3 -22 1835.18 155.526  37
   1   3 -22 1800.88 153.947  37
   1   3 -22 1783.42 152.656  28
   1  -3 -22 1908.80 147.941  28
  -1   3  22 1818.42 138.365   7
   1  -3 -22 2045.12 151.373  27
  -1  -3  21 3105.00 213.708  34
   1  -3 -21 3134.06 212.565  36
   1   3 -21 2927.93 206.403  36
   1  -3 -21 3520.60 226.507  37
   1   3 -21 3523.13 222.637  37
   1   3 -21 3124.48 213.129  28
   1  -3 -21 3111.54 202.460  28
  -1   3  21 3197.39 199.076   7
   1  -3 -21 3144.37 202.830  27
  -1   3  20 27834.1 1058.12  34
  -1  -3  20 33285.5 1088.56  34
   1   3 -20 31065.6 1070.23  37
   1  -3 -20 31597.3 1074.99  37
   1  -3 -20 30807.9 1068.46  36
   1   3 -20 30321.4 1064.18  36
   1   3 -20 29885.9 1067.10  28
   1  -3 -20 30002.0 1046.71  28
  -1   3  20 30901.3 1052.46   7
   1  -3 -20 32235.3 1055.19  27
   1   3 -20 29493.9 1056.92  27
   1   3 -19 42162.4 1805.63  11
   1  -3 -19 46616.9 1445.06  27
   1   3 -19 40469.9 1439.11  27
  -1   3  19 46072.5 1887.17   3
  -1   3  19 42936.5 1481.05   4
  -1  -3  19 42943.4 1484.13   4
  -1  -3  19 42348.8 1856.96   3
   1   3 -19 41854.8 1768.35  38
   1  -3 -19 41368.3 1766.15  38
  -1   3  19 41943.4 1452.06  34
  -1  -3  19 47978.6 1479.95  34
   1  -3 -19 44679.4 1440.37  28
   1   3 -19 43042.2 1454.98  28
   1   3 -19 44380.3 1454.89  36
   1  -3 -19 44245.6 1456.64  36
   1  -3 -19 45094.3 1462.45  37
   1   3 -19 44021.0 1456.04  37
   1   3 -18 1689.91 264.966  11
  -1  -3  18 1647.97 278.669   3
  -1   3  18 1891.20 293.607   3
  -1  -3  18 1652.05 163.415   4
  -1   3  18 1571.31 157.763   4
   1   3 -18 1749.61 263.653  38
   1  -3 -18 1766.52 262.192  38
  -1   3  18 1550.60 147.002  34
   1   3 -18 1400.47 138.384  27
   1  -3 -18 1673.80 141.320  27
   1   3 -18 1737.18 154.070  28
   1  -3 -18 1839.33 149.722  28
   1  -3 -18 2012.61 162.422  37
   1   3 -18 1732.37 151.007  37
   1  -3 -18 1903.14 159.126  36
   1   3 -18 1876.60 156.591  36
   1   3 -17 14081.0 817.202  11
   1   3 -17 13007.1 536.723  27
   1  -3 -17 15386.0 544.246  27
  -1  -3  17 13773.9 572.473   4
  -1  -3  17 13301.9 820.664   3
  -1   3  17 13286.9 564.949   4
  -1   3  17 13324.1 814.692   3
   1   3 -17 13291.8 776.824  38
   1  -3 -17 12838.3 765.765  38
  -1   3  17 12411.0 539.748  34
   1   3 -17 13023.4 539.226  28
   1  -3 -17 13217.6 524.881  28
   1   3 -17 12936.4 540.420  36
   1  -3 -17 13643.8 546.156  36
   1  -3 -17 13861.7 550.553  37
   1   3 -17 14335.9 554.315  37
   1   3 -16 1989.39 271.198  11
  -1  -3  16 1899.84 270.531   3
  -1   3  16 1388.25 232.765   3
   1   3 -16 1358.56 126.334  27
  -1  -3  16 1391.40 140.975   4
  -1   3  16 1627.15 147.787   4
   1  -3 -16 1412.13 219.009  38
   1   3 -16 1916.97 251.297  38
  -1   3  16 1306.29 128.231  34
   1   3 -16 1396.16 129.946  36
   1  -3 -16 1489.08 133.237  36
   1   3 -16 1678.79 140.141  37
   1  -3 -16 1546.75 136.574  37
   1   3 -16 1347.04 126.743  28
   1  -3 -16 1526.26 126.959  28
  -1  -3  15 76.7610 45.7576   4
  -1   3  15 170.427 52.1092   4
   1  -3 -15 174.504 73.2715  38
   1   3 -15 198.670 89.3690  38
   1   3 -15 57.0655 66.3130  11
  -1   3  15 112.751 82.8328   3
  -1  -3  15 28.8996 60.0893   3
  -1   3  14 14710.5 779.542   3
  -1  -3  14 15186.8 576.336   4
  -1  -3  14 15315.7 800.719   3
  -1   3  14 14091.4 566.633   4
   1  -3 -14 14352.9 748.223  38
   1   3 -14 14663.6 746.126  38
   1   3 -14 14450.9 785.918  11
  -1   3  13 39.3009 30.5673   4
  -1  -3  13 47.5377 29.6925   4
   1  -3 -13 60.8691 47.1245  38
   1   3 -13 101.423 55.7374  38
   1   3 -13 24.1451 56.0715  11
  -1  -3  13 46.9757 54.5461   3
  -1   3  13 46.0340 47.8144   3
  -1   3  12 6391.98 302.342   4
  -1  -3  12 7014.61 308.465   4
  -1  -3  12 6772.59 446.634   3
  -1   3  12 6496.74 438.249   3
   1   3 -12 6708.96 452.009  11
   1  -3 -12 6975.68 428.420  38
   1   3 -12 7038.94 430.501  38
  -1   3  11 60291.0 2050.49   3
  -1  -3  11 58737.6 2051.29   3
   1   3 -11 59176.0 2017.02  38
   1  -3 -11 59331.6 2014.00  38
  -1  -3  10 37370.7 1342.94   3
  -1   3  10 34623.3 1326.00   3
   1  -3 -10 36599.8 1307.65  38
   1   3 -10 37313.4 1315.23  38
  -1  -3   9 91232.6 2897.90   3
  -1   3   9 88932.9 2895.28   3
   1  -3  -9 90610.5 2760.21  11
   1   3  -9 89835.6 2868.76  38
   1  -3  -9 92665.6 2870.80  38
  -1   3   8 6639.40 359.684   3
  -1  -3   8 6248.63 353.572   3
   1  -3  -8 6584.54 285.431  11
   1   3  -8 6838.78 390.562  11
   1  -3  -8 6740.79 348.692  38
   1   3  -8 7468.17 360.044  38
  -1  -3   7 79690.4 2498.97   3
  -1   3   7 80270.7 2500.06   3
   1   3  -7 80019.3 2480.59  38
   1  -3  -7 79892.8 2476.70  38
   1   3  -7 82209.8 2548.02  11
   1  -3  -7 76540.2 2392.68  11
  -1  -3   6 132.546 43.1379   3
  -1   3   6 125.403 39.5726   3
  -1   3   6 63.7343 45.9450  15
   1   3  -6 102.284 36.6584  38
   1  -3  -6 86.1392 33.6594  38
   1   3  -6 127.111 48.0850  11
   1   3  -5 20461.1 749.150  11
   1  -3  -5 19471.7 684.956  38
   1   3  -5 19984.6 690.071  38
  -1   3   5 19110.2 762.441  15
  -1  -3   5 19305.0 701.991   3
  -1   3   5 19810.9 703.908   3
   1   3  -4 9585.23 424.188  11
   1   3  -4 9956.92 377.767  38
   1  -3  -4 10481.4 380.660  38
  -1   3   4 10347.2 395.709   3
  -1  -3   4 9651.08 389.768   3
  -1   3   4 9201.68 445.566  15
  -1  -3   3 28104.3 900.083   3
  -1   3   3 27366.8 895.336   3
   1  -3  -3 27629.8 897.121   5
   1   3  -3 28776.7 895.517   5
   1   3  -3 27846.4 938.945  11
  -1   3   3 26999.9 978.995  15
   1   3  -3 27710.2 962.678  15
   1  -3  -3 27481.8 878.665  38
   1   3  -3 27494.1 879.569  38
   1  -3  -3 27274.9 881.527  25
   1   3  -3 27838.8 882.494  25
   1   3  -2 3608.43 162.474   5
   1  -3  -2 3847.59 170.206   5
  -1   3   2 3612.65 230.469  15
   1   3  -2 3627.27 222.947  15
   1   3  -2 3923.77 199.557  11
   1  -3  -2 3863.75 158.609  25
   1   3  -2 3912.75 158.810  25
   1   3  -2 3640.36 155.243  38
   1  -3  -2 3856.96 157.103  38
   1   3  -1 34.4102 13.9064   5
   1  -3  -1 32.9187 13.3783   5
   1   3  -1 39.0385 18.9702  11
  -1   3   1 28.6143 34.3113  15
   1   3  -1 9.34128 21.6981  15
   1  -3  -1 26.1814 11.5729  38
   1   3  -1 15.0242 9.48191  38
   1   3   0 24806.7 805.895   5
   1  -3   0 25643.2 810.162   5
  -1  -3   0 26374.5 803.124  10
  -1   3   0 26995.3 808.008  10
   1   3   0 28139.4 835.364  11
   1   3   0 28215.9 945.254  15
   1  -3   0 26693.2 810.712  38
   1   3   0 26286.2 809.212  38
   1   3   1 46439.9 1459.15  15
  -1   3  -1 45856.3 1400.66  11
   1   3   1 45756.5 1304.57  11
   1  -3   1 41415.3 1326.17   5
   1   3   1 40347.0 1323.91   5
  -1   3  -1 43530.1 1324.60  10
  -1  -3  -1 43628.4 1325.08  10
   1   3   2 13363.3 484.490   5
   1  -3   2 14030.5 488.396   5
   1   3   2 13944.7 573.952  15
  -1   3  -2 14186.4 536.789  11
   1  -3   3 12214.4 466.570   5
   1   3   3 11536.9 460.513   5
  -1   3  -3 12265.1 500.761  11
   1   3   4 3262.45 207.944   5
   1  -3   4 3456.38 211.572   5
  -1   3  -4 3521.65 191.132  38
  -1  -3  -4 3714.58 196.903  38
  -1   3  -4 3817.12 234.116  11
   1  -3   5 88961.8 2788.40   5
  -1   3  -5 92675.7 2813.32  11
  -1   3  -5 86781.9 2738.39  38
  -1  -3  -5 89654.3 2744.95  38
  -1   3  -6 23956.6 912.275  11
  -1   3  -6 23684.1 856.157  38
  -1  -3  -6 24417.5 863.454  38
  -1   3  -7 41551.9 1405.29  38
  -1  -3  -7 42039.2 1411.77  38
  -1  -3  -8 88.4395 49.1156  38
  -1   3  -8 49.9706 38.9558  38
  -1  -3  -9 12172.6 566.790  38
  -1   3  -9 12023.7 563.044  38
  -1   3 -10 27605.8 1115.16  11
  -1  -3 -10 26655.1 1063.65  38
  -1   3 -10 28161.8 1074.57  38
  -1   3 -11 43.3575 50.3557  11
   1  -3  11 55.1206 30.3958   4
   1   3  11 54.1446 29.0207   4
  -1  -3 -11 73.5572 46.7961  38
  -1   3 -11 73.6860 50.6292  38
  -1   3 -12 784.128 157.112  11
   1  -3  12 661.106 82.3063   4
   1   3  12 566.562 78.6409   4
  -1  -3 -12 862.591 148.878  38
  -1   3 -12 515.551 118.713  38
  -1   3 -13 3608.11 348.313  11
   1   3  13 2901.61 191.672   4
   1  -3  13 3088.33 197.080   4
  -1   3 -13 3014.78 298.475  38
  -1  -3 -13 3273.32 307.301  38
   1  -3  14 1035.58 116.142   4
   1   3  14 1083.60 117.963   4
  -1   3 -14 991.567 177.694  38
  -1  -3 -14 1036.55 184.355  38
  -1   3 -14 901.410 187.428  11
   1  -3  14 1121.99 192.539   3
   1   3  14 1069.30 186.127   3
  -1   3 -15 1566.70 139.513  27
  -1   3 -15 1605.90 252.371  11
  -1  -3 -15 1652.50 240.696  38
  -1   3 -15 1743.82 245.245  38
   1  -3  15 1721.08 254.376   3
   1   3  15 1767.63 254.052   3
   1  -3  15 1841.06 156.896   4
   1   3  15 1595.02 147.029   4
   1   3  15 1718.91 149.956  34
  -1   3 -15 1590.61 143.906  28
   1   3  15 1650.17 137.002   7
  -1   3 -16 5344.86 292.692  28
  -1  -3 -16 5307.46 262.497  27
  -1  -3 -16 5258.34 285.446  37
  -1   3 -16 4976.03 280.810  37
   1  -3  16 4922.33 455.601   3
   1   3  16 5198.55 294.113   4
   1  -3  16 5267.68 298.902   4
   1   3  16 5372.60 467.163   3
  -1  -3 -16 5409.47 287.258  36
  -1   3 -16 5319.19 285.965  36
   1  -3  16 5314.38 278.069  34
  -1   3 -16 4838.01 438.388  38
  -1  -3 -16 4612.56 431.526  38
  -1   3 -16 5020.14 457.602  11
  -1   3 -16 5170.38 263.668  13
   1   3  16 5237.20 271.231   7
  -1  -3 -17 12004.3 505.434  28
  -1   3 -17 12137.9 533.739  28
  -1  -3 -17 12921.5 507.164  27
  -1  -3 -17 12999.3 539.176  37
  -1   3 -17 12867.6 536.259  37
   1  -3  17 13223.9 804.698   3
   1   3  17 13193.2 554.258   4
   1   3  17 12990.6 791.990   3
   1  -3  17 13187.8 554.546   4
  -1  -3 -17 13024.2 537.829  36
  -1   3 -17 13170.0 537.105  36
   1  -3  17 13886.7 535.522  34
  -1   3 -17 11313.6 740.875  38
  -1  -3 -17 12436.7 767.301  38
  -1   3 -17 11688.3 768.050  11
  -1   3 -17 12402.3 499.779  13
   1   3  17 13106.9 516.113   7
  -1  -3 -18 8910.47 412.949  28
  -1   3 -18 9670.38 447.253  28
  -1  -3 -18 10007.7 419.884  27
  -1   3 -18 10276.9 449.914  37
  -1  -3 -18 10407.3 452.775  37
   1   3  18 9508.77 681.181   3
   1   3  18 9347.12 451.823   4
   1  -3  18 10959.9 722.305   3
   1  -3  18 9522.83 455.885   4
  -1   3 -18 10015.6 444.641  36
  -1  -3 -18 10033.5 445.355  36
   1  -3  18 9686.65 434.376  34
  -1  -3 -18 8468.72 640.335  38
  -1   3 -18 9215.40 658.594  38
  -1   3 -18 10712.8 713.307  11
   1   3  18 9469.95 415.719   7
  -1  -3 -19 1686.01 153.985  36
  -1   3 -19 1269.05 135.364  36
  -1  -3 -19 1409.19 141.424  37
  -1   3 -19 1281.96 137.910  37
   1  -3  19 1474.16 140.836  34
  -1  -3 -19 1384.96 128.029  27
   1  -3  19 1268.79 143.372   4
   1   3  19 1505.48 151.937   4
   1   3  19 1543.51 131.437   7
  -1  -3 -19 1521.34 136.269  28
  -1   3 -19 1394.72 146.964  28
  -1   3 -19 1710.91 163.186  29
  -1  -3 -20 82.1391 48.8493  36
  -1   3 -20 40.7768 44.9033  36
  -1   3 -20 92.6030 55.5076  37
  -1  -3 -20 62.1686 46.8905  37
   1  -3  20 118.094 50.0541  34
  -1  -3 -20-8.32578 34.5760  27
   1  -3  20-23.2748 49.8160   4
   1   3  20-23.1272 44.9207   4
   1   3  20-7.73933 27.8347   7
  -1  -3 -20-17.3310 37.0944  28
  -1   3 -20-11.4601 44.5186  29
  -1   3 -21 1003.78 113.349  37
  -1  -3 -21 876.182 110.723  37
   1  -3  21 919.007 107.583  34
   1   3  21 1033.52 125.511   4
   1  -3  21 850.470 114.005   4
  -1   3 -21 1004.01 116.303  36
  -1  -3 -21 897.337 111.616  36
  -1   3 -21 1041.77 123.444  29
   1   3  21 981.766 96.7183   7
   1   3  22 1149.14 125.737   4
   1  -3  22 1465.55 139.720   4
  -1   3 -22 1172.72 126.654  29
  -1   3 -22 1013.73 113.881  36
  -1  -3 -22 1196.58 121.750  36
  -1   3 -22 1389.73 129.330  37
  -1  -3 -22 1209.14 121.123  37
  -1   3 -23 4699.05 260.815  29
  -1  -3 -23 4955.60 241.122  29
  -1  -3 -23 5278.98 256.636  26
  -1  -3 -23 4965.41 253.086  36
  -1   3 -23 4356.00 240.704  36
  -1  -3 -23 4841.08 251.546  37
  -1   3 -23 4514.80 244.152  37
  -1   3 -24 1430.62 121.283  29
  -1  -3 -24 1272.94 98.0631  29
  -1  -3 -24 1310.34 107.417  26
  -1   3 -24 1191.70 104.203  36
  -1  -3 -24 1273.37 107.219  36
  -1   3 -24 1136.33 102.810  37
  -1  -3 -24 1270.32 108.020  37
  -1  -3 -25 362.092 42.3300  29
  -1   3 -25 279.786 51.4421  29
  -1  -3 -25 357.109 51.1075  36
  -1  -3 -25 415.338 53.7110  37
  -1  -3 -26 810.758 58.2631  37
  -1  -3 -26 920.673 66.5644  26
   1   3  26 704.220 55.5194  21
  -1   3 -26 967.241 74.3253  29
  -1  -3 -26 927.579 60.5778  36
  -1   5  26 37.6871 16.3623  21
   1  -5 -26 67.1606 18.6930  26
  -1   5  25 587.898 62.6624  21
  -1   5  24 12.9731 28.5744  21
  -1  -5  23 102.535 34.1895  34
   1   5 -23 97.6913 31.0454  13
  -1   5  23 81.3013 32.5823   7
  -1  -5  22 3294.49 183.548  34
  -1   5  22 3271.29 189.590   7
   1   5 -22 3026.60 174.268  13
  -1  -5  21 121.748 43.3664  34
  -1   5  21 100.463 43.5553   7
   1   5 -21 81.0601 42.0041  13
   1  -5 -21 96.4201 36.0570  27
   1  -5 -20 180.176 44.7052  27
  -1   5  20 279.127 64.3137   7
  -1  -5  20 191.695 50.7576  34
   1   5 -20 176.747 57.4041  29
   1   5 -20 158.231 49.9753  13
   1   5 -19 5856.80 306.316  29
   1   5 -19 5227.80 285.733  28
  -1   5  19 6278.19 316.424   7
  -1  -5  19 5600.96 290.079  34
   1  -5 -19 5641.97 270.852  27
  -1  -5  18 81.2826 42.0350  34
   1   5 -18 134.904 53.9481  29
   1   5 -18 156.723 49.8198  28
  -1   5  18 68.0053 30.2473   6
  -1   5  18 134.984 52.8929   7
  -1   5  17 12600.2 474.172   6
   1   5 -17 12408.6 794.105  11
  -1   5  17 13625.0 544.115   7
  -1   5  17 11210.1 778.378  15
   1   5 -17 11880.2 506.839  28
   1   5 -17 12652.8 534.166  29
  -1   5  16 295.699 121.868  15
   1   5 -16 305.730 64.9744  28
   1   5 -16 414.273 79.0770  29
  -1   5  16 464.773 64.5324   6
   1   5 -16 408.648 137.388  11
   1   5 -15 76.8038 34.1927   1
  -1   5  15 36.4699 65.6032  15
   1   5 -15 34.5755 29.8115  28
   1   5 -15 65.1530 75.6457  11
  -1   5  15 87.3326 34.9136   6
   1   5 -14 1168.57 219.137  11
  -1   5  14 1732.87 276.216  15
  -1   5  14 1477.56 115.944  19
   1   5 -14 1699.20 115.023  24
   1   5 -14 1576.47 114.478   1
  -1   5  14 1736.97 126.617   6
   1   5 -13 2549.48 142.074  24
  -1   5  13 2257.57 258.886   3
   1   5 -13 2259.29 238.874  38
   1   5 -13 2279.61 285.343  11
   1   5 -13 2536.61 147.971   1
  -1   5  13 2735.86 338.487  15
  -1   5  13 2410.82 154.191   6
   1   5 -12 20220.7 951.378  11
   1   5 -12 17047.3 800.837  38
  -1   5  12 19331.4 1001.45  15
  -1   5  12 19793.8 877.254   3
   1   5 -11 4658.29 386.343  11
   1   5 -11 3946.33 295.148  38
  -1   5  11 4399.65 405.907  15
  -1   5  11 3799.39 313.396   3
  -1   5  10 15335.3 704.890   3
   1   5 -10 16378.6 787.869  11
   1   5 -10 15835.4 691.520   5
  -1   5  10 16129.1 840.179  15
   1   5 -10 15104.0 662.699  38
  -1   5   9 9958.50 490.742   3
   1   5  -9 9581.59 473.677   5
   1   5  -9 9842.05 556.094  11
  -1   5   9 9837.59 602.121  15
   1   5  -9 9805.40 459.329  38
   1   5  -8 106.226 39.0249  38
  -1   5   8 168.728 51.7371   3
   1   5  -8 75.1188 51.7318  11
  -1   5   8 164.806 77.3949  15
   1   5  -8 211.149 60.0784   5
  -1   5   7 14559.2 746.153  15
   1   5  -7 15671.7 703.294  11
  -1   5   6 9188.86 535.679  15
   1   5  -6 9358.89 483.010  11
  -1   5   5 38.7647 49.2948  15
   1   5  -5 13.3395 30.9736  11
  -1   5   4 12955.7 682.303  15
   1   5  -4 14415.0 612.586  11
  -1   5   3 81700.1 2737.86  15
   1   5  -3 89336.4 2728.99  15
   1   5  -3 80411.4 2595.60  11
  -1   5   2 7203.13 432.337  15
   1   5  -2 7755.36 431.104  15
   1   5  -2 6579.79 320.806  11
   1   5  -1 372.449 95.1925  15
   1   5  -1 340.836 54.5317  11
   1   5   0 12496.0 606.359  15
   1   5   0 11696.5 421.074  11
   1   5   1 107698. 3461.09  15
   1   5   2 93788.2 2989.24  15
  -1   5  -2 89438.5 2856.54  11
   1   5   3 1367.11 181.406  15
  -1   5  -3 1194.83 140.082  11
   1   5   4 17309.5 792.088  15
  -1   5  -4 15830.2 690.188  11
   1   5   5 12971.1 682.202  15
  -1   5  -5 13146.5 611.719  11
   1   5   6 71.4881 49.5413  15
  -1   5  -6 103.834 59.6409  11
   1   5   7 17204.2 861.202  15
  -1   5  -7 17296.5 782.579  11
   1   5   7 16464.9 647.064   3
  -1   5  -8 5993.12 414.118  11
   1   5   8 5636.95 321.779   3
  -1   5  -9 30064.5 1215.17  11
   1   5   9 28242.7 1066.92   3
  -1   5 -10 56211.6 1961.05  11
   1   5  10 53039.7 1794.02   3
  -1   5 -11 1486.28 185.695  38
   1   5  11 1363.40 180.331   3
  -1   5 -12 1958.50 227.840  38
  -1   5 -12 2651.59 311.743  11
   1   5  12 2492.45 347.805  15
   1   5  12 2490.15 254.909   3
   1   5  13 10234.6 747.502  15
   1   5  13 9221.61 413.956   7
  -1   5 -13 8414.43 614.804  11
  -1   5 -13 8854.38 419.095  29
   1   5  13 9482.80 372.403   6
   1   5  14 20286.4 1149.61  15
   1   5  14 19801.1 733.525   7
  -1   5 -14 18829.5 1013.82  11
  -1   5 -14 19698.1 724.700  13
  -1   5 -14 18696.1 739.741  29
   1   5  14 19327.3 676.264   6
   1   5  15 4210.68 243.306   4
   1   5  15 4646.85 507.633  15
   1   5  15 4795.31 270.384   7
  -1   5 -15 4825.76 266.599  13
  -1   5 -15 3533.03 403.092  11
  -1   5 -15 4739.87 280.643  29
   1   5  15 4570.41 227.560   6
   1   5  16 2008.97 337.903  15
  -1   5 -16 2133.60 179.374  29
   1   5  16 2003.01 165.537   7
   1   5  16 1807.25 150.743   4
  -1   5 -16 1847.29 157.349  13
   1   5  17 99.5774 47.4415   7
   1   5  17 71.9512 41.8333   4
  -1   5 -17 37.3579 38.8655  13
  -1   5 -18 132.531 58.5788  29
  -1   5 -18 89.4899 45.6597  13
   1   5  18 163.234 51.9263   7
  -1   5 -19 4553.55 274.968  29
  -1   5 -19 5170.02 264.424  13
   1   5  19 5038.10 269.033   7
  -1   5 -20 317.035 70.8427  29
   1   5  20 486.433 75.7678   7
  -1   5 -20 441.935 69.0190  13
  -1   5 -21 9078.91 362.942  13
  -1   5 -21 8902.42 393.172  29
  -1   5 -22 1469.88 122.961  29
   1   5  22 1637.55 131.102  21
   1   5  23 2491.81 152.990  21
  -1  -5 -23 2727.08 155.891  26
   1   5  24 845.501 71.2971  21
  -1  -5 -24 928.481 78.0313  26
   1  -5  25 47.3058 19.4961  31
  -1  -5 -25 128.669 26.3208  26
   1  -7 -24 87.6896 18.6415  26
  -1   7  24 92.0063 18.6814  21
  -1   7  23 104.477 29.9000  21
   1   7 -22 1069.51 81.4762  13
  -1   7  22 947.775 89.3184  21
   1   7 -21 2644.64 154.240  13
  -1   7  21 2971.18 167.268   7
  -1   7  21 2604.96 169.688  21
   1   7 -20 2676.62 163.380  13
  -1   7  20 2712.08 170.449   7
  -1   7  20 2653.37 184.267  21
   1   7 -20 2374.10 131.307  17
   1   7 -19 402.747 70.5978  13
  -1   7  19 603.140 85.4945   7
  -1   7  19 475.139 85.6111  21
   1   7 -19 493.442 62.9374  17
   1   7 -18 1158.05 102.828  17
  -1   7  18 1120.65 83.3742  19
   1   7 -18 979.674 109.017  13
  -1   7  18 1112.58 118.704   7
  -1   7  18 1155.04 136.084  21
  -1   7  18 1178.24 98.8069   6
   1   7 -17 5561.02 281.121  17
  -1   7  17 6376.96 262.542  19
   1   7 -17 6146.90 309.735  13
  -1   7  17 5808.50 311.963   7
  -1   7  17 6205.49 351.291  21
  -1   7  17 6076.33 274.961   6
  -1   7  16 3415.91 191.182   6
  -1   7  16 3180.02 176.060  19
  -1   7  16 3316.23 250.423  21
   1   7 -16 2979.97 193.687  17
   1   7 -15 3361.22 187.117   1
  -1   7  15 3301.70 185.321  19
  -1   7  15 3273.58 192.891   6
  -1   7  15 2991.92 243.955  21
  -1   7  14 15128.4 638.410   7
  -1   7  14 16915.0 710.530  21
  -1   7  14 17279.6 611.271   6
   1   7 -14 16644.6 591.457   1
  -1   7  14 16326.8 599.691  19
   1   7 -14 16527.8 581.693  24
   1   7 -14 14957.1 890.233  11
  -1   7  14 14360.8 937.388  15
  -1   7  13 17938.8 695.356   7
  -1   7  13 18067.3 757.939  21
  -1   7  13 17827.7 657.209   6
   1   7 -13 18478.9 643.330   1
  -1   7  13 18159.9 656.149  19
   1   7 -13 18050.4 628.163  24
   1   7 -13 17115.4 948.689  11
  -1   7  13 17307.8 1029.45  15
  -1   7  12 82281.2 2617.51  21
  -1   7  12 82107.4 2499.84   6
   1   7 -12 83303.1 2482.35   1
  -1   7  12 80383.0 2497.88  19
   1   7 -12 73406.5 2850.07  11
  -1   7  12 80903.3 2538.01   7
  -1   7  12 72414.4 2960.75  15
  -1   7  11 63862.5 2080.64  21
  -1   7  11 63627.5 1974.23   6
   1   7 -11 65095.8 1957.53   1
  -1   7  11 63292.3 1975.20  19
   1   7 -11 59927.5 2302.48  11
  -1   7  11 61011.3 2001.33   7
  -1   7  11 60070.9 2435.57  15
   1   7 -11 61908.3 1973.56  14
  -1   7  10 19845.4 1104.07  15
   1   7 -10 22060.0 761.411  14
   1   7 -10 22016.8 741.469   1
  -1   7  10 21256.0 757.728  19
   1   7 -10 18933.4 988.925  11
  -1   7  10 21193.5 777.321   7
  -1   7  10 21774.2 840.767  21
  -1   7   9 6834.85 313.145   6
   1   7  -9 6961.22 304.126   1
   1   7  -9 6701.99 484.682  11
  -1   7   9 7000.03 331.332   7
  -1   7   9 6589.00 554.191  15
   1   7  -9 7299.87 321.595  14
  -1   7   9 6998.60 318.394  19
  -1   7   8 2910.17 179.582  19
   1   7  -8 2743.17 286.173  11
   1   7  -8 3015.05 182.324  14
  -1   7   8 2599.82 334.088  15
  -1   7   8 3137.51 182.375   6
   1   7  -7 3068.46 282.892  11
  -1   7   7 2535.83 319.573  15
   1   7  -6 147.001 63.3450  11
  -1   7   6 60.7421 63.1363  15
  -1   7   5 1536.71 235.500  15
  -1   7   4 502.743 136.794  15
  -1   7   3 6499.16 485.283  15
   1   7  -3 6054.00 457.881  15
   1   7  -2-24.8238 44.6451  15
  -1   7   2-26.0923 54.1836  15
   1   7  -1 1071.27 184.198  15
   1   7   0 42371.2 1666.86  15
   1   7   1 13585.2 752.567  15
   1   7   2 7108.57 520.364  15
   1   7   3 18046.9 929.867  15
   1   7   4 2801.26 331.006  15
   1   7   5 7221.60 555.310  15
   1   7   6-34.0790 61.2903  15
   1   7   7 17514.8 615.004   6
  -1   7  -7 17903.0 607.830   1
  -1   7  -7 16102.5 636.754  17
   1   7   7 17609.5 621.423  19
  -1   7  -7 16300.3 825.897  11
   1   7   7 18316.2 1001.86  15
   1   7   7 17768.8 680.700  21
   1   7   8 5913.92 325.683  21
   1   7   8 6352.95 282.729   6
  -1   7  -8 6838.94 280.764   1
   1   7   8 5938.50 280.255  19
  -1   7  -8 6535.43 310.443  17
  -1   7  -8 6365.21 260.604  24
  -1   7  -8 5794.85 303.566  13
  -1   7  -8 5085.12 431.781  11
   1   7   8 6337.06 311.238   7
   1   7   9 8998.82 438.525  21
   1   7   9 9688.58 389.909   6
  -1   7  -9 10039.2 381.349   1
  -1   7  -9 9797.74 363.298  24
  -1   7  -9 9175.76 416.619  13
  -1   7  -9 9083.17 601.070  11
   1   7   9 9219.85 417.174   7
  -1   7  -9 9419.26 410.706  17
   1   7   9 9208.94 384.232  19
  -1   7 -10 8752.88 403.926  17
   1   7  10 9932.34 389.378  19
   1   7  10 9171.24 420.420   7
  -1   7 -10 9394.11 360.808  24
  -1   7 -10 8538.03 604.310  11
  -1   7 -10 9589.06 424.675  13
   1   7  10 9702.55 451.924  21
   1   7  11 4012.51 267.033  21
   1   7  11 5016.19 532.399  15
   1   7  11 4362.36 221.719  19
  -1   7 -11 4248.16 241.899  17
  -1   7 -11 4231.15 203.835  24
  -1   7 -11 3392.33 377.502  11
   1   7  11 4160.39 252.698   7
   1   7  12 92.6927 42.8726   7
   1   7  12 72.7401 50.4328  21
   1   7  12 106.918 37.1185   6
  -1   7 -12 85.9587 40.7201   1
   1   7  12 172.346 42.5259  19
  -1   7 -12 123.402 36.0194  24
   1   7  12-46.3993 83.4891  15
  -1   7 -12 287.789 62.1422  17
  -1   7 -12 32.8850 59.2086  11
   1   7  13 2470.89 154.743  19
  -1   7 -13 2480.70 175.524  17
  -1   7 -13 2721.62 335.616  11
  -1   7 -13 2462.60 189.343  13
   1   7  13 2494.12 206.606  21
   1   7  13 2339.25 370.774  15
   1   7  13 2638.86 166.331   6
  -1   7 -14 3690.73 242.838  13
   1   7  14 3790.95 261.772  21
  -1   7 -14 4280.37 233.784  17
   1   7  14 4468.79 213.315  19
   1   7  14 4550.78 229.209   6
  -1   7 -15 1256.63 130.412  13
   1   7  15 1181.67 136.878  21
   1   7  15 1205.16 129.349   7
   1   7  15 1163.14 95.7399  19
  -1   7 -15 1135.69 108.006  17
  -1   7 -16 964.489 110.881  13
   1   7  16 679.880 104.611  21
   1   7  16 893.788 109.581   7
  -1   7 -16 880.570 90.1861  17
   1   7  16 892.422 78.6606  19
   1   7  17 2812.67 193.928   7
   1   7  17 2707.29 201.482  21
  -1   7 -17 2654.77 184.218  13
   1   7  18 2082.24 164.352  21
  -1   7 -18 2102.74 153.905  13
   1   7  19 268.601 61.3138  21
  -1   7 -19 209.289 50.6368  13
   1   7  20 9552.29 392.002  21
  -1   7 -20 9937.53 382.246  13
   1   7  21 1101.52 92.2770  21
  -1  -7 -22 12321.5 410.092  26
   1   7  22 11463.5 406.865  21
  -1  -7 -23 842.821 52.3096  26
  -1   9  21 3.69452 9.58986  20
  -1   9  20 8143.26 297.273  21
   1   9 -19 2057.80 117.063  13
  -1   9  19 2190.50 126.184  21
  -1   9  18 3487.49 189.462  21
   1   9 -18 3295.90 154.860  17
  -1   9  17 2537.34 170.240  21
   1   9 -17 2576.41 144.762  17
  -1   9  17 2655.13 128.525  19
  -1   9  16 997.782 111.460  21
   1   9 -16 852.292 94.2379  13
  -1   9  16 1032.42 79.8919  19
   1   9 -16 1090.23 96.0360  17
  -1   9  15 1600.21 115.317   6
   1   9 -15 1460.02 127.638  13
  -1   9  15 1774.72 114.153  19
   1   9 -15 1609.14 128.104  17
  -1   9  15 1818.64 158.471  21
  -1   9  15 1509.98 126.690   7
  -1   9  14 7982.59 341.669   6
  -1   9  14 9041.89 345.500  19
   1   9 -14 8383.13 370.967  17
   1   9 -14 8405.86 377.449  13
  -1   9  14 8479.31 370.631   7
  -1   9  14 8123.24 403.626  21
   1   9 -13 2161.95 139.491   1
  -1   9  13 2108.59 141.751  19
   1   9 -13 2455.19 172.107  17
   1   9 -13 1992.76 161.818  13
  -1   9  13 2147.63 158.235   7
  -1   9  13 2194.20 188.714  21
  -1   9  12 6208.78 353.462  21
  -1   9  12 6646.48 296.796   6
   1   9 -12 6794.40 290.540   1
  -1   9  12 6740.89 297.815  19
   1   9 -12 6252.99 322.290  17
   1   9 -12 6368.17 274.243  24
   1   9 -12 6510.79 326.138  13
  -1   9  12 6219.91 311.204   7
  -1   9  11 4161.78 213.300   6
   1   9 -11 3854.84 238.457  17
  -1   9  11 3765.68 207.772  19
  -1   9  11 3862.46 262.726  21
   1   9 -11 3721.07 189.641  24
   1   9 -11 3540.01 226.574  13
  -1   9  11 3347.76 212.836   7
  -1   9  10 21404.4 787.126   7
  -1   9  10 23006.5 775.548   6
  -1   9  10 21419.1 771.805  19
   1   9 -10 22146.7 819.342  17
  -1   9  10 21060.6 780.020  22
  -1   9  10 21993.9 853.503  21
   1   9 -10 22608.2 746.855  24
   1   9 -10 22116.9 808.472  13
  -1   9  10 22642.0 724.380  16
  -1   9   9 49803.0 1641.33   7
  -1   9   9 50426.1 1643.51  22
  -1   9   9 52959.3 1723.07  21
  -1   9   9 52966.0 1626.82   6
   1   9  -9 50244.3 1677.44  17
  -1   9   9 51525.4 1633.95  19
   1   9  -9 52622.6 1600.98  24
   1   9  -9 50921.9 1664.17  13
  -1   9   9 51595.0 1582.28  16
   1   9  -9 50091.3 1581.03  16
  -1   9   8 2633.37 184.415  22
  -1   9   8 2694.13 153.666  16
   1   9  -8 2861.99 158.242  16
   1   9  -8 3180.23 179.438   1
  -1   9   8 3085.17 180.868   6
   1   9  -8 2728.85 159.532  24
   1   9  -8 2791.50 193.247  13
  -1   9   8 2779.52 183.300   7
  -1   9   7 1771.02 139.109   7
   1   9  -7 1672.10 137.075  14
  -1   9   7 1728.46 118.949  16
  -1   9   7 1933.43 298.133  15
   1   9  -7 1660.55 118.710  16
  -1   9   7 1706.89 130.549   6
   1   9  -7 1923.84 140.246  23
   1   9  -7 1586.14 116.575  24
   1   9  -7 1573.80 140.072  13
  -1   9   7 1667.99 142.013  22
   1   9  -7 1772.30 130.829   1
  -1   9   7 1699.96 133.610  19
  -1   9   6 4997.48 243.506   6
   1   9  -6 5382.92 258.774  23
   1   9  -6 4541.76 271.261  17
  -1   9   6 4795.16 250.409  19
   1   9  -6 4951.45 260.321  13
  -1   9   6 4990.65 234.083  16
   1   9  -6 5226.97 264.414  14
   1   9  -6 4725.93 233.716  16
  -1   9   6 5419.35 498.761  15
   1   9  -6 5011.74 246.821   1
  -1   9   5 24792.0 831.368   6
   1   9  -5 25242.6 887.142  17
  -1   9   5 24394.7 845.835  19
  -1   9   5 22316.7 863.967  20
   1   9  -5 24695.0 850.816  13
   1   9  -5 24253.2 855.619  14
   1   9  -5 23850.2 826.621  16
  -1   9   5 25757.4 830.594  16
  -1   9   5 26419.3 1254.23  15
   1   9  -5 25496.0 853.418  23
   1   9  -5 24632.0 839.749   1
  -1   9   4 135.508 39.4664   6
   1   9  -4 7.56208 32.4268  23
   1   9  -4 160.268 54.5888  20
  -1   9   4 36.0110 32.6490  19
  -1   9   4 54.6183 39.0137  20
  -1   9   4 138.096 38.6021  16
   1   9  -4 46.6633 44.4429  17
  -1   9   4 102.961 79.6978  15
   1   9  -4 15.5596 32.3646  14
   1   9  -4 80.0945 36.0577  16
   1   9  -4 70.4232 34.3466   1
  -1   9   3 2546.05 152.155   6
   1   9  -3 2688.55 180.899  20
   1   9  -3 3168.96 197.946  21
   1   9  -3 2527.63 170.283  23
   1   9  -3 2487.81 179.096  17
  -1   9   3 2382.06 174.114  20
  -1   9   3 2625.18 166.759  19
   1   9  -3 2810.10 152.882  19
   1   9  -3 2671.07 172.723  14
  -1   9   3 2525.58 158.531  16
  -1   9   3 2691.76 340.151  15
   1   9  -3 2684.81 166.930   1
   1   9  -2 1216.37 114.849  23
  -1   9   2 1012.32 101.848  23
   1   9  -2 1563.30 132.387  20
   1   9  -2 1468.67 133.629  21
  -1   9   2 1162.36 116.599  20
   1   9  -2 1452.12 130.171  17
  -1   9   2 1279.54 118.879  17
  -1   9   2 1410.07 115.169  19
   1   9  -2 1388.72 104.634  19
  -1   9   2 1290.37 109.351  16
  -1   9   2 1158.55 225.974  15
   1   9  -2 1371.34 117.995  14
   1   9  -2 1414.56 115.784   1
  -1   9   1 2359.29 155.011  23
   1   9  -1 2155.94 159.963  23
   1   9  -1 2292.95 168.729  20
   1   9  -1 2634.62 182.236  21
  -1   9   1 2243.48 161.973  20
   1   9  -1 2467.63 148.510  19
  -1   9   1 2386.82 152.639  19
  -1   9   1 2639.30 175.248  17
  -1   9   1 2564.45 166.927  18
   1   9  -1 1988.46 156.698  17
   1   9  -1 2615.39 162.574  14
   1   9  -1 2371.75 155.750   1
  -1   9   0 9.26182 38.4635  21
   1   9   0 7.96952 37.0033  23
   1   9   0 9.28090 31.9581  21
  -1   9   0 13.8769 27.9000  23
  -1   9   0 7.72399 27.7798  20
  -1   9   0 24.5199 22.0471  19
   1   9   0-8.82322 31.7331  20
  -1   9   0-7.47632 24.5464  18
   1   9   0 12.2402 26.9583  19
   1   9   0 66.2753 68.8083  15
   1   9   0 15.9186 29.7949  17
  -1   9   0-8.53239 31.9402  17
  -1   9   0-13.0182 32.4099  16
   1   9   0 6.67773 22.9947  14
  -1   9   0 47.9972 26.5543   1
   1   9   0 13.6842 29.2893   1
  -1   9  -1 285.641 54.5599  23
   1   9   1 378.487 71.7868  21
  -1   9  -1 456.513 77.5104  21
  -1   9  -1 362.313 61.7567  18
  -1   9  -1 413.652 57.7669  19
   1   9   1 362.575 56.0742  19
   1   9   1 414.680 76.3462  20
  -1   9  -1 407.830 65.9007  20
  -1   9  -1 460.774 64.6172  16
  -1   9  -1 514.234 77.6566  17
   1   9   1 499.846 72.1428  17
   1   9   1 505.723 148.960  15
   1   9   1 369.202 57.4510  14
   1   9   1 494.458 68.0821   1
  -1   9  -1 304.329 54.9785   2
  -1   9  -1 435.469 57.5492   1
  -1   9  -2 262.393 59.4865  21
   1   9   2 261.202 64.8953  21
  -1   9  -2 270.286 53.2112  23
   1   9   2 325.991 68.9258  20
   1   9   2 423.464 62.8085  19
  -1   9  -2 253.468 51.3828  18
   1   9   2 311.812 57.9892  17
  -1   9  -2 312.037 66.6690  17
  -1   9  -2 309.134 55.8167  16
   1   9   2 293.780 51.6738   1
  -1   9  -2 223.322 43.3344   1
  -1   9  -2 212.655 48.3301   2
   1   9   3 1127.38 93.0414   6
   1   9   3 1162.63 120.894  20
   1   9   3 1226.92 106.502  17
   1   9   3 1037.66 99.9190  19
  -1   9  -3 1076.55 115.679  17
  -1   9  -3 1087.87 99.9658  18
  -1   9  -3 873.629 91.2330  23
   1   9   3 1213.17 127.766  22
  -1   9  -3 1206.91 105.904  20
  -1   9  -3 941.277 107.111  21
   1   9   3 1057.05 122.039  21
  -1   9  -3 1091.16 96.4557  16
   1   9   3 936.908 213.775  15
  -1   9  -3 848.700 96.3928   2
   1   9   3 919.035 89.9423   1
  -1   9  -3 966.867 88.4981   1
   1   9   4 99.7671 33.4025   6
   1   9   4 58.3757 39.1470  20
   1   9   4 41.5377 31.3617  19
  -1   9  -4 46.0383 29.0045  18
  -1   9  -4 38.9350 35.2684  13
  -1   9  -4 65.4279 31.1610  23
   1   9   4 105.240 45.0722  22
   1   9   4 72.1512 45.4236  21
   1   9   4 31.4433 22.6615   1
  -1   9  -4 35.8979 27.8154   1
  -1   9  -4 8.06512 27.8074   2
  -1   9  -4 60.8177 32.8401  16
   1   9   4 74.8497 77.7230  15
  -1   9  -5 2275.36 139.485  16
   1   9   5 1752.69 292.536  15
   1   9   5 2433.85 146.736   6
  -1   9  -5 2288.43 146.738  23
  -1   9  -5 1904.19 124.598  24
  -1   9  -5 2157.29 157.969  13
   1   9   5 2215.28 179.909  21
   1   9   5 2559.53 192.547  22
   1   9   5 1863.55 163.066  20
   1   9   5 2442.54 156.814  19
  -1   9  -5 2048.90 135.828   1
  -1   9  -5 1640.36 144.322   2
   1   9   6 38765.9 1706.65  15
  -1   9  -6 38005.5 1172.41  16
   1   9   6 38655.1 1188.54   6
  -1   9  -6 35683.1 1158.52  24
  -1   9  -6 35606.4 1218.46  13
   1   9   6 36885.7 1260.84  22
   1   9   6 35763.6 1256.50  21
  -1   9  -6 36713.7 1236.61  17
  -1   9  -6 33354.5 1210.64   2
  -1   9  -6 38097.0 1183.50   1
  -1   9  -7 57851.3 1634.49  16
   1   9   7 48783.0 1631.24  16
   1   9   7 54071.7 2213.83  15
   1   9   7 54852.9 1655.09   6
  -1   9  -7 52376.5 1621.76  24
  -1   9  -7 50572.4 1685.91  13
   1   9   7 54228.3 1733.08  22
   1   9   7 51310.0 1720.76  21
  -1   9  -7 50717.6 1693.54  17
  -1   9  -7 54199.0 1645.77   1
  -1   9  -7 47823.5 1678.52   2
  -1   9  -8 8820.94 319.994  16
   1   9   8 7567.17 319.056  16
   1   9   8 8060.70 338.336   6
  -1   9  -8 8004.76 315.547  24
  -1   9  -8 7828.29 368.471  13
   1   9   8 8201.34 397.145  22
   1   9   8 7804.69 388.860  21
  -1   9  -8 7949.82 374.058  17
   1   9   8 7648.65 341.137  19
  -1   9  -8 6568.44 352.203   2
  -1   9  -8 8000.94 331.810   1
   1   9   9 1319.33 99.0063  16
   1   9   9 1299.89 109.611   6
   1   9   9 1156.61 132.678  22
   1   9   9 966.743 123.339  21
   1   9   9 1432.05 117.666  19
  -1   9  -9 1309.61 130.771  17
  -1   9  -9 1092.75 121.809   2
  -1   9  -9 1247.43 105.516   1
  -1   9  -9 1277.86 126.001  13
  -1   9  -9 1199.58 95.8612  24
   1   9  10 3382.02 233.076  21
   1   9  10 3788.07 245.447  22
   1   9  10 3774.23 202.131  19
  -1   9 -10 3431.07 217.050  17
  -1   9 -10 3930.26 198.957   1
  -1   9 -10 3370.52 223.976   2
  -1   9 -10 3789.24 231.240  13
  -1   9 -10 3569.23 181.376  24
   1   9  11 7354.11 365.446  22
   1   9  11 6889.59 358.024  21
  -1   9 -11 7019.19 336.319  17
   1   9  11 7582.60 317.703  19
  -1   9 -11 6581.97 343.766   2
  -1   9 -11 7180.06 348.272  13
  -1   9 -11 7472.60 295.007  24
  -1   9 -12 2677.18 178.208  17
   1   9  12 2738.57 161.431  19
   1   9  12 2743.88 198.357  21
   1   9  12 2720.66 198.129  22
  -1   9 -12 2809.65 192.600  13
   1   9  13 2057.98 128.103  19
  -1   9 -13 1602.93 129.673  17
  -1   9 -13 1684.42 142.413  13
   1   9  13 1626.12 145.799  22
   1   9  13 1675.40 147.598  21
   1   9  14 113.520 35.6893  19
  -1   9 -14 121.908 41.1967  17
  -1   9 -14 129.588 45.4032  13
   1   9  14 104.443 41.5412  21
   1   9  14 101.749 42.3475  22
   1   9  15 9381.62 407.603  21
  -1   9 -15 10449.2 384.403  17
  -1   9 -15 9847.37 415.852   2
   1   9  16 1654.51 124.744  21
  -1   9 -16 1467.91 99.4970  17
  -1   9 -16 1698.18 127.533   2
   1   9  17 144.384 38.5119  21
  -1   9 -17 152.238 40.5783   2
  -1   9 -17 164.474 29.3353  17
   1   9  18 6471.03 265.195  20
   1   9  18 6870.26 266.741  21
   1   9  19 3078.54 141.228  20
   1   9  19 3159.59 136.697  21
   1   9  20 1079.15 57.9862  20
  -1  11  16 4761.57 174.983  20
  -1  11  16 5275.07 182.801  21
  -1  11  15 5.65807 18.8203  20
   1  11 -15 45.9469 17.7612  17
  -1  11  15 22.3855 18.1990  21
  -1  11  14 5694.45 233.244  21
  -1  11  14 5241.99 222.225  20
  -1  11  13 594.231 53.3076  19
   1  11 -13 524.509 60.2925  17
  -1  11  13 537.910 60.2300  20
  -1  11  13 588.732 64.8876  21
  -1  11  12 923.176 71.3541  19
   1  11 -12 975.010 87.0644  17
  -1  11  12 840.373 79.5263  20
  -1  11  12 923.331 88.4239  21
  -1  11  11 543.077 58.8499  19
   1  11 -11 644.528 74.3432  17
  -1  11  11 461.528 63.6700  20
   1  11 -11 486.426 49.7021  24
  -1  11  11 512.550 71.0747  21
   1  11 -10 6278.51 249.612   1
   1  11 -10 6059.95 238.934  24
  -1  11  10 6113.64 289.008  21
  -1  11  10 6135.38 276.406  20
   1  11  -9 1962.33 116.684   1
   1  11  -9 1792.90 106.246  24
  -1  11   9 2042.15 147.394  21
  -1  11   9 1950.83 136.543  20
  -1  11   8 15.8856 38.6888  21
   1  11  -8 16.0067 23.5187  24
  -1  11   8 54.8514 33.4002  20
  -1  11   8 25.2343 24.5924  19
   1  11  -8 6.95945 18.7930  16
   1  11  -8-7.55041 33.2696  17
  -1  11   7 2051.36 142.111  20
   1  11  -7 1750.00 108.619  24
  -1  11   7 1813.01 119.125  19
   1  11  -7 1929.51 145.614  17
   1  11  -7 1875.91 117.193   1
   1  11  -7 1831.23 107.779  16
   1  11  -6 38.9926 29.1773  24
  -1  11   6 42.2540 29.0430  19
  -1  11   6 48.8755 36.9838  20
   1  11  -6 25.1738 23.4095   1
  -1  11   6 34.3735 22.3390  16
   1  11  -6 100.850 41.8689  17
   1  11  -6 53.2779 25.6946  16
  -1  11   5 1137.35 105.802  20
   1  11  -5 981.955 82.4978  24
  -1  11   5 1183.78 94.9394  19
   1  11  -5 1213.70 112.139  17
   1  11  -5 1255.23 94.6909   1
   1  11  -5 1129.73 90.4702  16
   1  11  -4 4.62072 30.7286  24
  -1  11   4 42.1957 27.3923  19
  -1  11   4 40.4593 35.0141  20
   1  11  -4 15.6314 27.0602   1
   1  11  -4 84.2707 33.7181  16
   1  11  -4 37.3889 38.0422  17
  -1  11   4 4.89265 27.8342  16
  -1  11   3 7707.06 318.124  23
  -1  11   3 8007.92 335.727  20
   1  11  -3 8711.22 338.579  23
  -1  11   3 8347.80 321.256  16
   1  11  -3 8045.97 325.282  16
   1  11  -3 8193.43 348.327  17
  -1  11   3 7696.57 315.227  19
   1  11  -3 7594.95 315.236   1
  -1  11   2 2374.18 134.189  19
   1  11  -2 2181.60 147.184  17
   1  11  -2 2307.13 146.394  23
  -1  11   2 2166.38 133.958  23
  -1  11   2 2241.63 144.526  20
   1  11  -2 2164.54 131.195   1
  -1  11   2 2211.24 135.248  16
   1  11  -2 2095.54 135.877  16
   1  11  -1 6944.03 298.848  16
   1  11  -1 7512.46 318.926  20
  -1  11   1 7035.45 299.175  20
   1  11  -1 6811.42 300.548  23
  -1  11   1 6614.10 284.583  23
   1  11  -1 7028.85 305.302  17
   1  11   0 1107.86 104.862  20
   1  11   0 955.209 94.5403  23
  -1  11   0 1047.54 88.0275  23
   1  11   0 1213.15 100.893  16
  -1  11   0 989.376 88.4665  16
   1  11   1 1726.16 135.148  20
   1  11   1 1867.60 141.744  21
   1  11   1 1566.14 125.824  23
  -1  11  -1 1820.01 118.972  23
  -1  11  -1 1847.12 120.667  16
  -1  11  -2 7010.75 286.582  16
   1  11   2 6689.18 292.207  16
   1  11   2 6251.11 298.726  23
   1  11   2 7173.91 318.014  20
   1  11   2 7572.84 325.952  21
   1  11   3 303.701 61.7795  20
  -1  11  -3 363.642 65.5554  17
  -1  11  -3 380.469 53.3492  16
   1  11   3 324.651 55.9719  16
   1  11   3 310.986 62.7342  21
   1  11   3 276.394 57.2849  23
  -1  11  -4 4587.06 232.148  17
   1  11   4 4175.55 199.374  16
   1  11   4 3884.04 219.294  20
   1  11   4 3521.24 205.641  23
   1  11   4 4223.33 224.450  21
   1  11   5 11974.5 429.477  16
   1  11   5 11303.8 452.879  23
   1  11   5 11139.9 459.492  20
   1  11   5 12589.5 470.695  21
   1  11   6 1364.05 94.2513  16
   1  11   6 1283.39 109.481  23
   1  11   6 1132.34 110.353  20
   1  11   6 1366.93 116.988  21
  -1  11  -7 8094.02 341.277  17
   1  11   7 8177.48 295.141  16
   1  11   7 7209.93 329.646  20
   1  11   7 7080.21 321.494  23
   1  11   7 7850.57 335.142  21
  -1  11  -8 1288.21 109.862  17
   1  11   8 959.970 94.7481  23
   1  11   8 1080.12 101.352  20
   1  11   8 1320.71 108.719  21
  -1  11  -9 2660.56 160.287  17
   1  11   9 2574.19 157.050  21
  -1  11 -10 4688.45 213.618  17
   1  11  10 3696.83 196.098  21
  -1  11 -11 6597.21 261.673  17
   1  11  11 5462.37 248.465  21
   1  11  12 1192.62 86.1491  21
   1  11  13 11.9153 21.0316  20
   1  11  13 21.0277 20.9074  21
   1  11  14-3.20826 15.6231  20
   1  11  14 2.61208 14.3500  21
   1  11  15 1403.86 73.5707  20
   2   0 -28 9169.96 322.374  37
   2   0 -28 9170.44 323.279  29
   2   0 -28 8947.78 320.846  36
   2   0 -27-5.11428 26.0122  37
   2   0 -27-15.6584 26.5473  29
   2   0 -27 40.5372 29.2908  36
   2   0 -26 5400.23 255.893  37
   2   0 -26 5040.08 247.685  28
   2   0 -26 5452.71 257.232  36
   2   0 -25 24.1436 38.2895  37
   2   0 -25-15.3809 42.2494  28
   2   0 -25 14.7066 32.3899  27
   2   0 -25-7.95224 36.9227  36
   2   0 -24 6881.03 332.816  37
   2   0 -24 6621.52 323.789  28
   2   0 -24 6514.83 325.893  36
   2   0 -24 6639.00 319.126  27
   2   0 -23 39.8337 43.8651  36
   2   0 -23-19.1499 39.7638  28
   2   0 -23-18.3395 40.3912  27
   2   0 -23-10.1033 43.2493  37
   2   0 -22 1497.16 145.397  37
   2   0 -22 1294.21 135.525  36
  -2   0  22 1175.93 132.660  34
   2   0 -22 1356.05 138.417  28
   2   0 -22 1459.61 137.964  27
  -2   0  21 44.2879 41.4499  34
   2   0 -21-21.6382 44.9336  36
   2   0 -21 58.4374 45.2247  27
   2   0 -21 50.9190 40.9528  28
   2   0 -21 21.9711 44.1763  37
  -2   0  20 31627.4 1580.70   3
   2   0 -20 33822.4 1176.57  37
  -2   0  20 34275.7 1179.69  34
   2   0 -20 30502.5 1471.51  38
   2   0 -20 34289.7 1176.58  36
   2   0 -20 34155.4 1162.35  28
   2   0 -19 9.72586 41.6335  28
  -2   0  19-12.8670 44.3062   4
   2   0 -19 10.5886 36.4609  37
  -2   0  19 32.3510 37.1324  34
   2   0 -19-28.4096 65.9537  11
  -2   0  19 40.5439 72.9079   3
   2   0 -19 10.4418 39.0875  36
   2   0 -19 33.4484 49.1112  38
  -2   0  18 4955.41 492.588   3
  -2   0  18 5681.47 323.189   4
   2   0 -18 5298.83 296.779  37
   2   0 -18 5450.81 475.700  38
   2   0 -18 5302.71 440.666  11
   2   0 -18 5555.69 300.201  36
   2   0 -18 5426.98 289.641  28
  -2   0  17 11.4751 41.2701   4
   2   0 -17-9.41450 49.8392  37
   2   0 -17 9.29503 39.7890  36
   2   0 -17 8.56212 33.2608  28
   2   0 -17 29.4251 52.9134  38
   2   0 -17 26.0381 54.0662  11
  -2   0  17-35.5822 63.9855   3
   2   0 -16 63654.8 2238.65  11
   2   0 -16 67401.2 2306.04  38
  -2   0  16 59496.3 1997.61   4
  -2   0  16 63549.7 2362.31   3
   2   0 -15-24.7677 44.5402  38
   2   0 -15 45.0802 52.3289  11
  -2   0  15-29.2575 60.7525   3
   2   0 -14 8842.69 514.386  11
   2   0 -14 8806.28 537.066  38
  -2   0  14 8472.26 556.716   3
  -2   0  14 7582.00 362.823   4
   2   0 -13-20.3512 42.2579  38
  -2   0  13 15.9281 29.8122   4
   2   0 -13 19.1048 34.3550  11
  -2   0  13-23.6288 54.8547   3
   2   0 -12 18.2609 42.3976  38
  -2   0  12 50.0351 34.8132   4
  -2   0  12-21.1234 43.8656   3
   2   0 -12 69.7940 47.9325  11
   2   0 -11 16.3033 33.8530  38
   2   0 -11 15.9225 36.9647  11
  -2   0  11-18.7864 43.6134   3
   2   0 -10 10723.0 537.031  38
  -2   0  10 11886.9 576.201   3
   2   0 -10 11574.7 556.597  25
   2   0 -10 11273.8 541.678  11
   2   0  -9 13.4563 24.2031  25
   2   0  -9 26.1196 30.3229  38
   2   0  -9 13.0259 30.2443  11
  -2   0   9 14.6405 30.4044   3
  -2   0   8 12217.3 548.657   3
   2   0  -8 12238.5 536.493  25
   2   0  -8 11907.4 529.442  38
  -2   0   7 91.4205 47.4732   3
   2   0  -7 51.5819 40.0945  38
   2   0  -7 10.4441 34.3115  25
  -2   0   6 42586.6 1420.35   3
   2   0  -6 41615.5 1403.87  25
   2   0  -6 43302.7 1407.63  38
  -2   0   5 35.9426 33.6525   3
  -2   0   4 57815.6 1823.23   3
   2   0  -4 56919.9 1814.72   5
   2   0  -3 36.4925 36.3468   5
  -2   0   3 15.0704 31.3005   3
  -2   0   2 163467. 4914.67   3
   2   0  -2 165124. 4913.10   5
   2   0  -1 13.3675 25.0226   5
   2   0   0 10029.0 401.489   5
   2   0   1 27.7168 28.7873   5
   2   0   2 73159.5 2271.39   5
   2   0   3 8.60055 32.1957   5
   2   0   4 998.538 115.812   5
  -2   0  -4 770.893 90.9181  11
   2   0   5 24.3520 37.9240   5
  -2   0  -5 9.86518 32.3887  38
  -2   0  -5-8.73057 22.2028  11
  -2   0  -6 5106.16 292.410  38
   2   0   6 5204.03 327.458   5
  -2   0  -6 4832.90 273.809  11
   2   0   7-16.6490 42.3402   5
  -2   0  -7-12.6656 29.4038  38
  -2   0  -7 22.0982 28.0993  11
   2   0   8 5061.38 369.644   5
  -2   0  -8 5614.27 327.018  11
   2   0   9 21.7224 59.6696   5
  -2   0  -9-16.0534 40.8272  38
  -2   0  -9 27.6118 35.1118  11
   2   0  10 179090. 5712.38   5
  -2   0 -10 175243. 5584.52  38
  -2   0 -10 186257. 5547.45  11
  -2   0 -11 40.2887 51.2290  38
   2   0  11 7.38712 26.5677   4
  -2   0 -11-16.9850 43.1946  11
   2   0  12 866.726 97.1381   4
  -2   0 -12 894.723 161.379  38
  -2   0 -12 1030.39 156.619  11
   2   0  13-9.19058 30.1739   4
  -2   0 -13-24.7095 44.4337  38
  -2   0 -13 20.5118 36.8853  11
   2   0  14 4698.79 268.573   4
  -2   0 -14 4248.32 388.903  38
  -2   0 -14 4619.92 372.947  11
   2   0  15-11.0248 37.9652   4
  -2   0 -15-24.0381 55.8069  11
  -2   0 -15-29.7546 69.0773  38
  -2   0 -16 211.444 55.8921  27
   2   0  16 139.985 50.0520  34
  -2   0 -16 153.998 54.5939  37
  -2   0 -16 102.360 65.2820  11
  -2   0 -16 203.344 59.6979  28
   2   0  16 178.361 63.1590   4
  -2   0 -16 202.874 60.7173  36
  -2   0 -17 48.6002 40.3660  27
   2   0  17 21.2114 39.7007  34
  -2   0 -17-10.8785 39.1244  37
  -2   0 -17 34.1272 50.1076  38
   2   0  17-12.6166 45.3755   4
  -2   0 -17 10.2588 41.2504  28
  -2   0 -17-26.7939 55.6357  11
  -2   0 -17-10.7556 43.2480  36
  -2   0 -18 31.9825 44.2733  28
   2   0  18 38.0761 55.9057   3
   2   0  18 13.1467 45.2693   4
  -2   0 -18 107.048 82.8379  38
  -2   0 -18-19.1949 35.9269  26
  -2   0 -18-11.2052 55.7921  36
   2   0  18 33.1066 41.3101  34
  -2   0 -18 22.6472 47.0256  37
  -2   0 -19 9.65553 36.1439  26
   2   0  19-39.0911 81.1699   3
   2   0  19-13.3534 57.1615   4
  -2   0 -19-36.5200 100.315  38
  -2   0 -19-11.5352 39.7200  37
  -2   0 -19 32.4607 43.5081  28
  -2   0 -19 22.8405 41.0727  36
  -2   0 -20 5186.17 299.485  36
   2   0  20 5177.21 315.056   4
  -2   0 -20 4879.09 294.730  37
   2   0  20 4946.71 283.381  31
  -2   0 -20 5211.38 301.337  29
  -2   0 -20 4778.99 271.712  26
  -2   0 -21-10.9396 43.9879  36
   2   0  21-12.6795 50.9840   4
  -2   0 -21-11.0481 48.6644  37
   2   0  21-9.65780 38.8340  31
  -2   0 -21 21.8615 39.3123  29
  -2   0 -21 8.97011 32.2609  26
  -2   0 -22 6309.31 341.028  36
   2   0  22 7553.25 379.947   4
  -2   0 -22 7248.43 357.902  37
   2   0  22 7382.35 339.081  31
  -2   0 -22 7246.50 356.751  29
  -2   0 -22 6851.06 327.310  26
  -2   0 -23 9.08995 44.2660  36
   2   0  23 62.7776 49.7804   4
  -2   0 -23-18.4011 44.8046  37
   2   0  23 14.9028 28.9476  31
  -2   0 -23-14.2356 33.8657  26
  -2   0 -23 106.949 48.9632  29
  -2   0 -24 4696.09 246.332  37
  -2   0 -24 4388.13 240.511  36
  -2   0 -24 4723.56 241.694  29
  -2   0 -24 4387.03 218.140  26
   2   0  24 4948.33 262.587   4
  -2   0 -25 17.7391 28.8045  29
  -2   0 -25-25.2518 38.2247  37
  -2   0 -25-62.2341 39.8370  36
  -2   0 -26 4213.45 188.612  29
  -2   0 -26 4337.58 197.607  37
  -2   0 -26 4400.32 197.609  36
  -2   0 -27-24.1819 17.4082  37
  -2   2  28 265.393 33.0120  21
   2   2 -27 773.451 68.0019  37
   2  -2 -27 886.834 70.9531  37
   2  -2 -27 811.226 68.9200  29
   2   2 -27 705.251 65.8394  29
   2  -2 -27 770.542 66.9594  36
   2   2 -27 781.226 68.1220  36
  -2  -2  26 9730.75 387.922  34
   2   2 -26 9720.18 381.932  37
   2  -2 -26 10338.3 387.264  37
   2  -2 -26 9604.02 371.856  28
   2   2 -26 10264.4 392.022  29
   2   2 -26 9743.91 381.384  36
   2  -2 -26 10256.4 385.942  36
   2  -2 -25 402.966 65.5891  36
   2   2 -25 331.491 62.0750  36
   2  -2 -25 300.026 59.2467  37
   2   2 -25 342.118 61.8340  37
  -2  -2  25 329.571 62.5282  34
   2  -2 -25 388.918 62.4833  28
   2   2 -25 342.258 62.6011  29
   2   2 -25 392.410 66.5927  28
   2  -2 -25 293.708 55.9510  27
   2   2 -24-8.27061 35.4048  36
   2  -2 -24-49.7705 41.3030  36
   2   2 -24-8.37062 34.7631  37
   2  -2 -24 8.39462 37.9906  37
  -2  -2  24-8.72594 33.8983  34
   2  -2 -24 15.3215 34.6695  28
   2  -2 -24-15.1337 36.8489  27
   2   2 -24 16.5880 35.5049  28
   2  -2 -23 4237.63 234.060  28
   2   2 -23 3781.89 230.107  28
   2   2 -23 3693.43 229.151  36
   2  -2 -23 3974.41 235.893  36
   2   2 -23 3988.02 237.419  37
   2  -2 -23 3935.19 236.013  37
  -2   2  23 3972.27 234.331  34
  -2  -2  23 3806.88 235.895  34
   2  -2 -23 4112.60 230.028  27
   2   2 -23 3327.12 215.362  27
  -2   2  23 3627.01 198.489   7
   2   2 -22 59.4798 47.1654  36
   2  -2 -22-9.94737 38.6431  36
  -2   2  22 119.596 49.6244  34
  -2  -2  22 10.4251 35.8986  34
   2  -2 -22 40.3668 40.5797  37
   2   2 -22 30.1745 39.0736  37
   2  -2 -22 9.16178 39.2197  28
   2   2 -22 49.1102 44.4503  28
   2   2 -22 9.22514 37.0954  27
   2  -2 -22-35.8475 39.4761  27
  -2   2  22 7.56882 28.3342   7
   2   2 -21 19775.3 737.301  37
   2  -2 -21 19020.1 731.217  37
   2   2 -21 19682.2 733.650  36
   2  -2 -21 19757.2 734.836  36
   2  -2 -21 19135.4 716.351  28
   2   2 -21 18560.3 722.166  28
   2  -2 -21 19468.3 718.531  27
   2   2 -21 17976.6 708.820  27
  -2  -2  21 19723.7 742.211  34
  -2   2  21 18194.4 722.336  34
   2  -2 -20 956.466 111.419  27
   2   2 -20 1026.97 115.862  27
  -2   2  20 1029.51 121.036  34
   2   2 -20 1000.69 121.344  37
   2  -2 -20 1077.42 125.555  37
  -2  -2  20 1095.33 245.265   3
   2   2 -20 975.099 121.053  36
   2  -2 -20 1029.95 123.292  36
   2  -2 -20 1181.30 122.090  28
   2   2 -20 861.827 109.547  28
   2   2 -20 802.897 207.541  11
   2   2 -20 805.671 186.715  38
   2  -2 -20 1246.01 228.456  38
   2   2 -19 1530.65 142.252  27
   2  -2 -19 1723.40 145.055  27
  -2   2  19 1513.81 146.315  34
   2  -2 -19 1778.08 158.635  37
   2   2 -19 1608.11 153.851  37
  -2   2  19 1726.00 292.319   3
  -2  -2  19 1716.14 294.401   3
   2  -2 -19 1618.12 153.156  36
   2   2 -19 1461.04 146.819  36
   2  -2 -19 1435.59 135.081  28
   2   2 -19 1594.91 147.651  28
   2   2 -19 1563.25 255.517  11
   2   2 -19 1804.76 272.117  38
   2  -2 -19 1151.63 220.838  38
   2   2 -18 19141.0 722.421  27
  -2  -2  18 19431.2 1087.08   3
  -2   2  18 18923.0 1068.34   3
  -2   2  18 20182.9 747.581  34
   2  -2 -18 20200.8 748.601  37
   2   2 -18 19830.9 745.758  37
   2  -2 -18 19312.6 739.478  36
   2   2 -18 20172.6 746.725  36
   2  -2 -18 20292.8 728.650  28
   2   2 -18 18799.4 726.616  28
   2   2 -18 19121.0 1009.31  11
   2  -2 -18 19730.7 1016.14  38
   2   2 -18 19844.3 1017.23  38
   2   2 -17 52258.0 1669.10  27
  -2   2  17 51146.8 2084.07   3
  -2   2  17 49991.7 1712.28   4
  -2  -2  17 51336.9 2094.04   3
  -2  -2  17 50454.6 1715.66   4
  -2   2  17 52076.6 1686.73  34
   2  -2 -17 53174.8 1689.93  37
   2   2 -17 52531.4 1688.25  37
   2  -2 -17 54005.3 1690.06  36
   2   2 -17 53120.7 1687.53  36
   2   2 -17 48085.2 1997.93  11
   2  -2 -17 52739.9 2011.07  38
   2   2 -17 52924.1 2012.05  38
   2   2 -17 50342.0 1671.33  28
   2  -2 -17 53328.4 1670.44  28
  -2   2  16 7540.59 580.303   3
  -2  -2  16 8329.92 396.630   4
  -2   2  16 8333.27 397.206   4
  -2  -2  16 8304.49 606.725   3
   2   2 -16 8679.14 582.751  11
   2   2 -16 7631.78 549.709  38
   2  -2 -16 7963.96 553.668  38
  -2  -2  15 10592.8 675.212   3
  -2   2  15 9397.34 430.226   4
  -2  -2  15 9530.61 432.755   4
  -2   2  15 10518.2 660.754   3
   2  -2 -15 9658.39 527.461  11
   2   2 -15 10438.5 627.514  11
   2   2 -15 10226.5 606.094  38
   2  -2 -15 9157.03 583.682  38
   2  -2 -14 100.853 49.4696  11
   2   2 -14 270.373 95.5391  11
  -2  -2  14 191.441 94.2294   3
  -2   2  14 26.9954 48.6562   3
  -2  -2  14 197.097 59.6488   4
  -2   2  14 80.2287 43.5348   4
   2   2 -14 158.897 81.7054  38
   2  -2 -14 136.109 84.9809  38
   2  -2 -13 155.427 62.7013  11
   2   2 -13 135.130 70.3292  11
  -2   2  13 170.772 80.2546   3
  -2  -2  13 221.677 84.9634   3
  -2   2  13 161.757 47.7685   4
  -2  -2  13 299.627 59.6645   4
   2  -2 -13 143.977 77.1594  38
   2   2 -13 102.974 60.6876  38
   2   2 -12 8988.43 500.371  38
   2  -2 -12 8619.91 491.843  38
  -2   2  12 8376.04 364.362   4
  -2  -2  12 8509.09 363.579   4
  -2  -2  12 9299.46 542.977   3
  -2   2  12 8634.80 527.538   3
   2   2 -12 8060.71 499.259  11
   2  -2 -12 8516.51 448.567  11
   2   2 -11 17100.5 745.272  38
   2  -2 -11 17195.8 746.711  38
  -2  -2  11 15244.0 750.689   3
  -2   2  11 16389.8 771.506   3
   2   2 -11 17488.5 774.681  11
   2  -2 -11 16103.1 685.636  11
   2   2 -10 197244. 5974.48  38
   2  -2 -10 201268. 5976.91  38
   2  -2 -10 194260. 5922.11  11
   2   2 -10 195310. 6024.59  11
  -2   2  10 194894. 6018.31   3
  -2  -2  10 191486. 6014.21   3
   2   2  -9 10752.8 501.183  38
   2  -2  -9 10781.3 499.696  38
   2  -2  -9 10629.9 504.072  25
   2   2  -9 10997.9 509.640  25
   2   2  -9 9886.66 511.772  11
  -2  -2   9 9240.29 501.183   3
  -2   2   9 9513.15 508.025   3
   2   2  -8 6672.50 349.159  38
   2  -2  -8 6190.36 340.047  38
   2   2  -8 5759.40 333.129  25
   2  -2  -8 6523.67 349.597  25
  -2   2   8 6528.31 365.868   3
  -2  -2   8 5346.60 338.303   3
   2   2  -7 11620.0 507.113  38
   2  -2  -7 12356.3 517.736  38
   2   2  -7 11236.4 503.157  25
   2  -2  -7 12596.2 521.663  25
  -2  -2   7 11584.9 523.875   3
  -2   2   7 11984.3 533.401   3
   2   2  -6 59707.1 1894.90  38
   2  -2  -6 58175.9 1889.97  38
  -2   2   6 57033.2 1875.46  15
   2   2  -6 58148.6 1890.50  25
   2  -2  -6 59389.7 1892.94  25
  -2   2   6 59981.6 1921.35   3
  -2  -2   6 62469.1 1923.42   3
   2   2  -5 58088.8 1791.66   5
   2  -2  -5 58580.8 1794.55   5
   2  -2  -5 54783.6 1766.32  38
   2   2  -5 53778.8 1762.17  38
  -2   2   5 53095.5 1750.45  15
   2   2  -5 54104.8 1761.24  25
   2  -2  -5 53214.4 1759.13  25
  -2  -2   5 58593.3 1793.74   3
  -2   2   5 56671.0 1792.30   3
  -2   2   4 25880.8 857.209  15
  -2  -2   4 25276.2 880.534   3
  -2   2   4 25547.6 884.011   3
   2   2  -4 25200.5 878.519   5
   2  -2  -4 25220.5 882.588   5
   2   2  -4 23933.5 859.782  38
   2  -2  -4 24654.9 863.127  38
   2   2  -3 24973.2 843.230  38
   2  -2  -3 24374.4 841.636  38
  -2   2   3 23881.1 827.067  15
   2   2  -3 24712.1 812.440  15
  -2  -2   3 24564.7 828.994  10
  -2   2   3 24614.6 829.089  10
  -2  -2   3 25421.2 856.244   3
  -2   2   3 23600.9 848.909   3
   2   2  -3 24634.5 849.082   5
   2  -2  -3 24693.2 852.315   5
  -2  -2   2 307374. 8967.48  10
  -2   2   2 301732. 8964.40  10
   2  -2  -2 312537. 8989.55   5
   2   2  -2 300735. 8980.41   5
  -2   2   2 294935. 8963.09  15
   2   2  -2 309873. 8962.19  15
   2   2  -2 309666. 8980.72  38
   2  -2  -2 298373. 8977.28  38
   2   2  -1 22323.0 774.351  15
  -2   2   1 24817.0 779.278  15
  -2   2   1 22470.4 772.347  10
  -2  -2   1 21760.1 771.612  10
   2  -2  -1 22798.2 783.793   5
   2   2  -1 23063.2 782.021   5
   2   2   0 56467.3 1735.95  15
  -2   2   0 59822.2 1730.13  15
  -2   2   0 53763.4 1728.05  10
  -2  -2   0 54172.1 1729.26  10
   2  -2   0 52350.8 1724.65   5
   2   2   0 55084.6 1726.36   5
  -2   2  -1 132829. 3901.72  10
   2   2   1 129494. 3891.53   5
   2  -2   1 125961. 3889.99   5
   2  -2   2 640404. 18776.8   5
   2   2   2 640960. 18776.0   5
   2   2   3 284095. 8372.43   5
   2  -2   3 279710. 8367.57   5
  -2  -2  -4 66646.4 2106.67  38
   2   2   4 67754.8 2141.83   5
   2  -2   4 65670.1 2133.39   5
  -2  -2  -5 4326.46 250.656  38
  -2   2  -5 3736.06 236.457  38
   2   2   5 3922.56 265.143   5
  -2   2  -5 3921.09 254.446  11
  -2   2  -6 51.9949 35.7481  11
   2  -2   6 29.5255 40.5886   5
   2   2   6 44.2695 45.9942   5
  -2  -2  -6 70.0025 40.2118  38
  -2   2  -6 114.652 46.1345  38
  -2   2  -7 43.2499 39.6634  11
   2  -2   7 222.637 77.5353   5
   2   2   7-17.0027 39.5352   5
  -2  -2  -7 145.267 54.8885  38
  -2   2  -7 234.197 67.5776  38
  -2   2  -8 925.683 136.554  11
   2  -2   8 645.204 131.983   5
   2   2   8 679.399 129.506   5
  -2   2  -8 881.300 128.732  38
  -2  -2  -8 816.721 124.498  38
  -2   2  -9 1779.78 198.222  11
   2  -2   9 1907.40 234.451   5
   2   2   9 1541.76 210.490   5
  -2  -2  -9 1617.18 187.434  38
  -2   2  -9 1756.04 194.107  38
  -2   2 -10 13092.6 637.821  11
   2  -2  10 11915.1 463.445   4
   2   2  10 11682.0 460.627   4
  -2  -2 -10 13003.0 627.266  38
  -2   2 -10 12124.1 614.475  38
  -2   2 -11 957.385 160.904  11
   2   2  11 873.653 92.9164   4
   2  -2  11 623.543 80.1299   4
  -2  -2 -11 932.249 159.689  38
  -2   2 -11 872.123 152.621  38
  -2   2 -12 11134.4 607.922  11
   2  -2  12 9392.40 409.815   4
   2   2  12 9284.80 408.762   4
  -2   2 -12 9429.96 568.856  38
  -2  -2 -12 10223.5 589.394  38
   2   2  13 4378.63 251.572   4
   2  -2  13 4083.49 247.044   4
  -2   2 -13 4672.83 393.643  11
  -2   2 -13 4746.32 394.609  38
  -2  -2 -13 4427.81 380.894  38
   2  -2  14 8346.23 392.848   4
   2   2  14 7966.22 388.677   4
  -2   2 -14 8629.66 576.824  38
  -2  -2 -14 8402.52 569.029  38
  -2   2 -14 8436.93 565.491  11
  -2   2 -15 7130.87 345.174  37
  -2  -2 -15 6978.70 342.590  37
  -2  -2 -15 5962.03 495.599  38
  -2   2 -15 6424.15 512.090  38
  -2   2 -15 6637.15 515.967  11
   2  -2  15 6472.00 323.165  34
  -2  -2 -15 7072.16 341.486  36
  -2   2 -15 6904.66 340.192  36
   2  -2  15 7149.15 359.985   4
   2   2  15 6816.38 353.472   4
  -2  -2 -16 2433.42 174.527  28
  -2  -2 -16 2023.42 158.380  27
  -2   2 -16 2590.48 177.613  26
  -2  -2 -16 2376.10 185.649  37
  -2   2 -16 2706.85 197.013  37
  -2   2 -16 2239.58 305.407  38
  -2  -2 -16 1989.22 283.110  38
   2   2  16 2157.41 168.943  31
  -2   2 -16 2040.10 282.633  11
   2  -2  16 2384.22 177.432  34
  -2  -2 -16 2717.86 195.749  36
  -2   2 -16 2276.53 182.466  36
   2   2  16 2559.05 201.156   4
   2  -2  16 2304.68 192.756   4
  -2  -2 -17 13707.1 563.413  28
  -2  -2 -17 13361.3 551.653  27
  -2   2 -17 14216.8 563.523  26
  -2  -2 -17 14607.4 592.950  37
  -2   2 -17 14742.4 596.450  37
  -2   2 -17 13381.4 837.643  38
  -2  -2 -17 13776.2 839.584  38
   2   2  17 14402.9 572.175  31
  -2   2 -17 13252.6 809.665  11
   2  -2  17 13816.8 571.521  34
  -2   2 -17 15297.2 600.953  36
  -2  -2 -17 14794.1 593.695  36
   2  -2  17 14351.5 876.799   3
   2   2  17 16626.9 922.024   3
   2   2  17 13706.4 604.349   4
   2  -2  17 14704.4 614.823   4
  -2   2 -18 23818.6 872.481  29
  -2  -2 -18 22257.7 819.692  28
  -2   2 -18 21558.0 808.392  26
  -2  -2 -18 22478.9 811.677  27
  -2  -2 -18 22752.1 850.069  37
  -2   2 -18 22566.7 849.004  37
  -2  -2 -18 21565.0 1135.89  38
  -2   2 -18 21105.0 1135.07  38
   2   2  18 25055.1 1218.09   3
   2  -2  18 25336.6 1220.82   3
   2   2  18 23275.8 873.326   4
   2  -2  18 22726.8 871.556   4
   2   2  18 21751.3 818.091  31
  -2   2 -18 22891.4 1137.73  11
   2  -2  18 21882.8 827.435  34
  -2   2 -18 23194.2 852.710  36
  -2  -2 -18 22611.0 846.943  36
  -2  -2 -19 21252.0 797.655  36
  -2   2 -19 21413.6 801.662  36
   2   2  19 20477.8 815.211   4
   2  -2  19 21705.0 824.855   4
  -2   2 -19 21605.3 803.807  37
  -2  -2 -19 20913.1 797.001  37
  -2   2 -19 22314.9 822.265  29
  -2  -2 -19 19828.8 765.588  28
   2   2  19 20914.4 768.013  31
   2  -2  19 20516.6 779.809  34
  -2   2 -19 19587.6 752.687  26
  -2  -2 -20 7268.73 368.543  37
  -2   2 -20 7576.63 372.509  37
   2  -2  20 6765.43 373.796   4
   2   2  20 7499.48 388.274   4
  -2   2 -20 7615.62 381.234  29
   2   2  20 6584.39 333.368  31
  -2   2 -20 7072.67 333.033  26
  -2  -2 -20 6990.87 362.226  36
  -2   2 -20 7075.29 363.468  36
  -2   2 -21 793.440 109.301  37
  -2  -2 -21 790.828 108.954  37
   2  -2  21 783.356 113.832   4
   2   2  21 796.911 115.381   4
  -2  -2 -21 707.153 93.9790  29
  -2   2 -21 722.025 106.486  29
   2   2  21 650.672 86.7528  31
  -2  -2 -21 787.718 102.584  26
  -2   2 -21 732.731 88.2055  26
  -2  -2 -21 659.019 101.303  36
  -2   2 -21 557.857 93.9728  36
  -2   2 -22 5292.21 293.052  37
  -2  -2 -22 5226.45 291.529  37
   2  -2  22 5657.26 310.306   4
   2   2  22 6242.49 320.572   4
  -2   2 -22 5686.48 307.370  29
  -2  -2 -22 5847.34 289.424  29
  -2  -2 -22 5586.70 286.632  26
  -2  -2 -22 5881.21 301.842  36
  -2   2 -22 5850.12 302.577  36
  -2   2 -23 7645.95 361.539  37
  -2  -2 -23 8176.13 368.660  37
   2  -2  23 8794.17 387.630   4
   2   2  23 8710.70 387.308   4
  -2  -2 -23 7873.24 353.306  26
  -2  -2 -23 8595.00 356.194  29
  -2   2 -23 8630.86 381.763  29
   2  -2  23 8284.28 362.381  31
  -2  -2 -23 8186.83 367.837  36
  -2   2 -23 7794.55 362.582  36
  -2   2 -24 20.6350 35.7170  37
  -2  -2 -24 34.5192 35.8494  37
  -2  -2 -24 6.13236 29.8758  26
  -2  -2 -24 22.5520 26.1925  29
  -2   2 -24-14.8316 37.7286  29
   2  -2  24 88.0262 38.0740  31
  -2  -2 -24 95.2701 44.1302  36
  -2   2 -24 115.257 45.6260  36
  -2   2 -25 945.266 87.8388  29
  -2  -2 -25 779.437 67.2041  29
  -2   2 -25 908.909 81.8000  36
  -2  -2 -25 970.468 84.0824  36
  -2  -2 -25 863.371 80.6749  37
  -2   2 -25 916.787 83.2170  37
  -2  -2 -25 990.284 80.7703  26
  -2   2 -26 47.6570 24.0759  29
  -2  -2 -26 63.2467 20.5437  26
  -2  -2 -26 23.3461 17.0111  37
  -2  -2 -26 52.5982 21.6234  36
  -2   4  27 8068.80 280.736  21
   2  -4 -26 2394.67 114.728  26
  -2   4  26 2451.01 133.712  21
  -2  -4  25 25.7315 27.2639  34
   2  -4 -25 37.2527 22.5761  36
   2  -4 -25 41.4306 22.8250  37
   2  -4 -24 417.445 57.3020  27
   2  -4 -24 350.055 53.4074  36
   2  -4 -24 380.024 54.7286  37
  -2  -4  24 433.559 65.2924  34
  -2   4  24 388.459 54.8139   7
   2  -4 -24 350.215 50.3523  28
   2  -4 -23 1211.88 105.104  27
   2  -4 -23 1237.84 108.011  36
   2  -4 -23 1257.29 108.131  37
   2   4 -23 1047.31 90.8942  13
  -2   4  23 1427.55 113.965   7
   2   4 -23 1204.88 111.212  28
   2  -4 -23 1323.75 104.459  28
   2  -4 -22 5200.56 257.189  27
   2  -4 -22 4923.35 256.777  36
   2  -4 -22 4913.25 257.565  37
   2   4 -22 5328.16 252.557  13
  -2  -4  22 5677.72 282.478  34
  -2   4  22 5348.36 268.560   7
   2  -4 -22 5033.13 248.974  28
   2   4 -22 5185.33 270.701  29
   2   4 -22 5273.11 267.408  28
   2  -4 -21 3424.16 202.070  27
   2   4 -21 3323.40 204.992  37
   2  -4 -21 3680.32 215.592  37
   2   4 -21 2999.64 196.888  36
   2  -4 -21 3514.88 209.116  36
  -2  -4  21 3791.13 228.304  34
   2   4 -21 2941.82 200.329  28
   2  -4 -21 3556.31 202.850  28
  -2   4  21 3827.77 222.874   7
   2   4 -20 394.730 74.9724  28
   2  -4 -20 547.606 79.6808  28
   2  -4 -20 621.342 85.0379  27
   2   4 -20 318.215 66.3066  36
   2  -4 -20 391.897 72.9470  36
   2  -4 -20 503.560 80.5007  37
   2   4 -20 471.268 77.4582  37
  -2   4  19 2741.34 190.016  34
   2  -4 -19 2931.01 196.827  36
   2   4 -19 3352.44 205.915  36
   2  -4 -19 2767.06 193.597  37
   2   4 -19 3037.62 198.797  37
   2   4 -19 2953.25 198.911  28
   2  -4 -19 3302.83 197.715  28
   2  -4 -19 3076.01 193.841  27
   2   4 -19 2894.64 196.364  27
  -2   4  18 647.484 89.3297  34
   2   4 -18 812.099 190.324   5
   2  -4 -18 653.332 176.126   5
   2   4 -18 789.878 97.5561  37
   2  -4 -18 879.606 102.073  37
   2   4 -18 872.308 199.504  11
   2   4 -18 805.955 102.316  28
   2  -4 -18 799.663 93.6638  28
   2   4 -18 589.097 87.7083  27
  -2   4  18 811.015 191.360   3
  -2   4  18 670.976 74.2365   6
   2   4 -18 786.503 94.8353  36
   2  -4 -18 716.114 93.2161  36
   2   4 -18 732.963 161.653  38
   2  -4 -18 371.137 120.371  38
   2   4 -17 67.9767 86.4868  11
   2  -4 -17-27.5063 80.8272  38
   2   4 -17 27.1908 84.7420  38
   2   4 -17 79.7486 41.2490  28
   2   4 -17 115.044 47.8332  27
   2  -4 -17 61.8207 36.8855  28
  -2  -4  17 103.101 100.963   3
  -2   4  17 33.9303 93.2492   3
   2   4 -17 136.204 44.2901  36
   2  -4 -17 137.615 48.9999  36
  -2   4  17 154.532 84.9477  15
  -2   4  17 207.108 53.8377  34
   2   4 -17 164.259 50.0624  37
   2  -4 -17 96.0491 41.6492  37
  -2   4  17 105.585 35.4433   6
   2  -4 -17 33.3206 97.8917   5
   2   4 -17 98.3096 90.0633   5
   2   4 -16 77.0553 88.6910  38
   2  -4 -16 389.171 132.126  38
   2   4 -16 218.782 52.8345  28
   2   4 -16 228.810 56.7248  27
   2  -4 -16 264.385 54.8525  28
   2  -4 -16 368.139 64.4658  36
   2   4 -16 275.751 58.1053  36
  -2   4  16 225.881 125.527   3
  -2  -4  16 227.831 126.608   3
   2  -4 -16 323.773 60.0814  37
   2   4 -16 312.864 61.9946  37
  -2   4  16 60.7336 63.4016  15
  -2   4  16 197.080 48.6802  34
   2  -4 -16-31.7822 127.967   5
   2   4 -16 124.248 96.9737   5
  -2   4  16 266.773 50.6570   6
   2   4 -15 2910.49 186.193  28
   2   4 -15 3037.93 190.084  27
  -2  -4  15 3046.27 338.586   3
  -2   4  15 3034.44 338.798   3
  -2   4  15 3012.87 174.798   6
   2   4 -15 2897.98 329.002   5
   2  -4 -15 3366.19 360.826   5
  -2   4  15 2930.56 329.640  15
   2  -4 -15 2828.98 295.233  38
   2   4 -15 3069.29 307.454  38
   2   4 -15 3144.33 162.050   1
  -2   4  14 752.687 167.917  15
   2   4 -14 989.567 181.481   5
   2  -4 -14 775.427 149.147  38
   2   4 -14 924.525 163.301  38
  -2   4  14 722.404 162.322   3
  -2  -4  14 721.638 167.196   3
   2   4 -13 424.974 120.395  11
  -2   4  13 419.285 118.788  15
   2   4 -13 220.862 75.4702  38
   2  -4 -13 262.209 86.6110  38
  -2  -4  13 75.8128 74.5227   3
  -2   4  13 254.198 102.441   3
  -2   4  12 14397.6 763.647  15
  -2  -4  12 15280.8 756.241   3
  -2   4  12 13568.6 735.425   3
   2   4 -12 15441.0 705.668  38
   2  -4 -12 15228.1 705.105  38
   2   4 -12 14368.6 763.945  11
   2   4 -11 16927.8 802.764  11
  -2   4  11 15810.8 765.364   3
  -2  -4  11 14976.4 750.316   3
  -2   4  11 14242.8 766.154  15
   2  -4 -11 16929.1 782.168   5
   2   4 -11 15842.4 755.524   5
   2   4 -11 16798.9 723.645  38
   2  -4 -11 16717.5 725.061  38
   2   4 -10 31540.5 1221.80  11
  -2  -4  10 28047.5 1162.39   3
  -2   4  10 29762.6 1177.93   3
  -2   4  10 30929.6 1218.26  15
   2  -4 -10 30074.3 1182.65   5
   2   4 -10 29834.4 1167.63   5
   2   4 -10 30607.7 1128.61  38
   2  -4 -10 30250.4 1122.92  38
   2   4  -9 26924.5 1063.23  11
  -2  -4   9 24870.4 1008.49   3
  -2   4   9 25761.3 1016.23   3
  -2   4   9 25294.4 1047.91  15
   2   4  -9 25920.2 1008.00   5
   2  -4  -9 25273.7 1013.49   5
   2   4  -9 25806.0 969.243  38
   2  -4  -9 26086.0 970.070  38
   2   4  -8 10948.3 556.995  11
  -2   4   8 11776.2 542.606   3
  -2  -4   8 10351.4 517.187   3
  -2   4   8 11290.9 571.050  15
   2   4  -8 10382.4 515.417   5
   2  -4  -8 10781.3 528.391   5
   2  -4  -8 11320.2 495.229  38
   2   4  -8 10618.2 489.411  38
   2   4  -7 99479.5 3122.70  11
  -2  -4   7 95313.4 3059.81   3
  -2   4   7 97041.4 3066.57   3
  -2   4   7 95036.0 3127.68  15
   2   4  -7 97197.9 3055.19   5
   2  -4  -7 96219.6 3061.89   5
   2   4  -7 97479.1 3019.88  38
   2  -4  -7 100478. 3022.10  38
   2   4  -6 9324.46 459.043  11
  -2   4   6 8750.03 417.381   3
  -2  -4   6 8693.49 417.637   3
  -2   4   6 8475.06 461.279  15
   2   4  -6 8670.22 410.789   5
   2  -4  -6 8270.57 409.076   5
   2   4  -6 8631.21 385.926  38
   2  -4  -6 9241.32 392.749  38
  -2   4   5 3355.95 215.873   3
  -2  -4   5 3377.00 217.225   3
   2  -4  -5 3302.94 213.696   5
   2   4  -5 3460.08 215.627   5
  -2   4   5 3550.40 262.513  15
   2   4  -5 3777.15 251.826  11
   2   4  -5 3427.89 197.685  38
   2  -4  -5 3332.17 195.946  38
   2   4  -5 3398.64 200.092  25
   2  -4  -5 3555.40 201.969  25
   2  -4  -4 5182.05 266.964   5
   2   4  -4 4956.28 257.342   5
  -2   4   4 5380.89 331.505  15
   2   4  -4 5518.78 312.397  15
   2   4  -4 5286.02 302.123  11
   2   4  -4 5346.93 247.311  38
   2  -4  -4 5061.60 243.349  38
   2  -4  -4 5434.12 250.249  25
   2   4  -4 5275.88 248.070  25
   2  -4  -3 2995.70 176.704   5
   2   4  -3 3125.01 172.533   5
   2   4  -3 3018.59 202.691  11
   2   4  -3 3249.53 230.246  15
  -2   4   3 3160.61 239.637  15
   2   4  -3 2986.97 161.691  25
   2  -4  -3 2954.63 160.856  25
   2   4  -3 2804.01 157.860  38
   2  -4  -3 3004.99 162.208  38
  -2   4   2 26.3432 38.7021  15
   2   4  -2 38.8174 38.0199  15
   2   4  -2 71.2756 25.9295   5
   2  -4  -2 23.2936 20.0974   5
   2   4  -2 70.8438 23.5545  38
   2  -4  -2 43.2091 18.6989  38
   2   4  -2 49.1267 29.4781  11
  -2   4   1 139.593 51.0609  15
   2   4  -1 159.127 56.7942  15
   2   4  -1 18.3813 17.3007   5
   2  -4  -1 67.9540 24.3404   5
   2   4  -1 116.078 27.7535  38
   2  -4  -1 66.6627 22.7295  38
   2   4  -1 73.9932 27.9958  11
   2   4   0 227.221 39.3455  38
   2  -4   0 242.469 41.2361  38
   2   4   0 193.060 62.6984  15
  -2   4   0 199.100 58.0922  15
  -2  -4   0 152.184 30.3637  10
  -2   4   0 231.399 37.9392  10
   2  -4   0 233.878 41.3708   5
   2   4   0 205.430 37.8029   5
   2   4   0 216.404 40.1301  11
   2   4   1 721.113 75.1717   5
   2  -4   1 688.489 75.6199   5
  -2   4  -1 1020.98 125.322  15
   2   4   1 748.813 116.840  15
   2   4   1 779.519 59.9343  11
  -2   4  -1 654.640 70.6102  10
  -2  -4  -1 749.850 73.0749  10
   2   4   2 3346.42 261.345  15
   2   4   2 3230.54 189.782   5
   2  -4   2 3329.60 196.161   5
  -2   4  -2 3223.35 186.589  10
  -2  -4  -2 3607.06 195.466  10
   2  -4   3 62277.7 1992.15   5
   2   4   3 60020.1 1980.39   5
   2   4   3 66144.6 2136.55  15
  -2   4  -3 65760.6 2071.39  11
  -2  -4  -3 63214.1 1979.31  10
  -2   4  -3 61963.1 1973.70  10
   2  -4   4 39731.3 1411.48   5
   2   4   4 41845.4 1418.30   5
  -2   4  -4 43545.9 1493.49  11
  -2   4  -5 6674.56 403.697  11
   2  -4   5 7266.44 384.233   5
   2   4   5 6964.00 380.182   5
   2   4   5 7994.28 468.988  15
   2  -4   6 3665.46 275.566   5
  -2   4  -6 3935.79 298.196  11
  -2   4  -7 189.970 76.5862  11
  -2   4  -8 42333.9 1582.64  11
  -2   4  -9 7394.63 485.754  11
  -2  -4 -10 21249.1 885.133  38
  -2   4 -10 21324.3 881.669  38
   2   4  10 18832.5 689.140   4
   2  -4  10 20041.1 695.698   4
  -2  -4 -11 853.769 148.842  38
  -2   4 -11 1004.03 163.071  38
   2  -4  11 825.287 90.8952   4
   2   4  11 908.618 94.7032   4
  -2  -4 -12 13134.4 692.155  38
  -2   4 -12 13156.3 698.063  38
   2   4  12 12424.2 503.562   4
   2  -4  12 13204.7 511.129   4
   2  -4  13 11631.0 493.139   4
   2   4  13 11218.2 488.570   4
  -2   4 -13 13155.7 529.258  29
   2   4  13 13215.4 504.413   7
  -2   4 -13 12603.0 494.947  13
  -2   4 -13 13762.2 781.523  11
  -2   4 -13 11543.7 673.481  38
  -2  -4 -13 11338.8 668.526  38
   2   4  14 3120.25 210.949  31
   2   4  14 3249.75 212.615   4
   2  -4  14 3321.19 214.596   4
   2  -4  14 4416.83 386.367   3
   2   4  14 3945.16 369.105   3
   2   4  14 3786.18 220.918   7
  -2   4 -14 3544.56 236.028  29
  -2   4 -14 3332.83 211.551  37
  -2   4 -14 3678.51 215.465  13
  -2   4 -14 3371.60 376.521  11
  -2   4 -14 3037.50 203.950  36
   2   4  15 2842.44 197.174  31
   2  -4  15 3492.02 355.643   3
   2   4  15 3015.27 330.083   3
   2   4  15 2471.97 189.443   4
   2  -4  15 3213.90 209.946   4
   2   4  15 3144.23 199.982   7
  -2   4 -15 2958.81 217.692  29
  -2  -4 -15 2900.80 196.770  37
  -2   4 -15 2848.51 198.116  37
  -2   4 -15 2888.60 191.505  13
  -2   4 -15 2845.42 353.577  11
  -2   4 -15 2590.00 190.358  36
  -2  -4 -15 2673.50 190.169  36
   2   4  16 22462.9 826.877  31
  -2   4 -16 22393.7 832.934  37
  -2  -4 -16 22420.5 829.928  37
   2  -4  16 23723.6 1124.91   3
   2  -4  16 23002.3 845.301   4
   2   4  16 22313.4 838.996   4
   2   4  16 23844.3 1117.10   3
   2   4  16 23585.9 828.832   7
  -2   4 -16 22811.1 865.957  29
  -2   4 -16 24630.0 828.153  13
  -2   4 -16 25335.5 1211.91  11
  -2  -4 -16 22497.4 829.483  36
  -2   4 -16 21937.8 828.488  36
   2   4  17 202.586 56.9917  31
   2   4  17 171.488 51.8002   7
  -2  -4 -17 263.681 64.5069  37
  -2   4 -17 236.477 62.6178  37
   2   4  17 278.745 106.877   3
   2  -4  17 180.450 58.7330   4
   2   4  17 262.328 66.6352   4
  -2   4 -17 358.489 67.8505  13
  -2   4 -17 255.982 126.115  11
  -2   4 -17 308.622 76.2903  29
  -2   4 -17 224.208 63.5903  36
  -2  -4 -17 280.289 66.9285  36
  -2   4 -18 1394.15 148.659  29
   2   4  18 1165.02 117.481   7
  -2   4 -18 1118.32 122.543  36
  -2  -4 -18 1017.52 117.916  36
  -2  -4 -18 1029.12 117.869  37
  -2   4 -18 1150.91 125.517  37
   2  -4  18 1136.76 128.902   4
   2   4  18 1155.73 128.059   4
  -2   4 -18 1418.74 124.390  13
   2  -4  18 1066.65 112.735  34
   2   4  18 1011.76 110.521  31
  -2   4 -19 33778.2 1089.29  13
  -2  -4 -19 30741.6 1106.97  36
  -2   4 -19 32618.1 1115.63  36
  -2   4 -19 32432.0 1116.10  37
  -2  -4 -19 33015.3 1119.89  37
   2  -4  19 32929.1 1131.35   4
   2   4  19 33055.2 1131.42   4
  -2   4 -19 33401.9 1154.31  29
  -2  -4 -20 31419.6 1090.48  36
  -2   4 -20 31623.5 1090.95  36
  -2   4 -20 31978.0 1094.52  37
  -2  -4 -20 32722.8 1098.57  37
   2  -4  20 33133.1 1112.02   4
   2   4  20 33018.3 1111.72   4
  -2   4 -20 33035.7 1130.70  29
  -2  -4 -21 11787.0 483.579  36
  -2   4 -21 12749.5 520.499  29
   2  -4  21 13166.9 506.763   4
  -2  -4 -21 12315.1 490.330  37
  -2   4 -22 16.5804 33.3363  29
  -2  -4 -22 6.52007 33.1638  37
  -2  -4 -22 36.2539 39.1172  26
  -2  -4 -22-6.42766 32.6938  36
   2   4  23 968.841 85.9013  21
  -2   4 -23 1031.81 100.105  29
  -2  -4 -23 852.441 78.9957  37
  -2  -4 -23 864.669 79.6467  36
  -2  -4 -23 1033.61 93.6065  26
  -2  -4 -24 19.3809 27.0902  26
   2   4  24 3.39083 19.9155  21
  -2   4 -24 10.5866 26.3567  29
  -2  -4 -24 12.4428 18.8326  37
   2  -4  24 31.1607 31.8997  31
  -2  -4 -24-3.07023 18.8590  36
  -2  -4 -25 91.5638 25.4579  26
   2  -4  25 97.8466 26.4787  31
  -2   4 -25 31.7065 19.0970  29
  -2   6  25 9.32511 14.4348  21
   2   6 -24 323.975 34.5073  13
  -2   6  24 309.482 47.9285  21
  -2   6  23 3837.28 203.646  21
   2   6 -23 3695.16 174.871  13
  -2   6  23 3916.90 189.849   7
  -2  -6  22 491.502 57.1287  34
   2   6 -22 640.203 70.7497  13
  -2   6  22 535.680 70.3064   7
  -2  -6  21 4635.56 222.964  34
   2   6 -21 4994.60 242.703  13
   2   6 -21 4585.14 209.584  17
  -2   6  21 4985.48 252.261   7
  -2  -6  20 1277.69 107.936  34
   2   6 -20 999.332 106.347  13
  -2   6  20 1361.35 126.520   7
  -2   6  19 5941.71 262.936   6
  -2   6  19 6211.68 315.441   7
  -2  -6  19 5957.63 284.251  34
  -2   6  18 1729.31 156.233   7
  -2   6  18 1739.60 125.695   6
  -2   6  17 8523.39 398.252   7
  -2   6  17 8015.52 345.673   6
  -2   6  17 8144.18 335.424  19
  -2   6  16 33.1864 34.6624  15
   2   6 -16 237.131 111.283  11
   2   6 -16 213.076 46.6006   1
  -2   6  16 123.605 41.5195   6
  -2   6  16 223.484 47.3176  19
  -2   6  15 8685.10 372.687   6
  -2   6  15 7782.48 605.144  15
   2   6 -15 8363.15 619.157  11
   2   6 -15 8566.44 353.114   1
   2   6 -15 8957.91 351.334  24
  -2   6  15 8869.27 370.975  19
  -2   6  14 1139.07 108.088   6
   2   6 -14 1294.03 112.735  14
  -2   6  14 839.293 190.275  15
   2   6 -14 864.861 184.805  11
   2   6 -14 963.946 94.1871   1
   2   6 -14 1130.70 95.7939  24
  -2   6  14 1023.51 103.643  19
  -2   6  13 339.218 61.5600   6
   2   6 -13 254.631 52.4899  14
  -2   6  13 428.183 132.718  15
   2   6 -13 368.057 119.457  11
   2   6 -13 244.296 48.9895   1
   2   6 -13 328.421 53.3471  24
  -2   6  13 299.278 60.7604  19
  -2   6  12 9007.76 387.258   6
  -2   6  12 8299.08 614.990  15
   2   6 -12 9221.60 384.537  14
   2   6 -12 8457.21 594.248  11
   2   6 -12 9602.45 373.919   1
   2   6 -12 9767.14 362.004  24
  -2   6  12 8700.76 385.069  19
  -2   6  11 415.464 66.7285   6
   2   6 -11 408.362 64.3044  14
  -2   6  11 305.988 110.867  15
   2   6 -11 435.849 127.193  11
   2   6 -11 418.903 59.9502   1
   2   6 -11 707.901 70.0861  24
  -2   6  11 464.246 69.9638  19
   2   6 -10 50.6114 64.3854  11
  -2   6  10 87.7212 67.9110  15
   2   6  -9 4500.21 375.847  11
  -2   6   9 4810.79 413.190  15
   2   6  -8 702.811 137.582  11
  -2   6   8 581.042 141.064  15
   2   6  -7 904.472 145.912  11
  -2   6   7 679.903 147.383  15
   2   6  -6 806.923 133.853  11
  -2   6   6 630.266 139.441  15
   2   6  -5 210.872 64.8277  11
  -2   6   5 279.365 96.9149  15
   2   6  -4 41616.3 1500.21  11
  -2   6   4 43898.4 1660.02  15
   2   6  -3 12042.1 517.938  11
   2   6  -3 12767.5 643.898  15
  -2   6   3 11486.8 637.952  15
   2   6  -2 26184.8 1085.70  15
  -2   6   2 25577.2 1081.68  15
  -2   6   1 113868. 3711.07  15
   2   6  -1 115579. 3734.15  15
  -2   6   0 102.789 60.4335  15
   2   6   0 89.4778 65.7484  15
   2   6   1 788.374 152.077  15
   2   6   2 22452.8 1014.20  15
   2   6   3 9229.67 577.871  15
   2   6   4 107.222 68.2405  15
   2   6   5 2488.76 299.860  15
   2   6   6 4615.73 425.813  15
   2   6   7 8929.11 635.230  15
  -2   6  -8 9545.52 607.551  11
   2   6   8 10976.0 735.518  15
  -2   6  -9 13799.6 778.576  11
   2   6   9 14767.1 900.669  15
   2   6  10 17149.9 691.764  21
   2   6  10 19102.9 636.407  19
  -2   6 -10 16989.9 654.974  17
   2   6  10 18274.0 641.044   6
   2   6  10 16331.1 1029.89  15
  -2   6 -10 18932.4 636.859   1
  -2   6 -10 18300.3 613.986  24
  -2   6 -10 18704.6 689.056  13
  -2   6 -10 17318.8 934.646  11
  -2   6 -11 60948.9 1946.19  13
  -2   6 -11 57358.4 2280.36  11
   2   6  11 57359.1 1953.79  21
   2   6  11 63026.2 1895.46   6
   2   6  11 61979.4 2481.29  15
  -2   6 -11 61516.9 1863.84  24
  -2   6 -11 57566.5 1946.38  29
   2   6  11 62492.6 1954.18   7
  -2   6 -11 59914.2 1910.16  17
   2   6  11 62460.7 1881.02  19
  -2   6 -12 138016. 4268.02  17
   2   6  12 148257. 4241.40  19
   2   6  12 145826. 4938.69  15
   2   6  12 134014. 4320.89  21
  -2   6 -12 144740. 4316.78  13
  -2   6 -12 137303. 4722.05  11
   2   6  12 148568. 4326.35   7
  -2   6 -12 135465. 4322.95  29
  -2   6 -13 11.1222 40.0008  29
   2   6  13 5.62828 25.4707  19
   2   6  13-44.4095 43.1289  21
   2   6  13-10.2624 38.4159   7
  -2   6 -13 35.1999 81.7173  11
  -2   6 -13 160.240 54.0282  13
  -2   6 -14 25726.9 977.309  29
   2   6  14 28731.1 890.481  19
  -2   6 -14 26588.1 962.107  13
   2   6  14 25593.9 971.180  21
   2   6  14 27063.8 968.794   7
  -2   6 -15 4999.18 282.946  13
   2   6  15 4779.23 289.029  21
   2   6  15 5157.20 291.456   7
  -2   6 -15 5641.13 309.950  29
  -2   6 -16 66.8650 43.3016  13
   2   6  16 53.6287 45.9827  21
   2   6  16 169.223 56.6619   7
  -2   6 -16 88.7877 47.5759  29
  -2   6 -17 8.97858 32.2991  13
   2   6  17 50.9797 39.6139  21
  -2   6 -17 21.0257 37.8159  29
  -2   6 -18 270.195 59.4171  13
   2   6  18 262.253 62.7598  21
  -2   6 -18 280.000 65.4386  29
  -2   6 -19 416.574 66.0685  13
   2   6  19 490.259 77.0997  21
  -2   6 -19 333.947 65.7862  29
   2   6  20 56.3341 38.0236  21
   2   6  21 72.3380 32.7601  21
  -2  -6 -21 85.5390 34.0876  26
   2   6  22 951.231 73.4280  21
  -2  -6 -22 1258.03 90.1102  26
  -2  -6 -23 1244.10 79.7805  26
   2  -6  23 1392.63 91.3756  31
   2  -6  24 2178.56 99.1921  31
   2   8 -22 6184.93 228.796  13
   2   8 -21 4641.98 200.864  13
   2   8 -20 5837.11 228.828  17
   2   8 -20 5865.53 254.840  13
   2   8 -19 4576.53 210.717  17
  -2   8  19 4732.22 183.229  19
   2   8 -19 4743.95 230.741  13
   2   8 -18 538.298 77.6392  13
  -2   8  18 570.699 64.4518   6
   2   8 -18 575.906 70.8856  17
  -2   8  18 439.205 50.4704  19
  -2   8  18 423.531 70.9257   7
   2   8 -17 272.234 56.2455  17
  -2   8  17 286.565 51.4804   6
  -2   8  17 319.134 47.9597  19
  -2   8  17 220.727 54.9463   7
   2   8 -16 5834.77 289.900  17
  -2   8  16 5516.33 293.435   7
  -2   8  16 6255.09 276.369   6
  -2   8  16 6212.71 266.703  19
  -2   8  15 3255.49 182.555   6
   2   8 -15 2861.59 192.716  17
  -2   8  15 2906.81 196.327   7
   2   8 -15 2906.86 167.077   1
  -2   8  15 2935.90 172.941  19
   2   8 -15 2561.96 154.797  24
   2   8 -14 2606.13 154.723  24
  -2   8  14 2407.34 181.422   7
  -2   8  14 2863.23 176.668   6
  -2   8  14 2780.13 172.670  19
   2   8 -14 2604.09 159.196   1
  -2   8  13 3009.11 245.852  21
  -2   8  13 3552.15 204.128   6
   2   8 -13 3304.17 179.720  24
  -2   8  13 3097.85 208.721   7
   2   8 -13 3442.40 190.007   1
  -2   8  13 3453.11 200.906  19
  -2   8  12 22204.5 800.596  19
   2   8 -12 22537.8 802.678  14
   2   8 -12 23409.6 771.933  24
  -2   8  12 22202.4 823.690   7
   2   8 -12 23220.7 786.665   1
  -2   8  12 23184.5 899.833  21
  -2   8  11 7202.68 332.779  19
   2   8 -11 7177.75 330.554  14
  -2   8  11 5970.39 541.371  15
   2   8 -11 7323.33 303.520  24
  -2   8  11 6953.44 340.946   7
  -2   8  11 7264.92 398.245  21
   2   8 -11 7097.50 314.464   1
  -2   8  10 110.822 42.7795   6
  -2   8  10 117.105 43.9398   7
  -2   8  10 70.5755 81.9606  15
  -2   8  10 76.0983 28.7615  16
   2   8 -10 32.4987 33.8364  14
   2   8 -10 107.307 43.8391  24
   2   8 -10 134.644 43.6010   1
  -2   8  10 82.7971 39.4745  19
  -2   8  10 106.602 63.4487  21
  -2   8   9 10601.2 489.996  21
  -2   8   9 10210.8 418.483   6
  -2   8   9 10403.9 373.406  16
   2   8  -9 9712.78 418.239  14
   2   8  -9 9157.51 372.998  16
  -2   8   9 11068.0 722.289  15
   2   8  -9 9416.69 383.292  24
  -2   8   9 9992.97 425.364   7
   2   8  -9 10424.2 411.028   1
  -2   8   9 9935.67 420.667  19
  -2   8   8 35857.2 1235.74   6
  -2   8   8 38180.9 1194.25  16
  -2   8   8 36650.9 1610.55  15
  -2   8   8 37328.3 1248.36   7
  -2   8   8 37694.5 1316.56  21
   2   8  -8 35678.4 1226.69   1
  -2   8   7 133344. 3947.96  16
  -2   8   7 127774. 4412.03  15
  -2   8   7 138423. 3966.64   2
  -2   8   7 129684. 3990.69   7
  -2   8   7 129608. 4064.83  21
   2   8  -7 137929. 3992.08  23
  -2   8   7 123692. 3982.55   6
  -2   8   6 52849.0 1679.38   6
  -2   8   6 54228.1 2085.32  15
  -2   8   6 51444.5 1644.98  16
   2   8  -6 52659.0 1690.88  14
  -2   8   6 55072.4 1661.41   2
   2   8  -6 55491.2 1689.51  23
  -2   8   6 53365.6 1748.38  21
  -2   8   6 51352.9 1685.59  19
  -2   8   5 516.099 71.4856   6
   2   8  -5 525.680 77.1707  14
  -2   8   5 584.799 66.4119  16
  -2   8   5 373.722 126.367  15
   2   8  -5 497.390 71.2269   1
  -2   8   5 656.945 74.8541   2
  -2   8   5 565.362 70.1636   9
   2   8  -5 543.351 76.4214  23
   2   8  -5 901.986 98.3165  20
  -2   8   5 743.328 103.931  21
  -2   8   5 602.757 83.5105  18
  -2   8   5 570.647 78.0377  19
  -2   8   4 1856.39 134.690   6
   2   8  -4 2124.04 158.944  17
  -2   8   4 2039.88 130.676  16
  -2   8   4 1718.10 260.001  15
   2   8  -4 1911.27 143.225  14
  -2   8   4 1554.36 122.260   2
   2   8  -4 1848.93 136.406   1
   2   8  -4 1950.15 146.540  20
   2   8  -4 1667.35 135.974  23
  -2   8   4 1700.94 153.548  21
   2   8  -4 2346.56 159.126  21
  -2   8   4 2008.76 151.655  18
  -2   8   4 1815.81 136.477  19
  -2   8   3 19037.5 693.559   6
   2   8  -3 19701.3 712.568  14
  -2   8   3 20641.5 1023.13  15
  -2   8   3 21357.4 694.816  16
   2   8  -3 19685.3 708.095   1
  -2   8   3 18720.8 696.527   2
   2   8  -3 20915.6 726.252   8
   2   8  -3 18533.1 709.221  23
  -2   8   3 20457.8 751.043  21
   2   8  -3 21128.2 733.496  20
   2   8  -3 22031.2 737.022  21
  -2   8   3 21139.9 732.964  18
   2   8  -3 19772.9 726.109  17
  -2   8   3 20422.5 712.354  19
  -2   8   2 6448.80 292.185   6
   2   8  -2 6547.62 309.543  14
  -2   8   2 7542.18 303.408  16
  -2   8   2 7488.18 545.214  15
   2   8  -2 8859.55 586.827  15
   2   8  -2 6892.67 312.079   1
  -2   8   2 6814.35 309.762   2
   2   8  -2 7257.96 324.722   8
  -2   8   2 6679.08 313.611  20
   2   8  -2 6907.09 323.467  17
  -2   8   2 7796.32 335.399  17
  -2   8   2 7554.84 331.939  18
   2   8  -2 7837.40 300.895  19
  -2   8   2 6837.69 308.703  19
  -2   8   2 7171.11 343.633  21
   2   8  -2 6968.06 327.017  21
   2   8  -2 7152.98 331.378  20
  -2   8   2 6019.56 287.587  23
   2   8  -1 3143.38 342.584  15
   2   8  -1 2969.09 178.082  14
  -2   8   1 2723.25 175.761   2
   2   8  -1 3058.52 186.183   8
   2   8  -1 3203.25 169.477  19
  -2   8   1 2780.32 169.472  19
   2   8  -1 3064.82 186.423  17
  -2   8   1 2999.83 187.878  18
  -2   8   1 3523.64 202.318  17
  -2   8   1 3261.02 204.208  21
  -2   8   1 2511.29 159.631  23
   2   8  -1 3210.15 196.110  21
  -2   8   1 2705.19 172.147  20
   2   8   0 2141.25 146.557  14
  -2   8   0 2580.85 148.543  16
   2   8   0 2515.04 309.089  15
  -2   8   0 2038.91 150.972   2
   2   8   0 2135.50 154.349   8
   2   8   0 2087.73 149.904  17
   2   8   0 2411.28 145.508  19
  -2   8   0 2231.95 144.392  19
  -2   8   0 2111.24 155.334  18
  -2   8   0 2336.94 163.754  17
   2   8   0 2368.42 168.006  21
  -2   8   0 2334.34 168.264  21
  -2   8   0 2277.42 149.846  20
  -2   8   0 2103.73 138.872  23
   2   8   0 2403.27 178.216  22
   2   8   1 709.139 77.3861  14
  -2   8  -1 700.590 74.3269  16
   2   8   1 600.844 155.108  15
  -2   8  -1 458.987 72.8455   2
   2   8   1 615.616 79.5067   8
  -2   8  -1 669.510 72.3854  19
   2   8   1 772.436 80.5280  19
  -2   8  -1 607.444 81.3630  18
   2   8   1 663.873 79.8444  17
  -2   8  -1 648.712 86.6119  17
  -2   8  -1 671.186 87.5850  21
  -2   8  -1 600.527 71.0764  23
   2   8   1 550.026 81.6728  21
   2   8   1 681.988 96.9534  22
  -2   8  -2 855.322 81.5907  16
   2   8   2 598.152 159.643  15
  -2   8  -2 603.756 84.1661   2
  -2   8  -2 838.270 76.3645   1
   2   8   2 643.619 84.0899   8
   2   8   2 792.706 84.2778  19
   2   8   2 675.570 92.3899  20
  -2   8  -2 718.673 87.3770  18
  -2   8  -2 772.390 80.3233  23
   2   8   2 913.498 105.469  21
   2   8   2 631.134 93.9124  22
  -2   8  -2 1081.51 105.984  21
  -2   8  -3 376.417 68.3191  17
  -2   8  -3 478.403 62.2651  16
   2   8   3 277.082 114.461  15
  -2   8  -3 599.381 80.2555  13
  -2   8  -3 416.034 70.3449   2
  -2   8  -3 457.366 58.5913   1
   2   8   3 425.990 68.0630   8
   2   8   3 413.401 62.1187  19
   2   8   3 497.251 80.4822  20
  -2   8  -3 451.646 68.6927  18
  -2   8  -3 432.009 59.7362  23
   2   8   3 409.077 78.3960  22
   2   8   3 457.947 79.3130  21
  -2   8  -3 573.122 80.3384  21
   2   8   4 2953.16 211.377  22
  -2   8  -4 3673.25 209.527  21
   2   8   4 3203.38 210.092  21
   2   8   4 3325.45 176.789   6
  -2   8  -4 3363.31 172.201  16
  -2   8  -4 3214.51 197.204  13
   2   8   4 3044.56 372.159  15
  -2   8  -4 3121.09 172.877  23
  -2   8  -4 3057.69 155.186  24
   2   8   4 2854.48 186.433   8
   2   8   4 3247.03 183.020  19
  -2   8  -4 2771.61 180.851  18
  -2   8  -4 3160.89 202.128  17
   2   8   4 2885.40 200.509  20
  -2   8  -4 3262.20 170.924   1
  -2   8  -4 2726.49 193.657   2
   2   8   5 59.3448 39.8160  21
   2   8   5 337.189 72.3337  22
   2   8   5 6.15704 24.8300   6
  -2   8  -5 98.0143 42.4354  17
  -2   8  -5 244.721 45.2083  16
   2   8   5 75.7800 78.6988  15
  -2   8  -5 45.9519 23.9293  24
   2   8   5 24.0065 31.1434   8
  -2   8  -5 131.483 36.6355   1
  -2   8  -5 28.1031 33.7442   2
  -2   8  -5 68.9587 38.0158  13
  -2   8  -6 413.821 76.7072  17
  -2   8  -6 393.254 55.2170  16
   2   8   6 516.370 165.338  15
   2   8   6 436.802 63.5647   6
  -2   8  -6 613.937 86.6431  13
  -2   8  -6 301.027 66.2980   2
  -2   8  -6 502.161 64.4356   1
  -2   8  -6 291.667 46.1555  24
   2   8   6 411.454 63.4794  19
   2   8   6 396.570 76.9548  21
   2   8   6 281.093 67.9959  22
   2   8   7 2715.88 202.023  21
   2   8   7 2903.67 214.938  22
  -2   8  -7 2919.00 197.456  13
  -2   8  -7 2849.13 164.615   1
  -2   8  -7 2817.24 151.352  24
  -2   8  -7 2651.19 187.947  17
   2   8   7 3002.54 178.052  19
   2   8   7 2905.85 389.830  15
  -2   8  -7 3188.13 161.331  16
   2   8   8 25619.7 952.214  21
   2   8   8 24753.4 964.594  22
  -2   8  -8 26173.7 939.163  13
  -2   8  -8 27160.9 885.700   1
  -2   8  -8 26094.6 859.313  24
   2   8   8 28457.7 906.106  19
  -2   8  -8 26958.8 932.557  17
   2   8   8 24769.9 1349.60  15
   2   8   9 22067.3 869.600  22
   2   8   9 22173.7 847.247  21
  -2   8  -9 22966.9 844.176  13
  -2   8  -9 24014.8 790.936   1
  -2   8  -9 23145.6 763.812  24
  -2   8  -9 22751.1 827.413  17
   2   8   9 24229.6 802.328  19
   2   8   9 21509.8 1247.44  15
  -2   8 -10 8939.83 408.709  13
   2   8  10 8903.04 736.230  15
  -2   8 -10 8646.41 336.852  24
   2   8  10 8059.14 401.138  21
   2   8  10 8138.92 421.954  22
  -2   8 -10 8841.09 390.238  17
   2   8  10 8925.84 364.708  19
  -2   8 -11 635.234 94.8095  13
  -2   8 -11 731.836 91.3234  17
   2   8  11 629.542 75.9926  19
   2   8  11 493.339 87.7185  21
   2   8  11 660.714 106.322  22
  -2   8 -12 3459.94 205.599  17
   2   8  12 3879.33 195.749  19
   2   8  12 3298.38 223.355  21
   2   8  12 3063.38 231.476  22
  -2   8 -13 2420.90 163.795  17
   2   8  13 3022.90 163.943  19
   2   8  13 2577.43 190.313  21
   2   8  13 2397.00 195.000  22
  -2   8 -14 982.607 93.9761  17
   2   8  14 1013.73 114.703  21
   2   8  14 859.323 112.861  22
  -2   8 -14 1026.71 112.937  13
  -2   8 -15 1730.77 117.423  17
   2   8  15 1562.13 136.600  21
   2   8  15 1705.89 150.158  22
  -2   8 -15 1638.96 139.805  13
   2   8  16 243.622 54.8445  21
   2   8  16 268.993 64.8895  22
  -2   8 -16 387.863 67.4319  13
   2   8  17 7521.30 319.419  21
   2   8  17 7241.77 328.177  22
   2   8  18 630.554 69.6537  21
   2   8  18 677.240 76.8112  22
  -2  -8 -18 747.839 64.0623  26
   2   8  19 6681.11 251.435  21
  -2  -8 -19 6149.67 234.906  26
   2   8  20 500.902 44.5987  20
  -2   8 -20 575.850 56.6777   2
   2   8  20 401.552 35.6408  21
  -2   8 -21 4650.80 185.918   2
   2  -8  21 5259.54 186.054  31
  -2  10  18 130.633 24.0361  20
   2  10 -18 163.280 22.5086  17
  -2  10  17 507.609 52.7105  20
   2  10 -17 641.962 54.8417  17
   2  10 -17 502.960 55.3358  13
   2  10 -16 359.784 51.0995  13
   2  10 -16 433.129 52.5128  17
  -2  10  16 276.867 46.9244  20
  -2  10  16 401.692 41.2635  19
   2  10 -15 68.1875 34.0413  13
  -2  10  15 111.838 29.3965  19
  -2  10  15 165.869 42.9411  20
   2  10 -15 116.709 36.6333  17
   2  10 -14 409.963 63.6015  13
  -2  10  14 402.980 51.5027  19
  -2  10  14 229.657 53.7893  20
   2  10 -14 426.480 65.8138  17
   2  10 -13 443.929 57.3087   1
   2  10 -13 420.730 65.2201  13
  -2  10  13 481.765 58.9038  19
  -2  10  13 414.839 68.0139  20
   2  10 -13 467.962 72.7135  17
  -2  10  13 473.284 59.5273   6
  -2  10  12 507.664 64.5866   6
   2  10 -12 695.717 72.5108   1
   2  10 -12 589.941 79.9586  13
  -2  10  12 541.554 87.1329  21
   2  10 -12 502.917 78.7203  17
  -2  10  12 478.466 74.6160  20
  -2  10  12 581.427 68.5948  19
   2  10 -11 418.189 58.9877   1
  -2  10  11 414.623 82.3545  21
   2  10 -11 364.999 67.7112  13
  -2  10  11 494.750 79.0403  20
  -2  10  11 444.676 62.5744  19
  -2  10  11 512.243 63.9691   6
   2  10 -10 3716.14 165.457  16
  -2  10  10 4011.30 245.850  21
  -2  10  10 3872.20 223.126  20
  -2  10  10 3670.48 192.303   6
   2  10  -9 2229.74 123.124  16
  -2  10   9 2079.28 136.788   6
  -2  10   9 2456.74 184.360  21
   2  10  -9 2291.54 173.422  17
  -2  10   9 1978.34 156.560  20
   2  10  -8 1687.10 112.338  16
  -2  10   8 1722.36 122.372   6
   2  10  -8 1824.88 128.272   1
  -2  10   8 1998.75 166.969  21
  -2  10   8 1677.67 141.735  20
  -2  10   8 1877.47 133.671  19
   2  10  -8 1812.19 156.238  17
   2  10  -7-28.7497 41.0241  17
   2  10  -7 92.6003 41.6308  14
   2  10  -7 27.1004 23.2041  16
  -2  10   7-11.8468 23.0128   6
   2  10  -7 84.0398 41.3748   1
  -2  10   7 50.9192 42.2934  21
  -2  10   7-34.1223 32.4706  19
  -2  10   7 66.2968 36.5044  20
   2  10  -6-7.81481 30.3599  14
  -2  10   6 36.0985 27.3025  16
   2  10  -6-11.7908 30.6055  16
   2  10  -6 9.33232 39.9502  17
  -2  10   6 35.1887 27.2327   6
   2  10  -6 33.2693 32.4040   1
  -2  10   6-9.94924 42.5909  21
  -2  10   6 20.4986 31.7274  19
  -2  10   6 8.02606 30.0464  20
   2  10  -5 11012.3 427.072  16
  -2  10   5 12151.1 422.731  16
   2  10  -5 11628.6 455.610  14
  -2  10   5 10502.6 414.139   6
   2  10  -5 11243.1 435.992   1
  -2  10   5 10898.8 473.263  21
  -2  10   5 10399.6 441.507  20
  -2  10   5 11023.4 433.972  19
   2  10  -5 10952.7 467.065  17
   2  10  -4 2188.64 156.809  14
   2  10  -4 2200.54 146.095  16
  -2  10   4 2398.55 141.972  16
  -2  10   4 2146.78 133.878   6
  -2  10   4 2097.20 150.155  20
  -2  10   4 2483.17 178.838  21
  -2  10   4 1958.14 132.962  23
   2  10  -4 2248.70 165.209  17
  -2  10   4 2331.13 149.543  19
   2  10  -4 2260.81 149.643   1
  -2  10   3 51.4053 29.9087  19
   2  10  -3 65.0171 39.6323  20
  -2  10   3 70.9723 33.8320  20
  -2  10   3 73.1531 46.5564  21
  -2  10   3 56.4680 28.7977  23
   2  10  -3 82.6332 41.1977  17
   2  10  -3 97.5372 39.0087  16
  -2  10   3 81.3558 35.2422  16
   2  10  -3 121.631 43.9935  14
   2  10  -3 63.5551 36.7180   1
   2  10  -2 513.998 79.6035  20
  -2  10   2 590.067 70.7932  19
  -2  10   2 402.891 62.3024  20
  -2  10   2 507.046 80.6205  21
  -2  10   2 397.959 56.5840  23
   2  10  -2 524.208 75.2628  17
  -2  10   2 514.752 64.7123  16
   2  10  -2 455.433 68.7352  14
   2  10  -2 422.710 66.6951  16
   2  10  -2 485.400 69.6876   1
  -2  10   2 464.440 59.0172   2
  -2  10   1 2621.19 152.992  19
   2  10  -1 2763.92 170.132  17
  -2  10   1 2564.50 148.859  23
  -2  10   1 2648.59 157.909  20
   2  10  -1 3042.62 188.396  21
  -2  10   1 2698.08 181.190  21
   2  10  -1 2814.55 183.780  20
   2  10  -1 2167.25 152.993  14
  -2  10   1 2207.75 144.526   2
   2  10  -1 2541.73 163.119   1
  -2  10   0 412.858 57.4214  19
   2  10   0 400.531 71.0490  20
  -2  10   0 317.979 53.2189  20
  -2  10   0 415.661 65.3703  18
  -2  10   0 342.182 56.2319   2
   2  10   0 389.996 61.2167   1
  -2  10   0 285.695 62.6231  21
  -2  10   0 342.533 54.2746  23
   2  10   0 510.242 79.3756  21
   2  10   0 363.404 59.6849  17
  -2  10   0 377.488 57.3555  16
   2  10   0 385.607 60.1297  14
  -2  10  -1 9208.17 383.849  18
   2  10   1 9662.89 375.337  17
   2  10   1 8732.52 375.894   1
  -2  10  -1 7949.25 360.797   2
  -2  10  -1 9302.93 359.751  23
   2  10   1 9227.05 406.480  20
  -2  10  -1 10587.0 417.201  21
   2  10   1 9142.80 400.614  21
  -2  10  -1 9821.63 371.297  16
  -2  10  -2 10419.5 432.055  17
  -2  10  -2 10616.2 408.744  18
   2  10   2 10469.3 429.486  21
  -2  10  -2 11072.4 395.322  16
   2  10   2 10341.1 403.763   1
  -2  10  -3 5324.77 257.684  18
   2  10   3 6092.03 290.655  21
  -2  10  -3 6332.24 259.095  16
  -2  10  -3 5419.55 234.736   1
  -2  10  -3 4667.42 252.176   2
   2  10   3 5491.06 259.744   1
   2  10   4 3009.63 168.914  19
  -2  10  -4 2562.97 157.984  18
   2  10   4 2770.74 182.789  21
   2  10   4 2514.00 160.022  16
  -2  10  -4 2301.99 160.982   2
  -2  10  -4 2672.82 145.380   1
   2  10   4 2561.05 156.548   1
   2  10   5 353.075 58.9259  19
   2  10   5 227.959 57.3529  21
  -2  10  -5 274.401 60.8947  17
   2  10   5 254.971 53.1172  16
  -2  10  -5 256.241 54.6516   2
  -2  10  -6 6806.04 311.998  17
   2  10   6 5855.84 296.632  21
   2  10   6 6996.92 342.307  22
   2  10   6 5704.37 298.553  20
   2  10   6 6019.72 268.432  16
  -2  10  -6 5594.53 286.942   2
  -2  10  -7 1506.24 129.003  17
   2  10   7 1586.62 130.978  21
   2  10   7 1608.23 149.113  22
   2  10   7 1469.59 131.465  20
   2  10   7 1389.57 103.818  16
  -2  10  -8 2951.99 180.060  17
   2  10   8 2271.38 161.557  21
   2  10   8 2823.31 196.244  22
   2  10   8 2208.71 164.353  20
   2  10   8 2340.17 135.642  16
  -2  10  -8 2372.05 165.873   2
   2  10   9 333.299 67.7347  20
   2  10   9 291.378 61.4660  21
   2  10   9 379.136 74.2081  22
  -2  10  -9 451.996 70.0111  17
  -2  10  -9 354.985 66.7667   2
  -2  10 -10 1885.75 143.499   2
   2  10  10 1653.09 132.971  20
  -2  10 -10 2078.28 142.297  17
   2  10  10 1765.29 134.039  21
   2  10  10 1953.88 156.431  22
  -2  10 -11 8354.53 371.023   2
   2  10  11 8490.33 367.588  20
   2  10  11 8650.51 361.225  21
   2  10  11 9350.88 396.210  22
  -2  10 -12 7876.08 349.897   2
   2  10  12 8160.85 347.204  20
  -2  10 -12 9357.81 344.768  17
   2  10  12 8092.06 337.812  21
   2  10  12 9219.45 373.118  22
  -2  10 -13-6.16151 26.3784   2
   2  10  13 33.9703 30.5460  20
   2  10  13 25.0412 24.3918  21
   2  10  13 6.44561 28.3943  22
   2  10  14 8889.73 324.957  21
   2  10  14 8551.93 334.704  20
   2  10  15 6593.17 250.973  21
   2  10  15 7186.51 268.732  20
   2  10  16 36.7496 21.3695  20
   2  10  16 49.2594 14.6471  21
   2  10  17 5810.24 202.358  20
  -2  12  12 192.035 25.1620  21
   2  12 -11 4042.38 170.087  17
  -2  12  11 4284.62 170.932  21
   2  12 -10 3167.68 146.538  17
  -2  12  10 3115.02 145.769  21
   2  12  -9 321.062 34.7806  24
  -2  12   9 313.701 44.6794  21
   2  12  -9 350.709 45.8966  17
  -2  12   9 302.084 36.8718  19
   2  12  -8 1700.73 92.1032   1
   2  12  -8 1541.98 84.7001  24
  -2  12   8 1860.48 111.962  21
  -2  12   8 1723.69 93.5309  19
   2  12  -8 1688.45 104.458  17
  -2  12   7 134.440 27.6938  19
   2  12  -7 89.4851 27.8078   1
   2  12  -7 109.203 26.2626  24
  -2  12   7 180.535 41.0081  21
   2  12  -7 172.167 36.8514  17
   2  12  -6 167.954 31.5662   1
   2  12  -6 94.9119 23.0663  16
  -2  12   6 132.763 39.4594  21
   2  12  -6 98.2331 26.6182  24
   2  12  -5 760.019 59.7754  16
   2  12  -5 706.703 58.8050  24
   2  12  -4 9067.32 317.114  16
   2  12  -4 8313.20 306.743  24
   2  12  -3 1002.11 74.2896  16
   2  12  -3 850.133 66.7053  24
   2  12  -2 8186.46 301.756  16
   2  12  -2 7662.51 288.209  24
   2  12  -1 4617.14 198.795  16
   2  12  -1 4913.41 206.448  23
   2  12   0 3172.74 157.140  16
   2  12   0 3260.97 161.880  23
   2  12   1 417.904 54.4654  23
   2  12   2 59.8026 29.4892  23
   2  12   2 56.2412 26.4317  16
   2  12   3 420.147 54.5743  23
   2  12   3 300.709 42.6828  16
   2  12   4 66.1735 27.2061  23
   2  12   4 88.9597 27.1631  16
   2  12   4 102.961 33.4002  20
   2  12   5 3135.56 137.636  16
   2  12   5 3051.12 152.248  23
   2  12   6 409.183 49.3770  23
   2  12   7 216.560 35.7120  23
   2  12   8 51.3717 20.6029  23
   2  12   9 1222.76 73.8307  20
   2  12   9 985.903 64.3320  23
   2  12  10 11517.8 339.662  20
   2  12  10 8950.41 323.190  23
   2  12  11 5069.79 178.408  20
   3   1 -28 1052.68 66.7371  29
   3  -1 -28 1083.03 69.2061  29
   3   1 -28 1099.54 68.4229  36
   3  -1 -28 1141.32 69.5897  36
   3   1 -28 1055.82 68.0486  37
   3  -1 -28 987.602 66.6392  37
   3  -1 -27 30.5659 27.5766  28
   3   1 -27 4.74355 22.5693  29
   3   1 -27-4.66088 26.5051  36
   3  -1 -27 4.66091 28.6288  36
   3   1 -27 4.70376 26.7489  37
   3  -1 -27 9.40667 28.4737  37
   3  -1 -26 9033.37 360.173  36
   3   1 -26 8620.50 357.507  36
   3   1 -26 9056.16 361.762  37
   3  -1 -26 8948.33 360.674  37
   3  -1 -26 8474.58 351.679  28
   3  -1 -26 8881.83 352.098  27
   3   1 -25 1745.82 135.471  36
   3  -1 -25 1758.83 136.449  36
   3   1 -25 1800.33 138.462  37
   3  -1 -25 1616.12 132.124  37
  -3   1  25 1460.08 124.316  34
   3  -1 -25 1771.86 133.070  28
   3   1 -25 1540.25 124.766  27
   3  -1 -25 1624.85 128.127  27
   3   1 -24 4225.37 238.845  36
   3  -1 -24 4082.04 236.256  36
   3   1 -24 3883.67 233.959  37
   3  -1 -24 4106.31 238.808  37
  -3   1  24 4050.22 232.885  34
   3  -1 -24 4327.00 237.260  28
   3   1 -24 4331.68 233.496  27
   3  -1 -24 4018.63 227.465  27
   3  -1 -23 106.710 52.4496  37
   3   1 -23 77.7117 51.5423  37
  -3   1  23 112.875 50.8635  34
   3  -1 -23 192.449 56.8238  27
   3   1 -23 189.830 53.8630  27
   3  -1 -23 107.949 52.9470  28
   3   1 -23 181.594 57.9640  36
   3  -1 -23 38.1808 46.6121  36
   3   1 -22 31.1392 49.4172  37
   3  -1 -22 51.8264 49.3485  37
  -3   1  22 101.162 49.2960  34
   3  -1 -22 76.1679 49.4577  28
   3   1 -22 64.1861 45.6919  27
   3  -1 -22 166.865 53.6181  27
   3   1 -22 10.2224 43.7966  36
   3  -1 -22 40.8348 46.2350  36
   3  -1 -21 26875.4 964.456  36
   3   1 -21 27389.3 969.228  36
  -3   1  21 26217.5 960.424  34
   3  -1 -21 27319.6 970.281  37
   3   1 -21 26597.7 966.940  37
   3  -1 -21 27482.5 956.929  28
   3   1 -21 25436.5 940.483  27
   3  -1 -21 27602.0 954.076  27
   3  -1 -20 8739.21 401.087  28
   3   1 -20 8374.24 399.131  28
   3   1 -20 8522.79 391.861  27
   3  -1 -20 9056.77 403.675  27
  -3  -1  20 8445.27 704.511   3
  -3   1  20 7592.73 674.225   3
   3  -1 -20 7412.15 646.525   5
   3   1 -20 7874.12 662.066   5
  -3   1  20 9181.21 415.935  34
   3   1 -20 7296.58 582.201  11
   3   1 -20 8034.97 625.069  38
   3  -1 -20 8230.54 628.428  38
   3   1 -20 9002.45 419.840  37
   3  -1 -20 9409.60 424.482  37
   3  -1 -20 8235.37 406.459  36
   3   1 -20 8760.02 415.940  36
   3   1 -19 20077.6 739.515  28
   3  -1 -19 19944.1 737.266  28
  -3  -1  19 17828.7 1093.81   3
  -3   1  19 17808.1 1091.66   3
   3   1 -19 18125.2 1067.85   5
   3  -1 -19 16522.5 1039.35   5
   3   1 -19 19677.5 752.576  37
   3  -1 -19 20310.4 756.189  37
   3   1 -19 21289.2 741.163  27
   3   1 -19 18592.2 1001.19  11
   3  -1 -19 19204.2 1031.55  38
   3   1 -19 19265.6 1033.17  38
   3   1 -19 19564.1 750.490  36
   3  -1 -19 19385.8 748.559  36
   3   1 -18 30092.0 1043.76  28
   3  -1 -18 31034.2 1047.74  28
   3   1 -18 30672.2 1040.98  27
  -3  -1  18 29536.7 1458.75   3
  -3   1  18 27963.8 1432.32   3
   3  -1 -18 27197.6 1399.15   5
   3   1 -18 29479.2 1428.56   5
   3  -1 -18 30357.4 1060.45  37
   3   1 -18 31144.1 1066.18  37
   3  -1 -18 29737.2 1284.88  11
   3   1 -18 29222.5 1349.40  11
   3   1 -18 30569.8 1062.22  36
   3  -1 -18 30254.8 1058.36  36
   3  -1 -18 30341.7 1368.73  38
   3   1 -18 30228.6 1369.57  38
  -3  -1  17 115424. 4095.20   3
  -3   1  17 115490. 4094.00   3
   3   1 -17 119383. 3620.63  36
   3  -1 -17 118774. 3619.30  36
   3   1 -17 118367. 3968.25  11
   3  -1 -17 116143. 3890.55  11
   3   1 -17 118729. 3621.87  37
   3  -1 -17 119949. 3622.91  37
   3   1 -17 114246. 3968.66  38
   3  -1 -17 118770. 3983.85  38
   3  -1 -17 122965. 3608.10  28
   3   1 -17 119139. 3602.76  28
   3   1 -17 115673. 3635.24  35
   3  -1 -17 114188. 3616.21  35
   3   1 -16 52630.5 1986.53  11
   3  -1 -16 51916.0 1917.78  11
  -3  -1  16 49611.0 2058.84   3
  -3   1  16 49310.8 2053.40   3
   3  -1 -16 51072.9 1655.39  28
   3   1 -16 53170.0 1993.68  38
   3  -1 -16 57081.1 2018.04  38
   3   1 -15 3034.87 315.690  11
   3  -1 -15 2709.02 284.714  11
  -3   1  15 3141.17 354.983   3
  -3  -1  15 2439.05 322.836   3
   3   1 -15 3430.41 338.379  38
   3  -1 -15 3057.94 317.548  38
   3   1 -14 13556.6 730.380  11
   3  -1 -14 13460.7 692.751  11
  -3  -1  14 13790.1 783.817   3
  -3   1  14 13999.9 784.468   3
   3   1 -14 12898.0 715.827  38
   3  -1 -14 12896.1 716.116  38
   3   1 -13 1159.37 180.459  38
   3  -1 -13 1178.82 180.101  38
  -3  -1  13 1020.93 185.899   3
  -3   1  13 1290.42 207.775   3
   3  -1 -13 1276.01 178.753  11
   3   1 -13 980.554 167.353  11
   3   1 -12 11086.6 587.226  38
   3  -1 -12 10685.9 581.231  38
  -3  -1  12 10631.9 620.418   3
  -3   1  12 10182.0 615.849   3
   3  -1 -12 10158.2 575.315  25
   3   1 -12 9991.65 572.097  25
   3   1 -12 10537.1 590.716  11
   3  -1 -12 10576.0 564.971  11
   3   1 -11 3798.89 304.093  38
   3  -1 -11 3700.72 301.219  38
  -3  -1  11 3959.30 334.550   3
  -3   1  11 3348.73 309.198   3
   3   1 -11 4005.63 314.003  25
   3  -1 -11 3566.07 296.009  25
   3   1 -11 2997.47 278.992  11
   3   1 -10 4952.91 342.927  38
   3  -1 -10 5207.59 349.611  38
  -3  -1  10 4777.99 360.051   3
  -3   1  10 4739.77 359.702   3
   3   1 -10 5168.91 351.669  25
   3  -1 -10 5464.03 358.533  25
   3   1 -10 5245.99 359.768  11
   3   1  -9 1582.32 176.672  38
   3  -1  -9 1655.01 181.185  38
   3   1  -9 1406.82 166.710  25
   3  -1  -9 1435.11 167.966  25
   3  -1  -9 1692.39 190.153   5
   3   1  -9 1397.25 175.493   5
  -3  -1   9 1852.93 203.365   3
  -3   1   9 1693.52 193.301   3
   3   1  -8 5974.91 354.206  38
   3  -1  -8 6118.46 359.011  38
   3  -1  -8 5729.78 362.627   5
   3   1  -8 5885.48 361.298   5
  -3  -1   8 6139.55 377.101   3
  -3   1   8 5932.54 373.673   3
   3   1  -8 5777.47 349.726  25
   3  -1  -8 5977.29 356.679  25
   3   1  -7 28975.7 1043.50  38
   3  -1  -7 28191.0 1037.06  38
  -3   1   7 27431.0 916.806  15
  -3  -1   7 27920.5 1064.18   3
  -3   1   7 28964.2 1074.11   3
   3  -1  -7 28311.3 1058.61   5
   3   1  -7 28129.6 1050.95   5
   3   1  -6 38439.7 1328.85  38
   3  -1  -6 39292.2 1332.74  38
   3  -1  -6 38793.8 1347.96   5
   3   1  -6 40543.9 1353.57   5
  -3  -1   6 38723.3 1352.81   3
  -3   1   6 38509.3 1356.85   3
  -3   1   6 37075.3 1192.66  15
  -3   1   5 3329.68 149.741  15
   3   1  -5 3185.17 234.972   5
   3  -1  -5 3632.24 247.691   5
  -3  -1   5 4055.63 243.689  10
  -3   1   5 3454.68 229.737  10
   3   1  -5 3715.01 246.147  38
   3  -1  -5 3483.52 238.137  38
  -3  -1   5 3871.84 257.018   3
  -3   1   5 3608.95 251.120   3
   3   1  -4 62834.7 2036.10   5
   3  -1  -4 64070.4 2046.67   5
  -3   1   4 61430.2 2014.02  10
  -3  -1   4 63361.5 2015.96  10
  -3   1   4 63280.4 2048.54   3
  -3  -1   4 63283.7 2046.71   3
   3   1  -4 62901.8 2035.59  38
   3  -1  -4 63398.9 2037.00  38
  -3   1   4 62797.1 1875.11  15
   3   1  -3 312.037 72.0428   5
   3  -1  -3 328.815 72.4793   5
  -3   1   3 241.752 55.6550  10
  -3  -1   3 332.268 65.5308  10
   3   1  -3 341.058 70.5076  38
   3  -1  -3 255.867 62.2217  38
  -3  -1   2 30543.9 1053.68  10
  -3   1   2 29714.1 1049.81  10
   3   1  -2 30434.2 928.175  15
   3   1  -2 28892.2 1062.27   5
   3  -1  -2 30970.7 1069.42   5
   3   1  -1 665993. 18942.5   5
   3  -1  -1 643602. 18935.6   5
  -3  -1   1 625133. 18928.8  10
  -3   1   1 644767. 18932.3  10
   3  -1   0 983835. 28791.6   5
   3   1   0 999999. 28791.7   5
  -3  -1   0 977879. 28791.4  10
  -3   1   0 971319. 28794.2  10
   3  -1   1 331339. 9711.64   5
   3   1   1 332033. 9711.75   5
  -3  -1  -1 321420. 9716.54  10
  -3   1  -1 322826. 9715.87  10
   3  -1   2 16133.2 645.917   5
   3   1   2 15437.8 641.073   5
   3   1   3 211510. 6614.24   5
   3  -1   3 228253. 6630.42   5
   3   1   4 64338.3 2075.31   5
   3  -1   4 61345.4 2064.88   5
   3  -1   5 3852.33 283.363   5
   3   1   5 3838.00 283.427   5
   3  -1   6 17.6041 57.7967   5
   3   1   6-17.6265 44.8265   5
  -3   1  -7 357.607 90.5431  11
  -3   1  -7 382.672 91.3308  38
  -3  -1  -7 401.633 94.9872  38
   3  -1   7 361.721 102.797   5
   3   1   7 382.507 107.139   5
  -3  -1  -8 65765.3 2227.76  38
  -3   1  -8 61997.0 2212.37  38
  -3   1  -8 66365.3 2211.87  11
   3  -1   8 68196.0 2316.84   5
   3   1   8 66360.5 2309.61   5
  -3   1  -9 15208.2 740.386  38
  -3  -1  -9 15205.3 738.461  38
  -3   1  -9 15036.1 718.780  11
   3  -1   9 16917.7 830.647   5
   3   1   9 15696.5 812.053   5
   3   1   9 14955.0 564.802   4
   3  -1   9 15799.5 570.413   4
  -3   1 -10 15235.0 761.785  38
  -3  -1 -10 15229.3 758.318  38
  -3   1 -10 15047.3 738.749  11
   3   1  10 17768.9 881.662   5
   3  -1  10 17012.6 861.409   5
   3  -1  10 14994.2 573.765   4
   3   1  10 14975.1 573.137   4
   3   1  11 14465.3 556.399   4
   3   1  11 13175.9 803.113   5
   3  -1  11 13435.9 546.065   4
   3  -1  11 14572.2 831.593   5
  -3   1 -11 15663.6 747.088  11
  -3  -1 -11 14735.8 754.292  38
  -3   1 -11 14187.7 744.121  38
   3  -1  12 29523.2 1038.83   4
   3   1  12 30297.9 1045.43   4
  -3   1 -12 30154.0 1255.54  11
  -3  -1 -12 30731.7 1295.15  38
  -3   1 -12 31147.1 1299.48  38
   3   1  13 8452.81 407.353   4
   3  -1  13 9133.21 412.967   4
  -3   1 -13 8714.06 565.030  11
  -3   1 -13 8894.79 596.663  38
  -3  -1 -13 8697.01 586.257  38
  -3   1 -14 18007.7 687.239  37
  -3  -1 -14 18434.6 690.506  37
   3   1  14 17604.5 699.928   4
   3  -1  14 16898.7 692.043   4
  -3   1 -14 17735.4 681.061  28
  -3   1 -14 19403.3 704.498  29
  -3   1 -14 17513.7 681.545  36
  -3  -1 -14 17271.5 678.106  36
  -3  -1 -14 17238.3 932.367  38
  -3   1 -14 17532.7 937.612  38
  -3   1 -15 218.703 56.9707  26
   3   1  15 78.8961 48.2674  31
  -3   1 -15 159.895 57.7087  37
  -3  -1 -15 179.487 58.2039  37
  -3   1 -15 132.174 97.1527  38
  -3  -1 -15 98.2057 83.3891  38
  -3   1 -15 307.402 69.5007  29
  -3  -1 -15 225.751 61.1784  28
   3  -1  15 286.540 65.9549  34
   3  -1  15 131.132 60.8253   4
   3   1  15 143.488 59.7327   4
  -3  -1 -15 125.537 52.3125  36
  -3   1 -15 137.296 53.9337  36
  -3   1 -16 2731.41 207.041  29
   3   1  16 2675.69 212.984   4
   3  -1  16 2616.97 210.376   4
  -3   1 -16 2734.27 191.219  26
  -3  -1 -16 2555.64 198.556  37
  -3   1 -16 2166.74 187.008  37
   3   1  16 2666.72 197.145  31
  -3   1 -16 2502.25 197.696  36
  -3  -1 -16 2157.54 184.281  36
  -3   1 -17 2783.57 216.029  29
  -3  -1 -17 2673.24 202.335  29
   3  -1  17 2745.57 221.203   4
   3   1  17 2688.73 218.444   4
  -3   1 -17 2717.22 196.417  26
  -3  -1 -17 2911.17 214.011  37
  -3   1 -17 2767.57 210.485  37
   3   1  17 3077.25 212.537  31
  -3  -1 -17 2768.58 210.884  36
  -3   1 -17 2728.65 210.754  36
  -3   1 -18 1738.71 165.252  36
  -3  -1 -18 1651.71 161.068  36
   3   1  18 1877.48 181.355   4
   3  -1  18 1871.65 181.359   4
  -3  -1 -18 1628.87 155.166  29
  -3   1 -18 1991.45 177.080  29
  -3   1 -18 1460.80 142.195  26
  -3   1 -18 1827.93 170.402  37
  -3  -1 -18 1797.57 168.811  37
   3   1  18 1628.89 155.850  31
   3  -1  18 1740.80 291.151   3
   3   1  18 1626.93 280.214   3
  -3   1 -19 221.615 66.6118  37
  -3  -1 -19 150.186 61.4670  37
   3  -1  19 170.487 64.1578   4
   3   1  19 315.662 79.8599   4
  -3  -1 -19 182.740 65.2378  36
  -3   1 -19 299.803 77.8275  36
   3   1  19 167.712 56.8806  31
  -3   1 -19 247.905 69.6030  29
  -3  -1 -19 286.234 69.0092  29
  -3  -1 -19 180.727 56.4709  26
  -3   1 -19 210.311 59.0374  26
  -3   1 -20 672.312 103.596  37
  -3  -1 -20 733.270 107.190  37
   3  -1  20 754.825 116.543   4
   3   1  20 731.522 113.857   4
  -3   1 -20 741.678 108.655  36
  -3  -1 -20 680.519 102.838  36
   3  -1  20 790.754 108.764  31
   3   1  20 597.419 94.2807  31
  -3  -1 -20 756.894 103.229  29
  -3   1 -20 780.206 112.135  29
  -3  -1 -20 838.506 105.167  26
  -3   1 -20 704.217 94.7057  26
  -3  -1 -21 3288.25 218.870  37
  -3   1 -21 3030.70 213.437  37
   3  -1  21 3249.55 230.350   4
   3   1  21 3108.66 224.812   4
  -3   1 -21 3074.10 214.405  36
  -3  -1 -21 3225.70 218.610  36
   3   1  21 2818.16 195.764  31
   3  -1  21 3181.54 212.925  31
  -3   1 -21 3490.59 225.038  29
  -3  -1 -21 3065.35 205.156  29
  -3   1 -21 2777.30 186.879  26
  -3  -1 -21 3209.63 203.014  26
  -3  -1 -22 6992.53 340.316  37
  -3   1 -22 7087.84 340.739  37
   3   1  22 7603.71 360.849   4
   3  -1  22 7385.84 358.096   4
  -3   1 -22 7120.08 340.822  36
  -3  -1 -22 6952.20 336.921  36
   3  -1  22 6808.85 329.094  31
   3   1  22 6707.34 317.197  31
  -3   1 -22 6588.85 333.915  29
  -3  -1 -22 6758.27 322.174  29
  -3   1 -22 6525.30 306.753  26
  -3  -1 -22 7201.76 326.389  26
  -3   1 -23 1228.86 117.933  37
  -3  -1 -23 1136.51 113.378  37
   3   1  23 1564.72 135.686   4
   3  -1  23 1161.92 118.711   4
  -3   1 -23 1242.83 117.559  36
  -3  -1 -23 1324.01 121.295  36
   3  -1  23 1306.59 114.325  31
  -3  -1 -23 1262.66 109.743  29
  -3   1 -23 1302.69 119.457  29
  -3  -1 -23 1200.40 108.356  26
  -3  -1 -24 3176.97 183.950  37
  -3   1 -24 3158.97 183.665  37
   3  -1  24 3719.62 203.416   4
   3   1  24 3681.64 202.786   4
  -3  -1 -24 3205.95 171.956  26
  -3   1 -24 3481.58 188.917  36
  -3  -1 -24 3307.85 185.437  36
   3  -1  24 3480.67 179.096  31
  -3   1 -24 3454.16 188.440  29
  -3  -1 -24 3210.92 171.109  29
  -3   1 -25 431.228 56.4693  36
  -3  -1 -25 407.340 57.0347  36
  -3  -1 -25 382.665 43.1742  29
  -3   1 -25 546.527 60.0230  29
  -3  -1 -25 384.843 53.6905  37
  -3   1 -25 504.172 59.9650  37
  -3  -1 -26 24.1436 15.5246  36
  -3   1 -26 16.0861 13.6562  36
  -3   1 -26 18.9911 15.7001  37
  -3  -1 -26 24.4309 16.6896  37
  -3   1 -26 49.8053 16.9699  29
  -3   3  27 1699.57 99.5141  21
   3  -3 -27 1592.50 87.6152  29
   3  -3 -26 4219.99 187.224  37
  -3  -3  26 4193.73 199.460  34
   3  -3 -26 4173.68 186.358  36
   3  -3 -26 4387.65 190.280  27
   3  -3 -26 4158.38 179.875  28
   3   3 -25 23.2847 32.5585  28
   3  -3 -25 50.9719 35.2915  37
  -3  -3  25 39.4426 35.4752  34
   3  -3 -25-11.2107 33.9456  36
   3  -3 -25 22.1716 25.7518  27
   3  -3 -25 62.0423 29.4144  28
  -3   3  25 43.7619 22.6412   7
   3  -3 -24 7831.70 319.685  28
   3   3 -24 6789.77 315.996  28
   3   3 -24 7017.27 317.810  37
   3  -3 -24 7319.87 322.024  37
  -3  -3  24 7718.27 338.667  34
   3   3 -24 7161.28 318.545  36
   3  -3 -24 7339.20 321.292  36
   3  -3 -24 7271.55 318.515  27
  -3   3  24 7462.85 306.064   7
   3  -3 -23 56.3765 39.3032  37
   3   3 -23 15.9849 36.2607  37
   3   3 -23 134.001 48.4832  36
   3  -3 -23 31.7781 37.8848  36
  -3   3  23 142.721 43.9059   7
  -3  -3  23 98.6320 46.6168  34
   3  -3 -23 103.361 42.0618  28
   3   3 -23 159.078 50.9695  28
   3  -3 -23 173.083 50.0932  27
   3   3 -22 2078.48 158.280  36
   3  -3 -22 1870.34 153.516  36
   3   3 -22 1942.48 156.144  37
   3  -3 -22 1845.06 153.299  37
   3   3 -22 1985.23 155.848  28
   3  -3 -22 2017.46 151.538  28
  -3   3  22 1700.17 140.088  34
  -3  -3  22 2389.81 176.774  34
   3   3 -22 1921.88 148.045  27
   3  -3 -22 1915.41 150.826  27
   3  -3 -21 2837.76 195.501  36
   3   3 -21 2528.76 186.147  36
   3   3 -21 2586.76 188.031  37
   3  -3 -21 2710.01 192.537  37
   3   3 -21 2883.72 193.387  28
   3  -3 -21 2726.46 185.002  28
  -3   3  21 2383.65 175.589  34
   3  -3 -21 2799.42 190.472  27
   3   3 -21 2581.19 179.713  27
   3   3 -20 19556.3 735.506  36
   3  -3 -20 19840.7 739.554  36
   3   3 -20 19470.9 737.391  37
   3  -3 -20 20301.0 746.113  37
   3  -3 -20 20167.3 729.130  28
   3   3 -20 19242.5 729.186  28
  -3   3  20 18696.6 722.111  34
   3  -3 -20 22037.0 747.344  27
   3   3 -20 18547.5 718.088  27
   3   3 -19 8479.45 646.005  11
  -3   3  19 9321.62 415.342  34
   3  -3 -19 10211.0 423.211  28
   3   3 -19 9409.83 418.074  28
   3   3 -19 9586.18 414.670  27
  -3  -3  19 8978.34 709.735   3
  -3   3  19 8181.25 674.950   3
   3   3 -19 8671.66 690.084   5
   3  -3 -19 9026.14 691.346   5
   3  -3 -19 10255.6 437.243  37
   3   3 -19 9681.44 428.316  37
   3  -3 -19 9240.75 644.661  38
   3   3 -19 9025.62 633.629  38
   3   3 -19 8989.70 417.514  36
   3  -3 -19 9813.23 430.089  36
   3   3 -18 881.750 102.480  28
   3  -3 -18 994.853 109.741  28
   3   3 -18 845.202 98.9060  27
   3  -3 -18 917.781 108.180  36
   3   3 -18 868.195 105.962  36
   3  -3 -18 1046.55 115.854  37
   3   3 -18 966.306 110.957  37
  -3  -3  18 758.872 200.543   3
  -3   3  18 740.291 191.490   3
  -3   3  18 921.019 104.935  34
   3  -3 -18 709.898 195.671   5
   3   3 -18 812.796 197.287   5
   3   3 -18 861.389 200.844  11
   3  -3 -18 828.484 179.249  38
   3   3 -18 665.799 159.215  38
   3   3 -17 5868.86 502.348  11
  -3   3  17 5580.06 284.432  34
   3   3 -17 5338.17 281.039  28
   3  -3 -17 5735.32 286.032  28
   3   3 -17 5439.87 278.924  27
  -3  -3  17 6117.77 543.378   3
  -3   3  17 5390.58 508.340   3
   3  -3 -17 4678.45 476.484   5
   3   3 -17 5005.07 482.133   5
   3  -3 -17 5280.11 289.414  37
   3   3 -17 5928.23 298.644  37
   3  -3 -17 5810.32 295.792  36
   3   3 -17 5580.60 290.816  36
   3  -3 -17 5679.83 468.095  38
   3   3 -17 5369.48 455.481  38
   3   3 -16 2219.11 164.497  36
   3  -3 -16 2404.61 171.164  36
  -3   3  16 2178.23 158.386  34
   3   3 -16 1847.37 169.760  35
   3   3 -16 1906.26 288.999   5
   3  -3 -16 2226.96 167.032  37
   3   3 -16 2051.32 158.972  37
   3   3 -16 2359.62 304.153  11
   3   3 -16 2080.11 154.910  28
   3  -3 -16 2319.73 160.849  28
   3   3 -16 2111.78 153.400  27
  -3   3  16 2144.59 307.491   3
   3  -3 -16 2177.76 308.321   5
  -3  -3  16 1825.52 282.686   3
   3   3 -16 2448.93 293.522  38
   3  -3 -16 2483.83 296.132  38
  -3  -3  15 2362.39 322.467   3
  -3   3  15 2331.24 314.747   3
   3   3 -15 2432.86 318.451   5
  -3   3  15 2366.18 259.499  15
   3   3 -15 2641.70 191.292  35
   3  -3 -15 1689.46 269.897   5
   3   3 -15 2595.50 293.085  38
   3  -3 -15 2425.88 285.923  38
   3   3 -15 2726.59 315.616  11
   3   3 -14 110.570 75.9856  11
   3   3 -14 86.3546 66.8878   5
   3  -3 -14 266.084 106.369   5
   3   3 -14 94.3935 64.8865  38
   3  -3 -14 95.7208 70.3314  38
  -3   3  14 91.0750 70.5373   3
  -3  -3  14 30.6062 55.1140   3
  -3   3  14 169.545 73.0336  15
   3  -3 -13 2883.37 312.615   5
   3   3 -13 2371.48 285.651   5
  -3   3  13 2660.57 259.906  15
   3   3 -13 2930.95 284.962  38
   3  -3 -13 2751.61 278.505  38
  -3  -3  13 2457.56 294.468   3
  -3   3  13 2617.33 310.260   3
   3  -3 -12 61.8289 42.4868  11
   3  -3 -12 24.8658 44.7414   5
   3   3 -12 95.9031 60.9922   5
   3   3 -12 59.4715 50.4375  38
   3  -3 -12 20.0975 41.7596  38
  -3  -3  12 25.3316 52.6219   3
  -3   3  12 25.3735 52.7089   3
   3  -3 -11 4301.61 296.748  11
  -3  -3  11 4440.06 362.739   3
  -3   3  11 4232.75 358.057   3
  -3   3  11 4210.79 310.566  15
   3   3 -11 4794.26 336.937  38
   3  -3 -11 4275.66 329.123  38
   3  -3 -11 4092.89 349.583   5
   3   3 -11 4293.56 353.401   5
   3  -3 -10 53768.7 2034.04   5
   3   3 -10 60115.2 2051.47   5
   3   3 -10 58737.0 2053.15  11
  -3   3  10 58739.0 2061.29   3
  -3  -3  10 58386.4 2061.24   3
  -3   3  10 53426.4 1945.72  15
   3   3 -10 60371.3 1999.65  38
   3  -3 -10 61810.1 2011.05  38
   3   3 -10 59760.8 2006.20  25
   3  -3 -10 59658.3 2012.36  25
   3  -3  -9 3056.87 266.967   5
   3   3  -9 2950.55 262.433   5
   3   3  -9 2770.40 259.994  11
  -3   3   9 2599.18 252.794   3
  -3  -3   9 2677.96 255.222   3
  -3   3   9 2768.01 225.621  15
   3  -3  -9 2773.29 236.631  38
   3   3  -9 2809.27 234.739  38
   3   3  -9 2817.84 236.239  25
   3  -3  -9 2545.52 232.519  25
   3   3  -8 33701.6 1224.45   5
   3  -3  -8 31990.8 1219.02   5
   3   3  -8 31845.0 1228.78  11
  -3  -3   8 33663.4 1235.15   3
  -3   3   8 32487.8 1231.56   3
  -3   3   8 30699.3 1149.23  15
   3   3  -8 32896.5 1179.78  38
   3  -3  -8 32265.5 1177.37  38
   3  -3  -8 33616.3 1188.22  25
   3   3  -8 30608.2 1168.78  25
   3  -3  -7 125220. 3867.10   5
   3   3  -7 123083. 3854.84   5
   3   3  -7 123793. 3868.23  11
  -3   3   7 115798. 3786.81  15
   3  -3  -7 125837. 3821.97  25
   3   3  -7 123293. 3813.63  25
   3   3  -7 123462. 3810.59  38
   3  -3  -7 124132. 3819.83  38
  -3  -3   7 124177. 3870.75   3
  -3   3   7 123790. 3870.71   3
  -3   3   6 23680.8 906.343   3
  -3  -3   6 22333.8 896.999   3
  -3   3   6 22446.1 849.195  15
   3  -3  -6 23587.6 904.468   5
   3   3  -6 22904.7 897.922   5
   3   3  -6 23279.0 861.779  25
   3  -3  -6 22982.8 865.716  25
   3   3  -6 22618.0 858.698  38
   3  -3  -6 23067.0 866.485  38
   3   3  -5 46191.3 1549.42   5
   3  -3  -5 46595.3 1558.53   5
  -3   3   5 45858.7 1556.12   3
  -3  -3   5 45652.0 1556.98   3
  -3   3   5 44056.9 1500.72  15
   3   3  -5 45726.7 1518.48  38
   3  -3  -5 44808.1 1522.32  38
   3   3  -4 1125.60 130.662   5
   3  -3  -4 1313.74 143.044   5
   3   3  -4 1210.39 128.037  38
   3  -3  -4 1456.73 140.102  38
   3   3  -4 1181.92 113.859  15
  -3   3   4 1510.09 135.397  15
   3  -3  -3 1221.41 131.696   5
   3   3  -3 1028.81 117.780   5
  -3  -3   3 1110.13 113.504  10
  -3   3   3 1274.52 122.120  10
   3   3  -3 1033.38 119.009  38
   3  -3  -3 1002.24 116.238  38
  -3   3   3 1026.38 112.063  15
   3   3  -3 1048.09 109.617  15
   3   3  -2 869.155 105.706   5
  -3  -3   2 861.369 99.9309  10
  -3   3   2 634.170 88.2664  10
  -3   3   2 631.099 86.5120  15
   3   3  -2 695.034 92.1858  15
   3   3  -2 681.681 94.7274  38
   3  -3  -2 755.370 99.0902  38
   3  -3  -2 575.841 90.6314   5
   3   3  -1 858.807 104.830  15
  -3   3   1 911.652 107.844  10
  -3  -3   1 1001.34 112.132  10
   3  -3  -1 789.154 102.302   5
   3   3  -1 831.751 106.459   5
   3   3   0 89258.1 2915.27  15
  -3  -3   0 91508.4 2895.82  10
  -3   3   0 94551.7 2900.21  10
   3   3   0 97576.6 2901.44   5
   3  -3   0 93558.6 2909.61   5
   3   3   1 14839.9 612.722  15
  -3   3  -1 14187.0 593.482  10
  -3  -3  -1 14161.5 593.239  10
   3   3   1 14632.4 590.784   5
   3  -3   1 14954.7 594.982   5
   3   3   2 7917.30 405.691  15
  -3   3  -2 7532.96 385.599  10
  -3  -3  -2 7535.41 388.839  10
   3  -3   2 8083.57 394.693   5
   3   3   2 7461.02 378.682   5
   3  -3   3 175852. 5290.68   5
   3   3   3 171607. 5284.33   5
   3  -3   4 2415.44 213.626   5
   3   3   4 2489.00 214.990   5
   3   3   5 369.708 89.1996   5
   3  -3   5 520.389 104.836   5
   3  -3   6 25026.9 1033.78   5
   3   3   6 25242.4 1029.92   5
   3  -3   7 1973.15 229.965   5
   3   3   7 2392.72 248.495   5
   3  -3   8 633.314 138.689   5
   3   3   8 392.115 113.461   5
  -3   3  -8 704.722 135.813  11
   3   3   9 19776.8 915.458   5
   3  -3   9 18556.1 903.913   5
   3  -3   9 17318.1 634.977   4
   3   3   9 17287.9 633.410   4
  -3   3  -9 18325.5 861.213  11
   3   3  10 740.362 168.851   5
   3  -3  10 809.599 92.8259   4
   3   3  10 792.448 91.4608   4
   3  -3  10 809.686 176.601   5
  -3   3 -10 851.818 166.147  11
   3  -3  11 1815.18 147.096   4
   3   3  11 2114.37 155.513   4
  -3   3 -11 1837.77 255.689  11
   3  -3  12 3973.80 238.632   4
   3   3  12 4165.80 240.470   4
  -3   3 -12 3631.67 369.299  11
  -3   3 -13 1922.54 163.455  29
  -3   3 -13 1671.81 260.243  11
   3   3  13 2008.57 163.476   4
   3  -3  13 1491.02 144.220   4
   3   3  14 1350.23 121.183   7
  -3   3 -14 1140.22 121.017  26
   3  -3  14 1259.26 133.152   4
   3   3  14 1127.78 127.975   4
  -3  -3 -14 1203.10 127.837  36
  -3   3 -14 1277.44 131.984  36
  -3   3 -14 1157.78 111.833  13
  -3   3 -14 1175.74 219.969  11
   3   3  14 1478.83 136.634  31
  -3   3 -14 1111.04 126.232  37
  -3  -3 -14 1116.05 124.859  37
  -3   3 -15-47.2744 38.0185  26
   3  -3  15 17.7065 33.1413  34
   3  -3  15-56.7572 51.3711   4
   3   3  15-11.2238 43.6009   4
   3   3  15 49.9606 40.1788  31
  -3   3 -15 10.3932 34.1228  36
  -3  -3 -15 41.3250 45.5073  36
  -3   3 -15 31.5151 42.2411  37
  -3  -3 -15 10.4395 32.5162  37
  -3   3 -15 7.83414 28.1762  13
   3  -3  16 4914.98 294.027   4
   3   3  16 4700.38 289.382   4
  -3   3 -16 5213.81 255.926  13
  -3   3 -16 4662.16 267.476  26
  -3   3 -16 5007.41 285.260  36
  -3  -3 -16 5199.51 289.867  36
  -3   3 -16 4674.57 281.080  37
  -3  -3 -16 4859.45 283.689  37
   3   3  16 4097.17 261.659  31
  -3   3 -17 6383.65 336.692  37
  -3  -3 -17 6641.94 340.441  37
   3   3  17 6068.18 528.273   3
   3   3  17 5830.69 335.127   4
   3  -3  17 6043.49 339.086   4
   3  -3  17 7141.84 568.977   3
  -3   3 -17 5792.23 307.821  26
  -3   3 -17 6201.48 330.267  36
  -3  -3 -17 6080.72 327.438  36
   3   3  17 5944.25 319.274  31
  -3   3 -18 14423.8 588.570  37
  -3  -3 -18 15096.6 596.648  37
   3  -3  18 14371.2 599.956   4
   3   3  18 13927.3 595.261   4
  -3   3 -18 13341.7 551.921  26
  -3   3 -18 14290.9 585.229  36
  -3  -3 -18 14380.4 586.730  36
   3   3  18 13698.0 568.829  31
  -3   3 -19 23597.0 874.211  37
  -3  -3 -19 23408.5 874.261  37
   3   3  19 24220.7 891.141   4
   3  -3  19 24567.0 893.818   4
  -3  -3 -19 25712.3 877.666  26
  -3   3 -19 23168.7 868.292  36
  -3  -3 -19 24127.6 876.164  36
   3   3  19 23429.2 856.719  31
  -3  -3 -20 4772.27 267.876  37
  -3   3 -20 4311.36 258.181  37
   3  -3  20 4777.60 276.280   4
   3   3  20 4507.85 271.304   4
  -3  -3 -20 5255.93 270.395  26
  -3   3 -20 4328.59 256.175  36
  -3  -3 -20 4410.72 257.977  36
   3   3  20 4576.16 247.391  31
  -3  -3 -21 994.863 105.893  26
  -3   3 -21 977.674 108.480  36
  -3  -3 -21 968.101 107.795  36
  -3   3 -21 1052.26 112.456  37
  -3  -3 -21 1173.33 118.868  37
   3   3  21 1128.83 119.552   4
   3  -3  21 1137.26 120.386   4
  -3  -3 -22 5419.09 267.604  26
  -3   3 -22 5588.08 269.697  36
  -3  -3 -22 5310.57 267.251  36
  -3  -3 -22 5795.80 274.509  37
  -3   3 -22 5302.67 266.506  37
   3  -3  22 5697.77 281.616   4
   3   3  22 6010.34 285.686   4
  -3  -3 -23 1683.77 122.440  37
   3  -3  23 1856.21 131.607   4
  -3  -3 -23 2054.78 132.033  26
  -3  -3 -23 1519.47 116.511  36
   3  -3  23 1898.01 132.510  31
  -3  -3 -24 115.628 33.6976  36
  -3  -3 -24 121.379 33.3084  37
   3  -3  24 163.989 40.7991  31
   3  -3  25 77.7775 24.1341  31
  -3   5  26 4935.68 190.659  21
  -3   5  25 70.6958 28.5567  21
  -3   5  25 66.1677 21.9765   7
  -3  -5  25 19.0459 15.8501  34
   3   5 -24 381.267 44.7397  13
  -3  -5  24 438.301 55.2300  34
  -3   5  24 484.215 67.7785  21
   3  -5 -24 445.200 47.5449  27
   3   5 -23 15.5442 24.0605  13
  -3   5  23-6.27438 26.8613   7
  -3  -5  23 24.5581 26.2840  34
  -3   5  23 39.6834 37.7623  21
   3  -5 -23 14.3041 22.1415  27
   3   5 -22 1230.31 105.178  13
   3  -5 -22 1112.67 96.2270  27
  -3   5  22 1073.14 106.919   7
  -3  -5  22 1273.51 112.358  34
   3  -5 -21 164.637 45.7668  27
  -3   5  21 233.483 59.8694   7
  -3  -5  21 272.594 60.9528  34
   3  -5 -20 1506.54 123.250  27
  -3   5  20 1384.64 100.876   6
   3  -5 -19 1158.53 111.899  27
  -3   5  19 1107.21 94.9136   6
  -3   5  18 2177.31 141.866   6
   3   5 -18 1859.55 148.280  28
   3   5 -17 2678.74 344.274  11
   3   5 -17 3118.70 194.883  28
  -3   5  17 3099.77 182.880   6
   3   5 -16 1514.41 252.030  11
   3   5 -16 1709.62 117.336   1
  -3   5  16 1673.27 129.508  19
  -3   5  16 1812.31 134.888   6
  -3   5  15 1498.37 123.587   6
   3   5 -15 1495.72 242.162  11
   3   5 -15 1375.78 104.639   1
   3   5 -15 1383.45 113.059  14
   3   5 -15 1404.09 106.012  24
  -3   5  15 1348.86 116.344  19
  -3   5  14 4110.82 221.599   6
   3   5 -14 3735.01 193.221   1
   3   5 -14 3409.68 370.588  11
  -3   5  14 3757.15 359.865  15
   3   5 -14 4463.24 218.265  14
  -3   5  14 3589.08 209.329  19
   3   5 -14 4031.71 193.188  24
   3   5 -13 1210.07 92.2367  24
  -3   5  13 1059.10 104.137   6
  -3   5  13 1237.87 114.967   9
   3   5 -13 1084.02 206.697  11
  -3   5  13 1087.20 104.772  19
   3   5 -13 1141.17 94.3288   1
   3   5 -13 1360.48 128.295  35
   3   5 -13 1001.92 98.1370  14
  -3   5  13 989.526 178.289  15
  -3   5  12 225.312 90.0855  15
   3   5 -12 72.4170 53.2458  38
  -3   5  12 73.3048 56.8034   3
  -3   5  12 105.752 36.9031   9
   3   5 -12 109.851 75.4943  11
   3   5 -11 611.951 112.428  38
   3   5 -11 578.288 124.213   5
  -3   5  11 534.208 123.326   3
   3   5 -11 667.687 146.907  11
  -3   5  11 405.971 114.739  15
  -3   5  10 7536.70 483.527  15
   3   5 -10 6596.52 396.015  38
  -3   5  10 6970.08 450.720   3
   3   5 -10 7433.23 495.522  11
   3   5 -10 6492.35 423.552   5
   3   5  -9 2814.52 232.176  38
   3   5  -9 3543.57 314.733  11
  -3   5   9 2970.76 286.439  15
   3   5  -9 3298.92 268.213   5
   3   5  -8 4061.72 264.703  38
   3   5  -8 3767.61 278.985   5
   3   5  -8 4026.39 331.412  11
  -3   5   8 3520.83 310.778  15
  -3   5   7 19.6319 35.3176  15
   3   5  -7 64.2628 35.1786  38
   3   5  -7 18.8103 27.6372  11
   3   5  -7 52.1671 42.8299   5
   3   5  -6 7384.05 386.091   5
   3   5  -6 8353.08 383.035  38
   3   5  -6 8741.58 475.832  11
  -3   5   6 8443.28 486.162  15
   3   5  -5 603.973 79.4669  38
   3   5  -5 607.566 80.7202  25
   3   5  -4 742.338 120.899  15
  -3   5   4 675.296 122.392  15
   3   5  -4 735.532 113.547  11
  -3   5   3 1319.66 166.720  15
   3   5  -3 1265.39 163.687  15
   3   5  -3 1557.02 157.335  11
  -3   5   2 61699.4 2004.27  15
   3   5  -2 59041.9 2008.20  15
   3   5  -2 56296.2 1882.67  11
  -3   5   1 4438.60 311.485  15
   3   5  -1 4514.81 328.340  15
   3   5  -1 3838.18 227.453  11
   3   5   0 316.293 86.8740  15
   3   5   1 2970.55 271.554  15
   3   5   2 371.339 101.039  15
  -3   5  -3 2424.80 177.625  10
   3   5   3 2459.47 260.167  15
   3   5   3 1989.68 175.982   5
   3   5   4 35592.5 1262.64   5
  -3   5  -4 34210.4 1230.63  10
   3   5   5 1293.45 154.841   5
   3   5   5 1274.10 198.993  15
  -3   5  -5 985.543 130.092  10
   3   5   6 3958.22 373.336  15
  -3   5  -6 3532.32 270.090  10
   3   5   7 2195.77 282.886  15
  -3   5  -7 1737.15 195.553  10
   3   5   8 5559.90 483.393  15
   3   5   9 18374.0 1007.35  15
   3   5  10 13303.7 835.601  15
   3   5  10 12310.4 504.853   7
  -3   5 -10 12482.8 504.720  13
   3   5  11 13358.6 544.552   7
   3   5  11 14214.2 897.083  15
  -3   5 -11 13766.2 546.510  13
   3   5  11 14607.9 492.752  19
   3   5  11 12348.7 548.445  31
  -3   5 -11 13196.2 561.830  29
   3   5  12 271.985 69.7382  31
  -3   5 -12 186.711 56.7559  13
   3   5  12 125.415 106.442  15
   3   5  12 169.196 51.9028   7
  -3   5 -12 132.820 59.9383  29
   3   5  13 388.635 149.034  15
  -3   5 -13 531.459 84.2147  13
   3   5  13 303.812 62.1597   4
  -3   5 -13 276.298 71.4303  29
   3   5  13 337.323 74.9124  31
   3   5  14 20381.5 1148.74  15
  -3   5 -14 20555.3 720.704  13
  -3   5 -14 19272.0 747.373  29
   3   5  14 17171.3 709.418  31
   3   5  14 18193.5 690.734   4
   3   5  15 1671.17 307.096  15
  -3   5 -15 1808.83 152.383  13
  -3   5 -15 1804.41 169.548  29
   3   5  15 1628.95 150.907  31
   3   5  15 1776.65 146.439   4
   3   5  16 419.485 75.3298  31
   3   5  16 442.101 78.2196  21
  -3   5 -16 549.191 82.1028  13
  -3   5 -16 495.637 91.0712  29
  -3   5 -17 8770.21 426.155  29
   3   5  17 8982.51 402.285  21
  -3   5 -18 3099.64 216.521  29
   3   5  18 3047.07 196.356  21
  -3   5 -19 12285.8 528.555  29
  -3  -5 -19 13818.6 516.979  26
   3   5  19 12745.5 499.854  21
  -3   5 -20 23895.1 846.293  29
  -3  -5 -20 24700.7 829.086  26
   3   5  20 23460.3 804.828  21
  -3  -5 -21 197.734 46.5005  26
  -3   5 -21 128.746 44.8033  29
  -3  -5 -22 13251.1 478.691  26
  -3   5 -22 12223.3 480.625  29
  -3  -5 -23 114.056 29.1487  26
  -3   5 -23 84.9338 26.3812  29
   3  -5  23 102.381 31.1357  31
   3  -5  24 3220.90 128.569  31
  -3  -5 -24 2833.12 116.557  26
  -3   7  24 2753.57 115.643  21
  -3   7  23 1296.44 83.5272   7
   3   7 -23 1124.18 73.6062  13
  -3   7  23 1294.55 86.4407  21
   3   7 -22 103.172 21.6958  17
  -3   7  22 191.784 39.0539   7
   3   7 -22 169.438 36.3409  13
  -3   7  22 95.6393 34.7482  21
   3   7 -21 66.5618 28.4244  17
  -3   7  21 121.983 38.0697   7
   3   7 -21 118.760 39.0207  13
  -3   7  21 42.9003 36.4462  21
   3   7 -20 48.8679 30.4497  17
  -3   7  20 100.200 41.4396   7
  -3   7  20 83.3018 27.4512   6
   3   7 -20 94.0796 36.3295  13
  -3   7  20 112.658 50.1501  21
  -3   7  19 141.933 58.7459  21
  -3   7  19 137.140 34.8208   6
  -3   7  19 142.980 31.1267  19
  -3   7  18 651.489 102.294  21
  -3   7  18 474.505 60.9018  19
  -3   7  17 7119.73 387.961  21
  -3   7  17 7444.08 356.505   7
  -3   7  17 7158.26 311.266  19
  -3   7  17 7905.91 325.803   6
  -3   7  16 1941.57 140.006   6
  -3   7  16 1682.78 153.907   7
  -3   7  16 1719.20 177.543  21
  -3   7  16 1833.85 134.630  19
   3   7 -16 1776.31 123.328   1
   3   7 -15 13355.8 483.589  24
  -3   7  15 13171.4 512.769   6
  -3   7  15 13669.2 549.523   7
   3   7 -15 12563.0 502.086  14
   3   7 -15 13121.9 488.715   1
  -3   7  15 13150.3 595.203  21
  -3   7  15 13386.6 512.550  19
  -3   7  14 20786.0 839.770  21
  -3   7  14 19871.5 748.149   6
  -3   7  14 20252.8 748.183  19
   3   7 -14 21631.8 749.483  14
   3   7 -14 21686.2 718.473  24
   3   7 -14 21749.5 730.821   1
  -3   7  13 710.137 117.213  21
  -3   7  13 703.261 90.8783   6
   3   7 -13 630.645 164.794  11
  -3   7  13 576.796 84.0683  19
   3   7 -13 676.657 85.6775  14
   3   7 -13 738.655 76.9909  24
   3   7 -13 578.668 74.2561   1
  -3   7  12 13019.1 582.491  21
  -3   7  12 12001.4 499.612   6
   3   7 -12 12766.4 762.450  11
  -3   7  12 12622.2 506.440  19
   3   7 -12 12704.3 499.594  14
  -3   7  12 11306.4 725.756  15
   3   7 -12 12942.3 467.130  24
   3   7 -12 12880.5 485.094   1
  -3   7  11 11047.9 512.669  21
  -3   7  11 10797.2 445.914   6
   3   7 -11 9672.69 647.208  11
  -3   7  11 10062.2 438.903  19
   3   7 -11 10673.5 439.097  14
  -3   7  11 9609.94 653.667  15
   3   7 -11 10960.0 428.357   1
   3   7 -11 10957.9 407.890  24
  -3   7  10 1577.40 162.736  21
   3   7 -10 1562.91 125.163   1
   3   7 -10 1514.23 229.668  11
  -3   7  10 1660.29 136.774   9
  -3   7  10 1339.32 225.362  15
   3   7 -10 1619.78 133.665  14
  -3   7  10 1614.87 135.551  19
   3   7 -10 1529.15 112.300  24
   3   7  -9 14781.4 510.528  23
  -3   7   9 13482.1 567.918  21
  -3   7   9 12156.8 506.448   6
   3   7  -9 12907.2 720.578  11
  -3   7   9 13847.4 519.095   9
   3   7  -9 12379.7 504.132  14
  -3   7   9 11493.2 723.920  15
  -3   7   9 12549.9 510.880  19
   3   7  -9 13148.6 501.657   1
   3   7  -8 42347.0 1262.62  23
  -3   7   8 35857.8 1309.41  21
  -3   7   8 35393.6 1256.62   6
   3   7  -8 36443.4 1487.17  11
   3   7  -8 36514.7 1257.58  14
  -3   7   8 41692.4 1217.50  16
  -3   7   8 37044.4 1560.99  15
  -3   7   8 40222.4 1251.53   2
   3   7  -8 35504.7 1246.69   1
  -3   7   8 42223.3 1289.17  18
  -3   7   8 38930.2 1266.74   9
   3   7  -7 684.531 80.3246  23
  -3   7   7 535.336 89.1703  21
  -3   7   7 781.594 87.8389   9
  -3   7   7 722.529 86.0739   6
  -3   7   7 785.827 71.9031  16
   3   7  -7 628.537 80.1447  14
  -3   7   7 709.499 161.544  15
  -3   7   7 736.996 88.7807  18
  -3   7   7 705.751 79.3924   2
   3   7  -7 660.197 81.7540   1
   3   7  -6 156.576 41.8031   1
   3   7  -6 8.20166 28.2475   8
  -3   7   6 106.153 67.4920  15
  -3   7   6 38.9951 37.8750  21
   3   7  -6 41.0761 29.3114  23
  -3   7   6-7.91128 25.9803  18
  -3   7   6-7.42625 26.7148  19
  -3   7   5 259.227 93.5586  15
   3   7  -5 272.643 56.2425  20
  -3   7   4 11095.3 652.126  15
  -3   7   3 4344.97 378.535  15
   3   7  -3 4766.01 388.212  15
   3   7  -2 8585.11 552.646  15
   3   7  -1 26019.8 1159.97  15
   3   7   0 109.352 69.5961  15
   3   7   1 201.172 89.7024  15
   3   7   2 2652.80 312.865  15
   3   7   3 1812.13 265.376  15
  -3   7  -3 2056.06 148.515  17
   3   7   3 1779.96 153.892  22
  -3   7  -4 478.795 74.7162  13
   3   7   4 501.743 85.0909  22
  -3   7  -4 579.846 83.7747   2
  -3   7  -4 717.164 87.6676  17
  -3   7  -4 664.298 67.1982  16
   3   7   4 590.996 157.148  15
   3   7   5 4183.27 242.985  21
  -3   7  -5 4181.90 203.272   1
  -3   7  -5 4785.74 246.108  17
   3   7   5 4627.14 222.342  19
   3   7   5 4713.65 456.052  15
  -3   7  -5 4252.01 242.273  13
   3   7   6 1839.70 155.695  21
  -3   7  -6 2110.33 162.507  13
   3   7   6 1613.29 275.965  15
  -3   7  -6 2131.18 155.929  17
   3   7   6 2359.14 146.779  19
  -3   7  -6 2113.26 132.035   1
  -3   7  -7 14635.7 584.033  13
  -3   7  -7 14828.0 569.142  17
   3   7   7 15603.3 546.560  19
   3   7   7 15206.2 922.136  15
  -3   7  -7 14502.5 502.565  24
   3   7   7 14148.4 578.383  21
   3   7   8 6800.53 333.082  21
   3   7   8 7170.72 298.462  19
  -3   7  -8 6359.81 309.673  17
  -3   7  -8 6214.48 325.360  13
   3   7   8 7111.41 609.929  15
  -3   7  -8 5845.78 316.068  29
  -3   7  -8 6413.05 260.534  24
  -3   7  -9 13936.5 532.412  17
   3   7   9 14832.4 512.684  19
  -3   7  -9 12716.6 548.104  13
   3   7   9 13227.2 556.603  31
   3   7   9 14008.1 910.673  15
   3   7   9 12963.0 545.517  21
  -3   7  -9 12566.6 543.084  29
   3   7  10 3296.79 180.383  19
  -3   7 -10 3327.47 197.934  17
   3   7  10 2804.15 206.294  31
   3   7  10 3156.04 413.971  15
   3   7  10 2817.79 201.472  21
  -3   7 -10 2758.83 205.556  29
   3   7  11 10606.9 400.936  19
  -3   7 -11 11096.1 424.209  17
   3   7  11 10098.4 774.873  15
  -3   7 -11 9950.85 449.041  13
   3   7  11 9297.25 436.134  31
  -3   7 -11 9007.01 440.411  29
   3   7  11 9415.90 435.985  21
  -3   7 -12 266.067 53.4142  17
  -3   7 -12 215.071 62.5311  13
   3   7  12 357.039 72.0071  21
  -3   7 -12 311.758 71.9273  29
  -3   7 -13 1746.32 153.462  13
   3   7  13 1978.83 157.630  21
  -3   7 -14-28.9124 40.0240  13
   3   7  14-8.95041 34.7702  21
  -3   7 -14 31.0657 35.6580  29
   3   7  15 2345.53 167.246  21
  -3   7 -15 2450.08 181.889  29
   3   7  16 67.4053 37.3424  21
   3   7  17 496.437 68.7976  21
  -3  -7 -17 716.627 76.9834  26
   3   7  18 368.973 53.0902  21
  -3  -7 -18 567.192 64.3212  26
  -3  -7 -19 2399.70 131.397  26
   3   7  20 183.336 39.1971  22
  -3  -7 -20 180.646 32.0798  26
   3   7  21 3132.34 144.523  22
  -3   7 -21 2875.98 142.557   2
  -3   7 -22 4919.08 176.713   2
   3   9 -20 295.273 28.7451  17
  -3   9  20 304.770 38.0030  21
   3   9 -19 7675.50 258.395  17
  -3   9  19 7514.19 275.504  21
   3   9 -18 27.4482 25.1793  17
  -3   9  18 67.6450 21.9946  19
  -3   9  18 53.4072 28.1079   7
   3   9 -18 83.0426 32.3677  13
  -3   9  18 35.2947 29.9589  21
  -3   9  17 29.6129 23.6838   6
   3   9 -17 40.1451 29.1952  17
  -3   9  17 43.9267 24.3656  19
  -3   9  17 51.1153 30.6637   7
   3   9 -17 73.2460 34.1483  13
  -3   9  17 28.5268 30.5530  21
  -3   9  16 215.999 42.6395   6
   3   9 -16 176.667 46.5377  17
  -3   9  16 154.340 35.3186  19
  -3   9  16 147.040 41.2293   7
   3   9 -16 145.798 45.2999  13
  -3   9  16 260.590 60.6779  21
  -3   9  15 312.087 69.0068  21
  -3   9  15 254.232 49.4124   6
   3   9 -15 279.932 59.0958  17
  -3   9  15 193.309 42.1728  19
  -3   9  15 196.259 47.0032   7
   3   9 -15 250.841 45.7207   1
   3   9 -15 107.692 42.7077  13
   3   9 -14 58.2923 39.7330  13
   3   9 -14 155.666 49.2691  17
  -3   9  14 108.654 39.7493   6
  -3   9  14 142.160 44.0449   7
   3   9 -14 51.8876 36.7708  24
  -3   9  14 90.7278 35.6496  19
   3   9 -14 135.857 38.8578   1
  -3   9  14 134.243 57.8124  21
  -3   9  13 19674.4 724.878   7
   3   9 -13 21241.1 688.134  24
  -3   9  13 20403.4 710.163  19
   3   9 -13 20003.6 752.086  17
   3   9 -13 20238.2 694.730   1
  -3   9  13 20377.5 776.348  21
   3   9 -12 4528.21 230.736  14
  -3   9  12 3767.53 211.672   6
  -3   9  12 4291.49 233.409   7
   3   9 -12 4252.24 202.237  24
  -3   9  12 4177.92 222.250  19
   3   9 -12 4180.49 210.762   1
  -3   9  12 4299.75 268.483  21
   3   9 -11 2859.90 178.194  14
  -3   9  11 2701.15 170.111   6
  -3   9  11 2445.10 172.539   7
   3   9 -11 2866.26 157.115  24
  -3   9  11 2640.63 171.727  19
   3   9 -11 2709.46 164.363   1
  -3   9  11 2672.95 206.500  21
   3   9 -10 72552.7 2282.33  17
   3   9 -10 73121.9 2233.46  14
  -3   9  10 70274.6 2220.28   6
  -3   9  10 71423.4 2230.06   7
   3   9 -10 72007.8 2189.80  24
  -3   9  10 72959.2 2301.31  21
  -3   9  10 68774.9 2223.33  19
   3   9 -10 72699.4 2211.92   1
  -3   9   9 6644.66 307.508   6
   3   9  -9 6495.72 284.065  24
   3   9  -9 6187.45 273.191  16
   3   9  -9 6996.55 350.936  17
  -3   9   9 7404.62 365.204  21
   3   9  -9 7000.11 306.832   1
  -3   9   8 78577.5 2489.61  19
   3   9  -8 81438.5 2538.09  17
  -3   9   8 82693.4 2547.60  21
  -3   9   8 79248.9 2479.63   6
   3   9  -8 81673.0 2481.60   1
  -3   9   7 763.642 90.8676  19
   3   9  -7 740.555 88.9950  23
  -3   9   7 559.498 80.0234   6
  -3   9   7 618.933 96.6807  21
   3   9  -7 707.760 100.964  17
   3   9  -7 700.691 90.6769  14
   3   9  -6 13222.0 530.212  14
  -3   9   6 13028.2 508.185   6
  -3   9   6 12561.2 512.759  20
  -3   9   6 12685.1 516.729  19
   3   9  -6 13397.9 549.016  17
  -3   9   6 13845.4 559.066  21
   3   9  -6 14288.6 525.395  23
  -3   9   6 14463.5 505.515   2
  -3   9   5 5738.27 242.630  16
   3   9  -5 5355.75 271.676  14
  -3   9   5 4824.42 245.140   6
  -3   9   5 4778.85 249.511  20
  -3   9   5 4934.49 267.277  18
   3   9  -5 5309.32 279.837  17
  -3   9   5 4762.39 253.563  19
  -3   9   5 4559.46 270.586  21
   3   9  -5 4940.75 256.856  23
  -3   9   5 5355.86 248.070   2
   3   9  -5 4782.08 253.707   1
   3   9  -4-8.48909 32.9779  14
   3   9  -4 8.86705 29.1125  17
  -3   9   4 11.6870 25.7403  16
  -3   9   4 27.0173 31.3614   6
  -3   9   4-7.64351 27.4906  19
  -3   9   4-7.00181 29.0784  20
  -3   9   4 25.9989 28.4534  18
   3   9  -4 7.90799 34.8336  23
  -3   9   4-9.39700 33.7969  21
   3   9  -4-7.92050 33.9058   1
  -3   9   4 144.069 40.2921   2
   3   9  -3 6899.01 334.652  14
  -3   9   3 7001.63 312.193   6
  -3   9   3 7831.34 351.167  18
   3   9  -3 7530.61 343.592  17
  -3   9   3 7233.73 327.546  19
  -3   9   3 6926.90 320.440   2
   3   9  -3 7468.41 338.060   1
  -3   9   3 7621.43 353.135  21
   3   9  -3 6882.55 332.663  23
  -3   9   2 789.869 98.2760  21
   3   9  -2 790.670 97.0471  23
   3   9  -2 860.552 102.065  20
   3   9  -2 1017.72 104.015  21
   3   9  -2 1113.73 112.318   8
   3   9  -2 952.612 100.320  17
  -3   9   2 1030.99 109.644  18
  -3   9   2 700.322 84.6793  19
  -3   9   2 865.898 84.7179   6
   3   9  -2 784.197 93.5189   1
  -3   9   2 769.635 89.1451   2
  -3   9   2 904.045 87.0299  16
   3   9  -2 982.879 103.068  14
   3   9  -1-8.13914 35.8522   1
  -3   9   1 46.5886 33.2396   2
  -3   9   1 17.1196 34.4201  18
  -3   9   1 20.0054 22.9638  19
   3   9  -1-8.89368 31.9872  20
   3   9  -1 39.8102 33.0665  14
   3   9  -1-7.39280 27.6752  17
   3   9  -1 62.1511 85.3606  15
   3   9  -1 8.64570 29.7717   8
  -3   9   1 33.8247 34.0034  21
   3   9  -1-25.0304 40.6309  23
   3   9  -1 48.3085 33.4376  21
   3   9   0 425.078 70.3184   1
  -3   9   0 473.144 73.1806   2
   3   9   0 494.414 79.2967  20
  -3   9   0 605.544 82.3218  18
  -3   9   0 385.037 58.2391  19
   3   9   0 431.068 64.2418  17
   3   9   0 587.084 77.5771  14
   3   9   0 382.647 128.960  15
  -3   9   0 487.211 64.4103  16
   3   9   0 497.213 78.0775   8
   3   9   0 445.016 72.6057  21
  -3   9   0 555.696 78.5200  21
  -3   9  -1 605.134 83.6650   2
   3   9   1 554.584 86.5462  20
  -3   9  -1 875.349 98.1742  18
  -3   9  -1 850.941 83.0835  16
   3   9   1 818.895 184.366  15
   3   9   1 710.438 84.3372  14
   3   9   1 614.081 88.5131   8
  -3   9  -1 814.116 94.8465  21
   3   9   1 888.936 99.9332  21
  -3   9  -2 10568.0 469.591   2
  -3   9  -2 12598.4 491.808  17
  -3   9  -2 11020.9 468.381  18
   3   9   2 11260.7 744.609  15
   3   9   2 11316.1 446.294  14
   3   9   2 11849.3 482.334   8
   3   9   2 10871.1 479.384  20
   3   9   2 11609.3 473.269  21
  -3   9  -3 11856.0 513.971   2
  -3   9  -3 14179.0 534.451  17
  -3   9  -3 12183.1 506.459  18
   3   9   3 12830.4 815.835  15
   3   9   3 13453.9 521.258  21
   3   9   3 13051.9 529.169  20
   3   9   3 13304.6 525.094   8
  -3   9  -4 16289.7 625.995  18
   3   9   4 17080.9 637.367  21
   3   9   4 17311.5 653.089  20
  -3   9  -4 15482.6 635.658   2
   3   9   4 16416.3 635.939   8
   3   9   5 746.587 97.7289  20
  -3   9  -5 913.058 105.439  17
  -3   9  -5 615.853 83.8293  18
  -3   9  -5 738.836 97.3440   2
   3   9   5 725.379 95.5659   8
   3   9   5 625.870 87.9445  21
   3   9   5 844.831 115.020  22
  -3   9  -6 452.015 77.9076   2
  -3   9  -6 447.764 68.7505  18
   3   9   6 353.520 71.9355  20
  -3   9  -6 445.154 74.5457  17
   3   9   6 413.461 72.1267  21
   3   9   6 390.082 78.9811  22
   3   9   6 331.928 67.0515   8
   3   9   7 10518.7 462.322  20
  -3   9  -7 11704.7 464.297  17
  -3   9  -7 10691.9 439.286  18
   3   9   7 11213.4 458.636  21
   3   9   7 11686.5 506.668  22
  -3   9  -7 10499.5 470.379   2
   3   9   7 10984.3 456.851   8
   3   9   8 1444.17 133.763  20
  -3   9  -8 1594.45 133.339  17
  -3   9  -8 1274.56 113.380  18
  -3   9  -8 1488.97 141.738   2
   3   9   8 1480.15 128.956   8
   3   9   8 1485.09 128.202  21
   3   9   8 1404.40 147.211  22
  -3   9  -9 23.4442 31.4446  17
  -3   9  -9 30.2937 40.6203   2
   3   9   9 8.66338 43.1517  20
   3   9   9 102.913 41.1110  21
   3   9   9 44.4380 44.6865  22
  -3   9 -10 803.459 103.739   2
   3   9  10 591.620 83.3930  20
  -3   9 -10 617.576 81.0586  17
   3   9  10 629.809 81.2992  21
   3   9  10 749.010 104.793  22
  -3   9 -11 2403.43 178.780   2
   3   9  11 2222.66 160.597  20
  -3   9 -11 2611.40 159.219  17
   3   9  11 2459.42 158.118  21
   3   9  11 2229.75 178.506  22
  -3   9 -12 134.743 39.4594  17
   3   9  12 38.2662 30.3976  21
   3   9  12 37.6575 37.8987  22
   3   9  12 65.5526 42.1424  20
  -3   9 -12 54.8657 40.3195   2
   3   9  13 1410.03 106.104  21
   3   9  13 1239.67 121.823  22
   3   9  13 1393.75 112.805  20
  -3   9 -13 1666.57 137.987   2
   3   9  14 246.308 43.1332  21
   3   9  14 302.470 60.7179  22
   3   9  14 244.488 47.7316  20
  -3   9 -14 188.996 55.9501   2
   3   9  15 125.011 28.9349  21
   3   9  15 174.107 44.0988  22
   3   9  15 162.812 39.5653  20
  -3   9 -15 131.633 47.5250   2
   3   9  16 1713.31 115.142  22
   3   9  16 1752.85 103.515  20
  -3   9 -16 1684.37 116.968   2
   3   9  17 3934.18 149.836  20
   3   9  17 4191.45 171.837  22
  -3   9 -17 4320.94 176.475   2
  -3   9 -18 2698.71 124.191   2
  -3  11  15 593.660 46.1181  21
  -3  11  15 737.335 44.4425  19
   3  11 -15 595.383 48.8401  17
  -3  11  14 585.603 53.6434  21
  -3  11  14 619.414 47.5561  19
   3  11 -14 614.194 55.9897  17
  -3  11  13 613.385 61.6105  21
  -3  11  13 701.675 55.4335  19
   3  11 -12 862.974 65.4460   1
  -3  11  12 854.952 63.5927   6
  -3  11  12 854.923 66.9747  19
   3  11 -12 841.785 77.9327  17
  -3  11  12 752.229 73.9255  21
  -3  11  11 3737.80 185.819  21
   3  11 -11 3572.89 161.258   1
  -3  11  11 3595.61 159.310   6
   3  11 -11 3375.80 152.776  24
   3  11 -11 3562.06 185.512  17
  -3  11  10 150.257 41.5529  21
   3  11 -10 122.569 38.3512  17
  -3  11  10 144.610 32.5467   6
  -3  11  10 91.3179 29.4866  19
   3  11 -10 135.402 30.1645  24
   3  11  -9 173.089 46.7358  17
   3  11  -9 103.044 24.9625  16
  -3  11   9 93.7125 33.5542  19
  -3  11   9 207.409 48.0929  21
   3  11  -9 141.152 32.4759  24
   3  11  -8 559.411 53.4554  16
   3  11  -8 602.345 76.3377  17
  -3  11   8 655.861 67.0209  19
  -3  11   8 740.449 82.2329  21
   3  11  -8 451.709 58.4385   1
   3  11  -7 15181.3 519.597  16
  -3  11   7 15101.4 537.148  19
   3  11  -7 15652.9 563.534  17
  -3  11   7 15612.2 564.756  21
   3  11  -7 15913.8 539.696   1
   3  11  -6 3319.50 163.702  16
   3  11  -6 3591.45 189.738  17
  -3  11   6 3152.81 168.184  19
  -3  11   6 3692.93 196.513  21
   3  11  -6 3299.73 172.444   1
   3  11  -5 5185.55 228.529  16
  -3  11   5 5090.10 227.553  19
   3  11  -5 4999.22 238.836  17
  -3  11   5 5249.16 250.697  21
   3  11  -5 5142.49 233.377   1
   3  11  -4 3589.16 182.671   1
   3  11  -4 3432.69 178.550  16
  -3  11   4 3290.10 170.105  19
  -3  11   4 3287.11 189.088  21
   3  11  -4 3622.32 186.332  23
   3  11  -3 35.3584 34.6109  23
  -3  11   3 6.56529 31.9715  21
   3  11  -3-11.6277 26.9949  16
   3  11  -3 17.3905 28.8639   1
   3  11  -2 229.716 49.2474  23
   3  11  -2 368.924 57.7432  16
   3  11  -2 238.840 50.4894   1
   3  11  -1 1879.56 130.193  23
   3  11  -1 1693.91 123.692  16
   3  11  -1 1872.93 126.359   1
   3  11   0 4467.59 224.497  23
   3  11   0 4651.66 225.042  16
   3  11   0 4450.04 216.645   1
   3  11   1 529.487 72.6797  23
   3  11   1 444.668 60.6398   1
   3  11   2 404.872 61.4798  16
   3  11   2 384.988 62.3184  23
   3  11   2 311.697 55.6608  20
   3  11   3 1075.56 93.6860  16
   3  11   3 1141.06 104.545  20
   3  11   4 1155.30 93.5219  16
   3  11   4 1255.82 105.424  20
   3  11   5 13249.6 484.783  16
   3  11   5 13676.1 510.031  20
   3  11   5 14988.4 498.243  21
   3  11   6 4146.45 185.010  16
   3  11   6 3877.95 203.447  20
   3  11   6 4443.55 196.142  21
   3  11   7 6768.19 261.693  21
   3  11   7 6222.10 274.513  20
   3  11   8 26104.1 871.817  20
   3  11   8 27438.5 851.544  21
   3  11   9 43326.3 1382.61  20
   3  11   9 45640.5 1360.72  21
   3  11  10 18108.7 568.220  21
   3  11  10 17611.9 594.024  20
   3  11  11 202.335 34.6713  20
   3  11  12 590.781 53.2337  23
   3  11  12 842.949 57.6542  20
   3  11  13 7432.94 268.335  23
   3  11  13 8469.78 268.455  20
   3  13  -3 14.4209 9.67347  24
   3  13  -2 3330.29 119.128  24
   3  13  -1 2133.42 83.2748  24
   4   0 -28 33141.5 1018.10  29
   4   0 -28 33491.6 1019.07  37
   4   0 -28 33309.4 1018.31  36
   4   0 -27-4.34420 29.2296  28
   4   0 -27-4.48504 23.2822  36
   4   0 -27 9.06433 25.3391  37
   4   0 -26 167.110 44.5234  36
   4   0 -26 190.110 47.7279  28
   4   0 -26 152.660 41.8863  27
   4   0 -26 181.311 46.7939  37
  -4   0  26 161.975 43.1724  34
   4   0 -25-14.5179 38.4300  36
  -4   0  25-21.4190 35.5511  34
   4   0 -25-6.99952 32.5013  28
   4   0 -25-13.2010 33.5735  27
   4   0 -25 7.36462 35.0407  37
   4   0 -24 2390.29 170.132  36
   4   0 -24 1980.18 153.900  28
   4   0 -24 2070.14 152.379  27
   4   0 -24 2480.68 172.748  37
  -4   0  24 2238.36 162.159  34
   4   0 -23-9.39530 37.7811  36
   4   0 -23 8.87697 39.1037  28
   4   0 -23 8.36322 36.8409  27
   4   0 -23 9.53969 35.7132  37
  -4   0  23 93.0143 46.3150  34
   4   0 -22 414.847 80.5422  36
   4   0 -22 482.258 83.3286  28
   4   0 -22 589.191 89.0395  27
   4   0 -22 451.863 85.7833  37
  -4   0  22 491.698 83.8738  34
   4   0 -21 10.7062 41.5906  37
   4   0 -21-10.5614 45.2107  36
   4   0 -21 9.76319 43.0055  28
   4   0 -21 37.0525 44.0720  27
   4   0 -20 51299.4 1678.87  37
   4   0 -20 47772.3 1647.24  28
   4   0 -20 53093.4 1660.64  27
   4   0 -20 51548.0 1676.80  36
   4   0 -19-40.9963 95.1746   5
   4   0 -19 30.9099 64.1836  11
   4   0 -19-10.6994 44.4349  37
  -4   0  19 44.6660 65.5825   3
   4   0 -19-34.2344 71.0866  38
   4   0 -19-10.5925 46.6595  36
   4   0 -18-79.2753 136.487   5
   4   0 -18-30.6450 55.1075  11
   4   0 -18 20.6928 40.1927  37
  -4   0  18-43.2401 118.775   3
   4   0 -18 33.2734 59.8341  38
   4   0 -18 10.2556 36.8849  36
   4   0 -18 10.9506 44.0327  35
   4   0 -17-37.8541 78.6015   5
   4   0 -17 29.8910 76.0156  11
  -4   0  17-40.8728 73.4991   3
   4   0 -17 9.84641 38.2498  37
   4   0 -17 62.8272 49.8188  35
   4   0 -17-9.78862 36.6422  36
   4   0 -17 31.8792 57.3265  38
   4   0 -16 28483.3 1279.42  38
   4   0 -16 29195.7 991.557  36
  -4   0  16 27480.4 1368.67   3
   4   0 -16 26951.2 1322.18   5
   4   0 -16 27680.5 992.651  35
   4   0 -16 27996.5 986.375  37
   4   0 -16 31149.1 1298.36  11
  -4   0  16 27786.3 970.383  32
   4   0 -15-27.4260 56.9482  11
   4   0 -15 33.1031 59.5274   5
   4   0 -15 28.0564 50.4521  38
  -4   0  15 106.967 90.6760   3
   4   0 -14 2314.05 275.752  38
   4   0 -14 1998.63 257.591  11
   4   0 -14 2081.76 280.457   5
  -4   0  14 2234.23 305.775   3
   4   0 -13 24.2518 56.3011  38
   4   0 -13-24.3312 43.7534  11
   4   0 -13 25.0971 45.1306  25
   4   0 -13 28.1505 58.4525   5
  -4   0  13-30.1012 44.1964   3
   4   0 -12 23890.3 1037.59  25
   4   0 -12 22563.1 1051.58   5
  -4   0  12 23025.2 1082.93   3
   4   0 -12 22504.4 1013.61  38
   4   0 -11 84.2544 61.8540  25
   4   0 -11-23.6957 65.0892   5
  -4   0  11-25.2183 52.3646   3
   4   0 -11 20.6947 42.9716  38
   4   0 -10 1106.11 164.397  25
   4   0 -10 1110.85 175.239   5
  -4   0  10 1012.98 173.740   3
   4   0 -10 1224.19 172.738  38
   4   0  -9-17.8825 49.1207  25
   4   0  -9 20.0677 41.6692   5
  -4   0   9 21.1096 61.9888   3
   4   0  -9-17.8923 45.5020  38
  -4   0   8 50927.8 1829.50   3
   4   0  -8 50432.7 1813.68   5
   4   0  -8 52571.0 1799.48  38
   4   0  -7-17.4356 47.8957   5
   4   0  -7-16.0945 44.2121  38
  -4   0   7-18.1243 49.7874   3
  -4   0   6 129339. 3851.73  10
   4   0  -6 124168. 3867.02  38
   4   0  -6 115456. 3860.12   5
  -4   0   6 121783. 3884.51   3
   4   0  -5 15.7114 36.4745   5
  -4   0   5-13.8740 28.8084  10
   4   0  -5 15.1833 35.2483  38
  -4   0   4 1891.12 184.105  10
   4   0  -4 2143.36 205.125  38
   4   0  -3-14.5454 39.9542   5
  -4   0   3 40.8220 37.3775  10
   4   0  -3 58.3116 42.8083  38
  -4   0   2 68.4515 40.2356  10
   4   0  -2 42.5308 44.1869   5
  -4   0   1-14.0337 43.7108  10
   4   0  -1 14.0094 29.0905   5
  -4   0   0 69548.4 2295.45  10
   4   0   0 70278.3 2287.95   5
  -4   0  -1 558.981 102.922  10
   4   0   1 57.4939 42.3763   5
  -4   0  -2 15360.8 704.091  10
   4   0   2 17038.6 710.619   5
   4   0   3-15.8761 32.9688   5
   4   0   4 137.813 62.0845   5
   4   0   5 1841.07 217.409   5
   4   0   6 2627.24 269.849   5
   4   0   7-24.3107 56.4483   5
   4   0   7-39.8102 35.1418   4
   4   0   8 27.0525 62.8448   5
   4   0   8 102.546 43.0794   4
   4   0   9 30.0509 69.7675   5
   4   0   9 24.1549 30.1487   4
   4   0  10 193928. 6096.44   5
   4   0  10 185996. 5622.67   4
   4   0  11-36.6455 76.0928   5
   4   0  11-9.67678 34.8044   4
   4   0  12 14136.4 901.882   5
   4   0  12 14670.1 595.386   4
   4   0  13-11.3681 37.3236   4
  -4   0 -13 10.4040 35.8254  36
  -4   0 -13 21.0489 37.8514  37
  -4   0 -14 37881.9 1278.34  29
  -4   0 -14 37335.6 1285.02  37
  -4   0 -14 37402.7 1283.85  36
   4   0  14 36856.0 1298.45   4
  -4   0 -15-11.0091 36.1445  29
  -4   0 -15-11.4516 44.4855  36
  -4   0 -15 46.3360 46.5793  37
   4   0  15 12.8520 46.2221   4
   4   0  16 9228.51 458.979   4
  -4   0 -16 8682.92 435.008  37
  -4   0 -16 9025.42 439.098  36
  -4   0 -16 9006.67 420.430  26
  -4   0 -16 8849.41 430.215  29
   4   0  16 10151.9 449.484  31
   4   0  17 13.4857 46.4363   4
  -4   0 -17-12.0127 41.3643  37
  -4   0 -17-23.7346 40.8636  36
  -4   0 -17 10.3518 40.2131  26
  -4   0 -17 22.7089 40.8361  29
   4   0  17 11.3771 45.7472  31
   4   0  18 7326.59 393.449   4
  -4   0 -18 6840.43 368.851  37
  -4   0 -18 7115.28 372.014  36
  -4   0 -18 6908.66 353.440  26
  -4   0 -18 7621.34 376.711  29
   4   0  18 7010.03 366.437  31
   4   0  19-12.8205 46.1087   4
  -4   0 -19-11.3744 50.1015  37
  -4   0 -19 11.2191 45.1118  36
  -4   0 -19 48.6914 46.3318  26
  -4   0 -19-21.2568 38.2249  29
   4   0  19 10.7362 41.7062  31
   4   0  20 7386.10 386.519   4
  -4   0 -20 7600.62 373.668  37
  -4   0 -20 7386.94 368.419  36
  -4   0 -20 7718.31 359.506  26
  -4   0 -20 7601.19 366.312  29
   4   0  20 7681.18 368.962  31
   4   0  21 21.3989 40.0524   4
  -4   0 -21-19.0317 41.9159  37
  -4   0 -21-9.38007 45.6784  36
  -4   0 -21-8.04688 36.4168  26
  -4   0 -21 8.70651 36.1578  29
   4   0  21 44.4927 34.5686  31
   4   0  22 55.3804 39.5618   4
  -4   0 -22 65.8675 42.7875  37
  -4   0 -22 89.2280 49.8634  36
  -4   0 -22 48.0542 34.2398  26
  -4   0 -22 96.1569 41.4032  29
   4   0  22 76.1228 40.3484  31
  -4   0 -23 6.66252 30.1551  36
  -4   0 -23 13.5229 33.6695  37
  -4   0 -23 58.4181 33.7725  29
   4   0  23-7.59259 30.5338   4
   4   0  23 24.3621 28.2830  31
  -4   0 -24 4891.51 221.609  37
  -4   0 -24 5119.87 223.612  36
  -4   0 -24 4724.58 205.272  29
  -4   0 -25-3.28766 16.0098  37
  -4   0 -25 3.24803 17.8438  36
   4  -2 -27 486.166 50.4947  37
   4  -2 -27 461.631 48.8503  36
   4  -2 -27 562.035 51.1128  28
  -4  -2  27 620.222 58.6728  34
  -4  -2  26 4617.48 220.089  34
   4   2 -26 4834.71 215.304  36
   4  -2 -26 4403.69 209.805  36
   4   2 -26 4789.16 215.391  37
   4  -2 -26 4930.69 217.535  37
   4  -2 -26 4694.15 210.750  28
   4   2 -26 4409.92 209.766  28
   4  -2 -26 4814.23 214.109  27
  -4  -2  25 5442.15 263.974  34
   4   2 -25 5433.04 255.702  36
   4  -2 -25 5939.08 262.035  36
   4  -2 -25 5510.91 257.523  37
   4   2 -25 5257.00 254.565  37
   4  -2 -25 5733.89 256.350  27
   4   2 -25 5190.59 251.185  28
   4  -2 -25 5280.72 249.769  28
   4   2 -24 2675.39 174.122  28
   4  -2 -24 3232.74 185.072  28
  -4  -2  24 3039.67 191.014  34
   4   2 -24 3134.79 187.753  36
   4  -2 -24 2759.79 177.966  36
   4   2 -24 2815.34 180.683  37
   4  -2 -24 3084.69 186.938  37
  -4   2  24 2855.06 160.313   7
   4   2 -24 2569.40 166.358  27
   4  -2 -24 3003.13 179.975  27
   4   2 -23 312.965 64.5448  37
   4  -2 -23 382.835 72.3442  37
  -4  -2  23 278.553 66.7869  34
  -4   2  23 241.017 56.1708  34
   4   2 -23 442.433 72.3203  28
   4   2 -23 437.124 67.5447  27
   4  -2 -23 423.194 74.3100  27
   4  -2 -23 289.628 62.6902  28
   4   2 -23 239.713 60.3985  36
   4  -2 -23 385.624 71.2714  36
   4   2 -22 161.652 53.1932  37
   4  -2 -22 142.810 52.3337  37
   4   2 -22 131.101 51.4753  36
   4  -2 -22 150.033 52.4565  36
  -4   2  22 17.1352 30.8638  34
   4   2 -22 8.19930 34.0962  27
   4   2 -22 35.5857 44.3313  28
   4  -2 -22 34.7822 44.2625  27
   4  -2 -22 78.6418 47.1720  28
   4   2 -21 4884.30 281.244  37
   4  -2 -21 4872.15 280.220  37
   4  -2 -21 5430.55 280.831  28
   4   2 -21 5145.01 276.526  28
   4  -2 -21 4914.07 279.688  36
   4   2 -21 4717.18 276.282  36
  -4   2  21 4974.49 270.794  34
   4   2 -21 4541.09 257.280  27
   4  -2 -21 5762.41 287.961  27
   4   2 -20 10159.0 453.611  37
   4  -2 -20 10096.5 454.141  37
   4  -2 -20 9994.72 448.649  36
   4   2 -20 10228.1 453.058  36
   4  -2 -20 10535.2 445.882  28
   4   2 -20 9956.85 437.900  28
  -4   2  20 9108.85 427.062  34
   4   2 -20 10205.1 432.317  27
  -4   2  19 12089.1 507.066  34
   4   2 -19 12551.5 526.659  36
   4  -2 -19 12612.2 525.955  36
   4  -2 -19 12880.3 515.809  28
   4   2 -19 12579.7 511.076  28
   4   2 -19 12651.9 501.804  27
  -4  -2  19 10640.1 817.202   3
  -4   2  19 12003.3 853.802   3
   4   2 -19 10413.7 789.320   5
   4  -2 -19 9844.57 772.835   5
   4   2 -19 11424.3 765.994  11
   4  -2 -19 12848.9 532.102  37
   4   2 -19 12716.7 530.578  37
   4   2 -19 11457.7 750.982  38
   4  -2 -19 12315.8 768.092  38
   4   2 -18 3460.31 241.373  35
   4  -2 -18 3311.32 222.943  36
   4   2 -18 3392.67 226.089  36
   4  -2 -18 2863.39 389.761   5
   4   2 -18 3568.50 214.252  27
  -4   2  18 3203.15 416.132   3
  -4  -2  18 4197.22 475.318   3
   4   2 -18 2825.36 393.471   5
   4   2 -18 2865.01 358.168  11
   4  -2 -18 4093.72 234.997  28
   4   2 -18 3492.45 217.899  28
   4  -2 -18 3648.57 233.175  37
   4   2 -18 3649.51 232.464  37
   4   2 -18 3545.47 386.354  38
   4  -2 -18 3750.75 391.836  38
   4   2 -17 30250.5 1103.69  35
   4  -2 -17 29805.1 1067.97  35
   4   2 -17 31121.7 1080.34  36
   4  -2 -17 32404.7 1087.33  36
   4   2 -17 31924.9 1417.62  11
   4   2 -17 31374.8 1064.30  28
   4   2 -17 32685.5 1061.70  27
  -4  -2  17 30010.1 1485.80   3
  -4   2  17 32946.5 1526.93   3
   4  -2 -17 29574.8 1453.06   5
   4   2 -17 28159.9 1426.13   5
   4   2 -17 32310.1 1402.28  38
   4  -2 -17 30207.7 1374.17  38
   4  -2 -17 31347.8 1083.20  37
   4   2 -17 31825.7 1085.60  37
   4   2 -16 8.07408 31.3658  28
   4   2 -16 29.5836 53.1990  38
   4  -2 -16-29.6906 53.3914  38
   4  -2 -16-27.6046 52.3254  37
   4  -2 -16 17.7284 33.1825  35
   4   2 -16 21.2884 38.2824  35
   4   2 -16-36.4844 54.3996  36
   4  -2 -16-36.4755 53.5559   5
   4   2 -16-35.7680 64.3199   5
  -4  -2  16-8.30383 28.5942  32
  -4  -2  16-38.7213 56.8533   3
  -4   2  16 38.3723 56.3409   3
   4   2 -16 63.5654 65.9950  11
   4  -2 -16 48.5783 56.3882  11
   4   2 -15 602.794 154.813  11
   4  -2 -15 851.605 156.826  11
   4  -2 -15 823.008 196.197   5
   4   2 -15 703.275 175.184   5
  -4   2  15 733.968 87.5825  32
   4   2 -15 917.194 179.188  38
   4  -2 -15 725.339 165.264  38
  -4  -2  15 650.202 173.213   3
  -4   2  15 755.107 198.719   3
   4  -2 -14 3578.06 323.743  11
   4   2 -14 3119.67 342.257  11
   4   2 -14 3309.77 332.464  38
   4  -2 -14 3659.82 345.386  38
   4  -2 -14 3834.71 390.805   5
   4   2 -14 2858.70 340.278   5
  -4  -2  14 3339.27 373.421   3
  -4   2  14 3406.50 381.430   3
   4   2 -13 1747.39 252.291   5
   4  -2 -13 1390.40 225.364   5
   4  -2 -13 1262.52 188.269  11
   4   2 -13 1490.18 226.603  11
   4  -2 -13 1230.37 198.437  38
   4   2 -13 1417.92 208.441  38
   4   2 -13 1404.91 215.666  25
   4  -2 -13 1485.87 214.880  25
  -4  -2  13 1656.29 252.177   3
  -4   2  13 1509.93 243.010   3
   4   2 -12 946.914 177.336   5
   4  -2 -12 954.118 181.420   5
   4   2 -12 867.832 167.459  11
   4   2 -12 1204.94 184.789  38
   4  -2 -12 963.166 165.444  38
   4   2 -12 1131.20 186.455  25
   4  -2 -12 950.137 167.569  25
  -4  -2  12 1011.30 191.306   3
  -4   2  12 1246.62 216.172   3
   4   2 -11 629.350 138.641   5
   4  -2 -11 528.132 139.153   5
   4   2 -11 515.940 120.442  38
   4  -2 -11 642.176 131.867  38
  -4   2  11 467.216 127.481   3
  -4  -2  11 487.631 128.858   3
   4   2 -11 635.523 134.805  25
   4  -2 -11 744.233 140.603  25
   4   2 -11 529.548 127.568  11
   4   2 -10 1707.59 205.105  38
   4  -2 -10 1790.82 205.808  38
   4  -2 -10 1824.43 232.654   5
   4   2 -10 1561.69 209.044   5
  -4  -2  10 1529.08 212.924   3
  -4   2  10 1524.60 218.296   3
   4   2 -10 1615.89 201.971  25
   4  -2 -10 1914.83 214.498  25
   4   2  -9 69078.1 2312.85  25
   4  -2  -9 70520.2 2311.62  25
   4   2  -9 69360.0 2311.52  38
   4  -2  -9 70559.2 2310.36  38
   4  -2  -9 71172.5 2368.04   5
   4   2  -9 68148.9 2352.52   5
  -4  -2   9 69976.3 2367.33   3
  -4   2   9 67870.6 2366.60   3
  -4   2   9 63689.8 2108.01  15
   4   2  -8 82855.8 2694.47  25
   4  -2  -8 83305.1 2697.04  25
  -4   2   8 77130.8 2501.84  15
  -4   2   8 81286.6 2751.49   3
  -4  -2   8 82114.6 2751.58   3
   4   2  -8 85331.8 2742.38   5
   4  -2  -8 82683.9 2750.57   5
   4   2  -8 86868.6 2710.00  38
   4  -2  -8 88608.8 2717.26  38
  -4   2   7 10887.1 421.243  15
   4  -2  -7 11909.7 599.616   5
   4   2  -7 11685.3 588.365   5
  -4   2   7 11844.2 607.833   3
  -4  -2   7 11769.1 600.124   3
   4   2  -7 11639.4 567.914  38
   4  -2  -7 11684.6 570.313  38
   4   2  -6 5478.32 359.361   5
   4  -2  -6 5028.85 349.760   5
   4   2  -6 5963.86 360.201  38
   4  -2  -6 5509.80 348.696  38
  -4   2   6 5034.15 225.887  15
   4   2  -5 1737.58 181.110  38
   4  -2  -5 1664.63 178.630  38
   4  -2  -5 1423.52 174.837   5
   4   2  -5 1547.01 179.365   5
  -4  -2   5 1755.33 173.452  10
  -4   2   5 1738.56 173.180  10
   4   2  -4 10506.5 519.407  38
   4  -2  -4 10334.7 515.988  38
   4  -2  -4 9759.70 513.736   5
   4   2  -4 10529.4 523.398   5
  -4   2   4 10856.7 502.566  10
  -4  -2   4 10331.6 501.586  10
  -4  -2   3 1172.49 144.212  10
  -4   2   3 1103.36 137.814  10
   4  -2  -3 1239.70 151.722   5
   4   2  -3 1107.10 143.414   5
   4  -2  -3 936.695 136.659  38
   4   2  -3 1006.40 139.538  38
   4   2  -3 942.639 76.6447  15
  -4   2   2 24480.0 935.728  10
  -4  -2   2 22898.3 928.930  10
   4   2  -2 25169.1 820.287  15
   4  -2  -2 24228.5 946.125   5
   4   2  -2 24574.7 949.398   5
  -4  -2   1 221.728 64.6784  10
  -4   2   1 194.301 63.1508  10
   4   2  -1 241.889 48.5776  15
   4  -2  -1 199.436 64.8019   5
   4   2  -1 275.947 76.0835   5
  -4  -2   0 7230.89 409.828  10
  -4   2   0 6967.11 403.666  10
   4   2   0 7833.25 350.629  15
   4  -2   0 7289.99 405.317   5
   4   2   0 7606.76 412.405   5
  -4   2  -1 2919.14 239.602  10
  -4  -2  -1 2922.54 238.738  10
   4  -2   1 2666.90 226.271   5
   4   2   1 2472.42 219.380   5
  -4   2  -2 18138.2 802.346  10
  -4  -2  -2 19480.6 818.947  10
   4   2   2 19778.4 802.527   5
   4  -2   2 19425.0 806.338   5
  -4   2  -3 34383.8 1253.62  10
   4  -2   3 31892.3 1230.93   5
   4   2   3 32654.6 1226.91   5
   4  -2   4 2474.15 239.149   5
   4   2   4 2363.83 233.781   5
   4  -2   5 71004.3 2406.13   5
   4   2   5 70032.7 2403.41   5
   4  -2   6 7978.89 503.872   5
   4   2   6 7872.09 500.223   5
   4  -2   7 10699.5 421.624   4
   4   2   7 10444.5 419.080   4
   4  -2   7 11012.8 636.832   5
   4   2   7 10934.7 635.159   5
   4  -2   8 3441.86 200.366   4
   4   2   8 3490.10 200.905   4
   4   2   8 3960.89 371.110   5
   4  -2   8 3594.53 362.824   5
   4  -2   9 2231.89 161.379   4
   4   2   9 2151.43 158.536   4
   4  -2   9 2845.61 330.452   5
   4   2   9 2162.70 291.985   5
   4   2  10 267.375 110.013   5
   4   2  10 186.371 52.7198   4
   4  -2  10 355.284 66.3289   4
   4  -2  11 2162.20 320.819   5
   4  -2  11 2058.80 163.102   4
   4   2  11 1387.55 254.628   5
   4   2  11 1864.79 156.755   4
   4  -2  12 2457.64 186.797   4
   4  -2  12 2974.48 383.726   5
   4   2  12 2134.45 327.963   5
   4   2  12 2280.56 182.697   4
  -4   2 -13 1202.32 133.938  29
   4  -2  13 1279.50 138.427   4
   4   2  13 1268.80 141.394   4
  -4  -2 -13 1139.14 127.923  37
  -4   2 -13 1312.48 138.296  37
   4   2  13 1259.82 130.126  31
  -4   2 -13 1341.60 129.300  26
  -4   2 -13 1390.51 139.288  36
  -4  -2 -13 1302.57 135.880  36
  -4   2 -14 1098.74 132.858  29
   4  -2  14 1359.70 147.823   4
   4   2  14 1272.18 143.189   4
   4   2  14 1223.59 131.523  31
  -4  -2 -14 1283.92 131.287  26
  -4   2 -14 1158.18 124.485  26
  -4   2 -14 1257.22 136.563  37
  -4  -2 -14 1336.74 140.433  37
  -4   2 -14 1285.81 138.815  36
  -4  -2 -14 1200.57 134.628  36
  -4  -2 -15 2198.47 188.808  37
  -4   2 -15 2393.48 195.260  37
  -4   2 -15 2522.22 201.947  36
  -4  -2 -15 2249.41 189.292  36
   4   2  15 2390.08 201.393   4
   4  -2  15 2347.62 201.530   4
  -4   2 -15 2764.25 214.515  29
  -4  -2 -15 2335.52 179.058  29
   4   2  15 2640.69 196.888  31
  -4  -2 -15 2519.35 186.553  26
  -4   2 -15 2448.20 185.667  26
  -4   2 -16 423.858 89.8574  37
  -4  -2 -16 419.045 87.1976  37
  -4   2 -16 348.642 88.7166  36
  -4  -2 -16 356.216 84.4331  36
   4  -2  16 460.318 93.7573   4
   4   2  16 331.387 81.4491   4
  -4   2 -16 419.309 91.3895  29
  -4  -2 -16 537.620 84.9035  29
   4   2  16 449.942 84.6463  31
  -4  -2 -16 509.363 89.3618  26
  -4   2 -16 463.632 82.6706  26
  -4   2 -17-82.2469 65.6916  37
  -4  -2 -17 34.8286 53.9038  37
  -4   2 -17-11.5882 65.8968  36
  -4  -2 -17-11.4511 62.9095  36
   4  -2  17 128.219 70.4403   4
   4   2  17 25.5563 45.9567   4
  -4   2 -17 24.6172 46.0757  29
  -4  -2 -17 28.5028 34.1705  29
   4   2  17 32.9221 44.1268  31
  -4   2 -17 9.92470 34.1749  26
  -4  -2 -17 40.8443 39.6668  26
  -4   2 -18 11.4311 50.3581  37
  -4  -2 -18-11.3005 55.0359  37
  -4   2 -18 11.2657 53.6054  36
  -4  -2 -18 22.2755 55.4624  36
   4  -2  18 12.5161 50.3340   4
   4   2  18 12.4687 53.3811   4
  -4   2 -18 35.9424 43.0968  29
  -4  -2 -18 64.0618 42.4998  29
   4   2  18 128.181 55.4560  31
  -4   2 -18 28.5401 36.9655  26
  -4  -2 -18 29.9775 40.1884  26
  -4   2 -19 8037.64 390.924  37
  -4  -2 -19 8192.78 391.557  37
  -4  -2 -19 7906.39 385.113  36
  -4   2 -19 8038.65 389.307  36
   4  -2  19 7738.16 397.742   4
   4   2  19 7917.22 401.497   4
  -4   2 -19 8008.67 396.992  29
  -4  -2 -19 7916.10 359.701  29
   4   2  19 8104.52 383.072  31
  -4   2 -19 7710.89 363.429  26
  -4  -2 -19 7948.08 372.967  26
  -4   2 -20 128.305 52.6649  37
  -4  -2 -20 244.863 66.2323  37
  -4   2 -20 223.742 69.5545  36
  -4  -2 -20 366.850 76.6175  36
   4  -2  20 195.487 67.0331   4
   4   2  20 237.743 68.5648   4
  -4   2 -20 269.667 70.9203  29
  -4  -2 -20 205.469 52.8230  29
   4   2  20 236.434 60.8130  31
  -4  -2 -20 273.060 64.3553  26
  -4  -2 -21 977.046 110.404  37
  -4   2 -21 1224.81 122.043  37
  -4   2 -21 1009.82 110.814  36
  -4  -2 -21 1328.82 124.029  36
   4  -2  21 1197.59 124.480   4
   4   2  21 1076.49 119.404   4
  -4   2 -21 1192.45 122.945  29
  -4  -2 -21 1206.39 104.893  29
   4   2  21 1407.06 121.392  31
  -4  -2 -21 1120.28 111.036  26
  -4   2 -22 580.471 80.6030  29
  -4  -2 -22 707.779 70.4277  29
  -4  -2 -22 840.167 92.6772  36
  -4   2 -22 553.643 77.7620  36
   4  -2  22 694.697 88.4216   4
   4   2  22 690.417 87.9023   4
  -4   2 -22 576.263 78.8227  37
  -4  -2 -22 648.395 82.2829  37
   4  -2  23 102.634 34.7199   4
   4   2  23 70.1536 30.4736   4
  -4   2 -23 67.9114 35.7991  29
  -4   2 -23 101.807 34.8540  36
  -4  -2 -23 119.027 36.8572  36
  -4   2 -23 74.5817 32.7458  37
  -4  -2 -23 103.491 35.9264  37
   4  -2  23 180.797 43.7546  31
  -4   2 -24 160.750 36.8364  29
   4  -2  24 238.692 41.1203  31
  -4   2 -24 267.130 39.8501  37
  -4  -2 -24 284.595 41.5432  37
  -4  -2 -24 213.830 37.1637  36
  -4   2 -24 252.086 38.7404  36
  -4   4  26 513.277 51.0516  21
  -4  -4  26 441.202 46.9101  34
  -4  -4  25 1396.00 100.404  34
  -4   4  25 1315.86 99.4842  21
   4  -4 -25 1046.26 71.9889  36
   4  -4 -25 1212.75 74.7732  28
   4  -4 -25 1331.40 88.5317  27
  -4   4  25 1383.51 87.7057   7
   4  -4 -25 1177.42 74.8580  37
  -4  -4  24 3611.27 190.163  34
   4  -4 -24 3025.50 159.674  37
   4  -4 -24 3296.97 162.778  36
   4  -4 -24 3280.94 161.955  28
   4  -4 -24 3705.73 178.099  27
  -4   4  24 3278.00 172.369   7
   4   4 -24 3035.48 150.791  13
   4  -4 -23 1794.49 122.940  36
   4  -4 -23 1903.73 130.151  27
   4  -4 -23 1672.71 120.097  37
  -4  -4  23 1921.81 142.617  34
  -4   4  23 1972.52 137.040   7
   4  -4 -23 1535.86 115.432  28
   4  -4 -22 54.2683 35.2663  36
   4  -4 -22 119.351 42.4793  28
   4  -4 -22 92.8380 39.9734  27
   4  -4 -22 34.4060 29.5188  37
   4   4 -21 1873.93 141.434  28
   4  -4 -21 1938.86 142.632  28
   4   4 -21 1711.53 136.488  36
   4  -4 -21 1799.81 139.007  36
   4  -4 -21 1885.90 146.036  27
   4   4 -21 1870.76 142.504  37
   4  -4 -21 1696.72 135.532  37
   4  -4 -20 1809.72 144.406  28
   4   4 -20 2157.34 155.085  28
   4   4 -20 2231.31 158.168  36
   4  -4 -20 2239.81 159.583  36
   4   4 -20 2010.60 154.466  37
   4  -4 -20 1976.23 152.766  37
   4  -4 -19 36878.2 1202.38  28
   4   4 -19 35189.2 1195.01  28
   4   4 -19 36754.5 1209.02  37
   4  -4 -19 36886.4 1209.78  37
   4   4 -19 36528.0 1206.01  36
   4  -4 -19 36586.5 1206.63  36
   4   4 -19 34512.6 1182.92  27
   4   4 -18-8.58794 41.8232  36
   4  -4 -18 17.3099 39.1708  36
  -4   4  18 94.6049 33.3920   6
   4   4 -18 24.8605 32.1951  28
   4  -4 -18 66.2646 42.1322  28
   4   4 -18 62.5911 38.9590  27
   4  -4 -18-8.77235 43.6812  37
   4   4 -18-26.1216 46.0975  37
  -4  -4  17 110.953 76.8651   3
  -4   4  17-36.8954 66.4279   3
   4  -4 -17 132.451 46.3992  28
   4   4 -17 170.421 46.3168  27
   4   4 -17 177.871 50.4708  28
  -4   4  17 128.930 38.7270   6
   4   4 -17 67.9926 38.6021  36
   4  -4 -17 223.002 54.9906  36
   4   4 -17 144.840 60.1952  35
   4   4 -17 111.926 42.9938  37
   4  -4 -17 156.346 48.6733  37
   4  -4 -17 144.702 99.4232   5
   4   4 -17 105.086 89.1413   5
   4   4 -17 82.1166 63.6298  38
   4  -4 -17 138.301 81.2906  38
   4   4 -16 6661.28 339.479  35
   4   4 -16 6394.06 308.021  37
   4  -4 -16 6432.03 308.305  37
   4   4 -16 5748.89 463.127  38
   4  -4 -16 5977.05 471.863  38
   4   4 -16 6174.34 297.642  28
  -4   4  16 5774.24 521.560   3
   4  -4 -16 5889.73 531.860   5
   4   4 -16 5983.29 520.910   5
  -4   4  16 6109.74 287.424   6
  -4  -4  16 5614.25 513.543   3
  -4   4  16 5756.19 279.374  19
   4  -4 -16 6961.35 314.765  36
   4   4 -16 5783.89 298.041  36
   4   4 -16 6295.85 526.838  11
   4   4 -15 9193.82 386.001  28
   4   4 -15 8228.24 564.718  38
   4  -4 -15 9746.23 603.642  38
  -4   4  15 8344.01 632.918   3
  -4  -4  15 9199.22 655.197   3
   4   4 -15 9570.58 400.177  37
   4  -4 -15 9656.51 401.153  37
   4   4 -15 9263.90 395.659  36
   4  -4 -15 9629.07 398.712  36
   4   4 -15 8956.05 635.357  11
   4   4 -15 8877.15 423.285  35
   4  -4 -15 8803.75 643.234   5
   4   4 -15 8840.63 637.334   5
  -4   4  15 8806.78 378.942   6
   4   4 -14 1762.02 154.689  35
   4   4 -14 1535.41 242.877   5
   4  -4 -14 1380.21 235.316   5
   4   4 -14 1615.61 220.110  38
   4  -4 -14 1465.95 215.560  38
   4   4 -14 1558.21 104.127  24
  -4  -4  14 1572.49 249.026   3
  -4   4  14 1363.53 240.283   3
   4   4 -14 1588.55 129.285  36
  -4   4  14 1436.74 121.390   6
   4   4 -14 1598.14 129.498  37
   4   4 -14 1563.21 246.583  11
  -4   4  14 1661.91 133.603   9
  -4   4  13 7.62304 26.2490   9
   4   4 -13 29.0570 52.2514  11
   4   4 -13 113.124 66.4378  38
   4  -4 -13-22.9336 41.2402  38
  -4  -4  13-29.9725 53.8978   3
  -4   4  13 30.3860 54.6413   3
   4   4 -13-28.8704 42.3893   5
   4  -4 -13-30.1130 54.1505   5
   4  -4 -12 10183.8 641.611   5
   4   4 -12 10236.8 636.438   5
  -4   4  12 10679.7 655.042   3
  -4  -4  12 9502.99 627.617   3
   4   4 -12 10650.1 652.744  11
   4   4 -12 9989.43 573.726  38
   4  -4 -12 10427.7 586.337  38
   4  -4 -11 41367.0 1666.51   5
   4   4 -11 40276.4 1643.80   5
   4  -4 -11 45177.8 1608.67  38
   4   4 -11 44042.5 1590.25  38
   4   4 -11 46061.0 1701.82  11
  -4   4  11 41329.4 1665.18   3
  -4  -4  11 43338.2 1677.26   3
  -4   4  10 4881.35 399.976   3
  -4  -4  10 5684.15 421.696   3
   4  -4 -10 5285.11 415.042   5
   4   4 -10 4849.72 391.894   5
   4   4 -10 6389.83 406.626  25
   4  -4 -10 5713.67 386.211  25
   4   4 -10 5826.47 434.814  11
   4   4 -10 5232.49 370.363  38
   4  -4 -10 5601.13 379.505  38
  -4   4  10 4986.22 340.838  15
   4  -4  -9 36515.5 1463.50   5
   4   4  -9 36448.1 1455.59   5
   4   4  -9 38819.7 1407.86  25
   4  -4  -9 39665.8 1419.46  25
   4   4  -9 39018.3 1491.86  11
   4   4  -9 38624.1 1398.72  38
   4  -4  -9 38408.1 1406.84  38
  -4   4   9 37287.9 1362.07  15
   4  -4  -8 48817.5 1782.82   5
   4   4  -8 50312.8 1784.40   5
   4   4  -8 52783.0 1819.32  11
   4   4  -8 48140.5 1716.88  25
   4  -4  -8 50489.8 1728.99  25
   4   4  -8 49519.7 1719.89  38
   4  -4  -8 51088.7 1729.08  38
  -4   4   8 46757.2 1675.96  15
   4   4  -7 707.080 136.992  11
   4   4  -7 759.949 122.761  25
   4  -4  -7 769.755 122.304  25
   4  -4  -7 824.018 140.539   5
   4   4  -7 674.845 126.054   5
   4   4  -7 616.902 108.929  38
   4  -4  -7 996.761 136.388  38
  -4   4   7 718.908 110.975  15
   4  -4  -6 2621.91 240.887   5
   4   4  -6 2358.57 230.614   5
   4   4  -6 2661.95 222.282  25
   4  -4  -6 2537.30 218.222  25
   4   4  -6 2416.05 243.956  11
   4   4  -6 2922.83 231.235  38
   4  -4  -6 2773.19 229.423  38
  -4   4   6 3114.97 228.631  15
   4  -4  -5 6876.04 406.832   5
   4   4  -5 6962.31 403.158   5
   4   4  -5 6302.16 366.709  38
   4  -4  -5 6643.31 375.187  38
  -4   4   5 6880.32 363.429  15
   4  -4  -4 2499.92 228.385   5
   4   4  -4 2819.93 234.003   5
   4   4  -4 3375.86 242.110  38
   4  -4  -4 2728.01 224.010  38
  -4   4   4 3160.67 226.023  15
   4   4  -4 3003.38 212.857  15
   4   4  -3 18397.5 756.859  38
   4  -4  -3 18439.6 755.891  38
   4   4  -3 19339.3 746.859  15
   4  -4  -3 17737.0 761.116   5
   4   4  -3 18243.0 757.235   5
  -4  -4   3 19115.4 742.208  10
  -4   4   3 19336.1 752.071  10
  -4   4   2-12.2525 47.5972  10
  -4  -4   2-24.1349 50.1151  10
   4   4  -2 195.004 61.8517   5
   4  -4  -2-13.7206 56.9802   5
   4   4  -2 118.761 53.0602  15
   4   4  -2 26.8785 48.3346  38
   4  -4  -2-13.3633 66.5376  38
  -4   4   1 5598.40 328.744  10
  -4  -4   1 5747.61 331.660  10
   4   4  -1 6171.35 344.103   5
   4  -4  -1 5502.76 336.974   5
   4   4  -1 5582.07 345.027  15
   4   4  -1 6206.13 356.429  38
   4  -4  -1 6001.91 351.714  38
  -4  -4   0 10948.6 514.209  10
  -4   4   0 10411.0 505.937  10
   4  -4   0 10517.0 514.007   5
   4   4   0 11058.0 514.666   5
   4   4   0 11914.2 553.526  15
  -4  -4  -1 46912.2 1576.68  10
  -4   4  -1 44338.5 1566.69  10
   4  -4   1 44734.2 1570.97   5
   4   4   1 44409.0 1560.54   5
   4   4   1 48248.2 1629.51  15
  -4   4  -2 40971.2 1476.14  10
  -4  -4  -2 41754.9 1483.01  10
   4  -4   2 42570.9 1489.53   5
   4   4   2 40782.9 1477.00   5
   4   4   2 44704.0 1546.87  15
  -4   4  -3 4815.00 335.579  10
  -4  -4  -3 5717.94 363.596  10
   4  -4   3 5501.48 360.230   5
   4   4   3 5720.53 363.236   5
   4   4   3 5688.49 386.568  15
  -4  -4  -4 16293.3 736.305  10
  -4   4  -4 15381.9 722.055  10
   4  -4   4 15138.0 729.259   5
   4   4   4 16041.9 737.288   5
   4   4   4 17068.5 785.561  15
  -4   4  -5 6219.16 413.213  10
  -4  -4  -5 6624.85 426.892  10
   4  -4   5 6294.06 429.754   5
   4   4   5 6212.45 423.860   5
   4   4   5 7840.94 488.556  15
  -4   4  -6 40.7944 47.3679  10
  -4  -4  -6 20.8120 43.2314  10
   4  -4   6 45.6070 47.3653   5
   4   4   6 155.922 76.7092   5
   4   4   6 35.9158 24.0997   4
   4  -4   7 8405.80 359.429   4
   4   4   7 8563.67 358.679   4
   4  -4   7 9619.03 580.087   5
   4   4   7 10096.2 588.313   5
   4  -4   8 11222.9 453.222   4
   4   4   8 11654.3 455.078   4
   4   4   8 12600.2 706.518   5
   4  -4   8 10986.9 677.617   5
   4   4   9 7397.90 333.670   4
   4  -4   9 7159.29 541.066   5
   4  -4   9 7357.22 336.863   4
   4   4   9 7680.06 553.388   5
   4   4  10 1657.58 138.241   4
   4  -4  10 1724.82 141.830   4
   4   4  11 2515.18 192.241  31
   4  -4  11 2751.67 188.722   4
   4   4  11 2723.18 187.187   4
  -4   4 -11 2622.19 201.504  29
  -4   4 -11 2930.82 189.904  13
  -4   4 -12 3018.23 207.023  37
  -4  -4 -12 3382.18 216.463  37
  -4   4 -12 3439.10 211.259  13
   4  -4  12 3350.59 216.514   4
  -4   4 -12 3582.46 240.518  29
   4   4  12 3102.96 209.337   4
  -4   4 -12 3446.65 216.303  36
  -4  -4 -12 3140.88 208.157  36
   4   4  12 3394.21 226.880  31
   4   4  13 69192.0 2234.44  31
   4  -4  13 71053.1 2228.93   4
   4   4  13 70227.2 2224.83   4
  -4   4 -13 73812.8 2269.48  29
  -4  -4 -13 67921.3 2210.33  36
  -4   4 -13 70489.2 2217.18  36
  -4   4 -13 70728.4 2222.14  37
  -4  -4 -13 68325.0 2214.07  37
   4   4  14 24649.4 901.913  31
   4   4  14 24862.2 893.746   4
   4  -4  14 25019.8 896.569   4
  -4   4 -14 25658.6 932.282  29
  -4   4 -14 24217.7 886.439  36
  -4  -4 -14 24107.6 881.862  36
  -4  -4 -14 23937.2 883.191  37
  -4   4 -14 24222.8 889.043  37
   4   4  15 8312.49 400.464  31
   4   4  15 8197.76 394.144   4
   4  -4  15 8017.11 392.209   4
  -4   4 -15 8204.58 417.873  29
  -4  -4 -15 8572.54 395.204  37
  -4   4 -15 8572.18 396.242  37
  -4   4 -15 8386.99 392.441  36
  -4  -4 -15 7649.71 379.629  36
  -4   4 -16 1321.72 133.300  36
  -4  -4 -16 1109.98 122.476  36
   4   4  16 1237.81 133.777  31
   4   4  16 1443.70 139.817   4
   4  -4  16 1301.78 138.411   4
  -4   4 -16 1429.65 151.044  29
  -4  -4 -16 1350.53 132.033  26
  -4  -4 -16 1234.72 129.477  37
  -4   4 -16 1281.18 132.694  37
  -4   4 -17 500.628 86.2935  36
  -4  -4 -17 729.232 98.2699  36
   4   4  17 684.806 96.7182  31
   4  -4  17 580.031 93.8754   4
   4   4  17 709.898 101.210   4
  -4   4 -17 614.390 103.500  29
  -4  -4 -17 685.876 94.3056  26
  -4   4 -17 565.801 88.6764  37
  -4  -4 -17 607.328 91.0443  37
  -4   4 -18 323.910 65.4968  36
  -4  -4 -18 261.070 63.2064  36
   4   4  18 344.332 69.0475  31
  -4   4 -18 332.067 80.9196  29
   4  -4  18 284.555 68.7874   4
   4   4  18 233.369 61.9181   4
  -4  -4 -18 243.952 61.3091  26
  -4   4 -18 417.507 75.4359  37
  -4  -4 -18 335.494 66.6770  37
  -4  -4 -19 1091.11 110.693  36
   4  -4  19 1029.65 111.885   4
  -4   4 -19 1107.63 123.816  29
  -4  -4 -19 1312.85 120.617  26
  -4  -4 -19 1249.73 117.477  37
  -4  -4 -20 155.174 42.5421  37
  -4  -4 -20 273.486 58.7305  26
   4  -4  20 218.340 50.5543   4
  -4  -4 -20 305.937 56.9035  36
   4  -4  20 250.773 62.6344  31
  -4  -4 -21 1194.50 101.732  26
  -4  -4 -21 960.653 87.1696  36
  -4  -4 -21 1143.96 93.7053  37
  -4  -4 -22 7335.73 290.848  26
  -4  -4 -22 6858.16 265.797  36
  -4  -4 -22 6550.72 264.287  37
   4  -4  23 1768.26 106.654  31
  -4  -4 -23 1625.12 98.3285  26
   4  -4  24-5.01355 14.2556  31
   4   6 -24 419.000 39.2090  13
  -4   6  24 428.165 47.6595  21
   4   6 -23 10.0694 14.3168  17
  -4  -6  23 14.7949 18.8137  34
   4   6 -23-4.11900 22.2220  13
  -4   6  23 14.5470 25.6710   7
  -4   6  23 10.4102 22.9284  21
  -4  -6  22 3789.01 186.586  34
   4  -6 -22 3727.48 169.375  27
   4   6 -22 3737.39 191.126  13
  -4   6  22 3860.04 207.293  21
   4  -6 -21 1074.07 85.2824  27
  -4   6  21 1088.83 103.374   7
  -4  -6  21 1046.68 95.0678  34
  -4   6  21 1059.80 74.1900   6
  -4   6  21 963.252 103.801  21
   4  -6 -20 580.124 68.1731  27
  -4   6  20 524.395 84.5373  21
  -4   6  20 531.384 79.6161   7
  -4   6  20 651.435 64.7251   6
  -4   6  19 96.5048 51.0325  21
  -4   6  19 24.3730 23.2290  19
  -4   6  19 60.4067 27.9617   6
  -4   6  18 63.8619 32.6043   6
  -4   6  18 96.7979 34.5189  19
  -4   6  17 22070.8 888.702  21
   4   6 -17 24201.5 785.758   1
  -4   6  17 24453.8 823.300   6
  -4   6  17 23750.1 815.435  19
   4   6 -16 4402.98 223.357  14
  -4   6  16 3857.28 273.722  21
   4   6 -16 4421.87 207.944   1
  -4   6  16 4274.97 229.565  19
  -4   6  16 4336.74 232.007   6
   4   6 -15 32.4962 30.3017  24
  -4   6  15 32.1297 34.4026   6
   4   6 -15 49.7148 32.9946  14
  -4   6  15 13.1371 51.0453  21
   4   6 -15 17.3078 23.2254   1
   4   6 -15 33.0653 59.4700  11
  -4   6  15 128.337 40.8122  19
   4   6 -14 16843.4 565.933  24
  -4   6  14 15836.0 670.652  21
  -4   6  14 15936.6 607.070   6
   4   6 -14 16260.1 594.896  14
   4   6 -14 16610.6 576.912   1
  -4   6  14 14806.7 597.853  19
   4   6 -14 14719.9 877.891  11
   4   6 -13 6964.70 279.102  24
  -4   6  13 6756.65 365.937  21
  -4   6  13 6297.58 311.458   6
   4   6 -13 6488.98 303.884  14
   4   6 -13 6414.22 286.902   1
   4   6 -13 6205.85 318.085  35
  -4   6  13 6365.96 312.157  19
   4   6 -13 6646.40 532.137  11
   4   6 -12 259.089 45.9402  24
  -4   6  12 253.817 71.2036  21
  -4   6  12 149.212 48.2419  19
  -4   6  12 124.676 45.1854   6
   4   6 -12 173.452 50.4419  35
   4   6 -12 244.680 51.2222   1
   4   6 -12 335.239 114.219  11
   4   6 -12 157.997 45.2177  14
   4   6 -11 2152.02 150.731  14
   4   6 -11 2150.67 279.651  11
  -4   6  11 1957.30 176.197  21
   4   6 -11 1934.61 138.321   1
  -4   6  11 1999.72 154.178   9
   4   6 -11 2130.36 129.187  24
  -4   6  10 8407.10 532.415  15
   4   6 -10 8331.71 570.317  11
  -4   6  10 8081.94 403.365  21
   4   6 -10 9128.10 364.554   1
   4   6 -10 8483.59 334.198  24
  -4   6  10 8835.24 380.579   9
  -4   6   9 2824.01 289.135  15
   4   6  -9 3374.73 335.232  11
  -4   6   9 3241.25 197.669  18
  -4   6   9 3964.34 203.609   2
   4   6  -9 3272.27 190.271   1
  -4   6   9 3350.48 203.473   9
   4   6  -9 3616.65 188.921  23
   4   6  -8 14282.1 741.656  11
  -4   6   8 12827.4 681.658  15
   4   6  -7 3875.66 337.020  11
  -4   6   7 3329.45 306.090  15
   4   6  -6 11110.1 596.117  11
  -4   6   6 10490.3 591.800  15
   4   6  -5 21147.9 900.349  11
  -4   6   5 20861.4 918.629  15
  -4   6   4 13963.4 696.432  15
   4   6  -4 14156.3 688.894  15
   4   6  -3 26624.9 1093.33  15
   4   6  -2 499.607 115.282  15
   4   6  -1 1345.38 192.834  15
   4   6   0 4290.66 363.848  15
   4   6   1 24.7518 44.5156  15
   4   6   2 8093.04 542.409  15
   4   6   3 3173.81 330.907  15
   4   6   4 7115.39 530.329  15
   4   6   5 1024.92 200.993  15
   4   6   6 4651.18 445.225  15
   4   6   6 4923.25 281.856  31
   4   6   7 3866.44 249.882  31
  -4   6  -7 4621.76 227.281  17
   4   6   7 3668.61 413.009  15
  -4   6  -7 3713.40 239.654  29
   4   6   8 8365.81 411.435  31
  -4   6  -8 9599.82 376.007  17
   4   6   8 8933.22 665.380  15
  -4   6  -8 8302.75 393.523  13
  -4   6  -8 8160.59 400.821  29
   4   6   9 1044.76 225.563  15
  -4   6  -9 1076.27 120.888  13
  -4   6  -9 853.334 113.113  29
   4   6   9 1095.40 128.329  31
  -4   6 -10 78585.6 2359.40  13
   4   6  10 78229.5 2864.53  15
  -4   6 -10 71406.9 2362.22  29
   4   6  10 71974.5 2362.93  31
  -4   6 -11 2117.51 182.624  29
   4   6  11 2062.20 179.559  31
   4   6  12 6907.63 619.301  15
  -4   6 -12 7261.42 373.412  29
   4   6  12 6823.93 358.137  31
  -4   6 -13 5302.82 310.208  29
   4   6  13 5516.12 302.380  31
  -4  -6 -14 23.5262 30.4652  26
  -4   6 -14 22.8185 37.4592  29
   4   6  14-9.85598 35.4482  31
  -4  -6 -15 313.145 59.5191  26
  -4   6 -15 261.963 68.6102  29
   4   6  15 375.148 70.6120  31
  -4  -6 -16 3418.68 195.337  26
  -4   6 -16 3139.59 216.091  29
  -4  -6 -17 1106.48 102.174  26
  -4   6 -17 1047.50 114.418  29
  -4  -6 -18 2914.88 165.777  26
  -4   6 -18 2902.57 186.012  29
  -4  -6 -19 708.298 72.5052  26
  -4   6 -19 777.375 86.7513  29
  -4  -6 -20 2649.61 138.796  26
   4  -6  20 3007.09 159.588  31
   4  -6  21 44.0141 27.2587  31
  -4  -6 -21 22.6031 16.8797  26
  -4   6 -21 45.7815 21.0266   2
   4  -6  22 19191.9 602.649  31
   4   8 -22 330.536 33.2077  13
  -4   8  21 1346.27 84.4825   7
   4   8 -21 1053.34 67.4372  17
   4   8 -21 1254.26 82.1583  13
  -4   8  20 9.40366 23.4109   7
   4   8 -20-4.75700 21.5277  13
  -4   8  20-9.68350 21.9112  21
   4   8 -20 3.99732 24.5522  17
  -4   8  19 408.556 61.6545  21
   4   8 -19 444.531 57.2438  17
  -4   8  19 407.511 60.7333   7
   4   8 -19 431.617 62.2830  13
  -4   8  19 456.190 43.4947  19
  -4   8  19 481.106 50.5010   6
  -4   8  18 156.677 44.1382   7
  -4   8  18 173.164 37.8018   6
  -4   8  18 104.873 40.6438  21
  -4   8  18 186.961 34.3315  19
   4   8 -18 112.417 37.5000  17
  -4   8  17 21.8726 27.3095   7
  -4   8  17 47.9097 30.2868   6
  -4   8  17 52.2301 40.4294  21
  -4   8  17 25.2271 26.7276  19
  -4   8  16 539.404 78.7802   7
  -4   8  16 648.949 74.9568   6
   4   8 -16 649.947 66.5568   1
  -4   8  16 553.079 87.8291  21
  -4   8  16 583.510 69.8139  19
  -4   8  15 42.1697 36.1198   7
  -4   8  15 33.7065 29.7145   6
   4   8 -15 115.477 36.9772   1
   4   8 -15 9.61373 29.9638  24
  -4   8  15 13.4510 28.8108  19
  -4   8  15 94.5371 55.6186  21
  -4   8  14 764.270 108.393  21
  -4   8  14 906.892 95.4659   6
   4   8 -14 581.230 70.0695   1
   4   8 -14 564.498 66.4717  24
  -4   8  14 728.561 92.7276   7
   4   8 -14 614.052 80.0737  14
  -4   8  14 735.384 85.8557  19
  -4   8  13 9255.83 449.544  21
  -4   8  13 10040.8 413.587   6
   4   8 -13 9796.81 389.381   1
   4   8 -13 10346.9 379.607  24
  -4   8  13 9968.51 428.245   7
   4   8 -13 9869.24 407.729  14
  -4   8  13 9250.94 406.848  19
  -4   8  12 12570.5 526.319  19
   4   8 -12 14186.8 515.908   1
   4   8 -12 14412.8 498.478  24
  -4   8  12 13674.4 546.500   7
   4   8 -12 13275.8 527.229  14
  -4   8  12 14037.1 584.100  21
  -4   8  11 57597.6 1922.89  19
   4   8 -11 61685.2 1907.11   1
   4   8 -11 62742.6 1881.32  24
  -4   8  11 59018.5 1934.32   7
   4   8 -11 62352.1 1926.73  14
  -4   8  11 61921.6 1982.89  21
  -4   8  10 597.849 96.7430  21
  -4   8  10 738.500 92.0028   6
   4   8 -10 613.752 80.1071   1
   4   8 -10 641.785 74.8324  24
  -4   8  10 724.844 93.5955   7
  -4   8  10 819.130 94.6243   9
   4   8 -10 560.045 83.3985  14
  -4   8  10 689.021 90.6137  19
   4   8  -9 18439.3 646.614   1
  -4   8   9 17474.8 686.438  21
  -4   8   9 17299.3 652.932   7
  -4   8   9 18402.6 656.723   9
   4   8  -9 17185.3 652.083  14
  -4   8   9 16613.0 646.141   6
  -4   8   8 32.8401 34.1038   6
  -4   8   8 79.5500 36.0162   2
   4   8  -8-7.82229 36.3274   1
   4   8  -8 35.2102 32.7055  23
  -4   8   8-10.2544 39.8423  21
  -4   8   8 71.0983 39.3415   9
   4   8  -8 59.1836 38.2697  14
  -4   8   8 17.2235 33.4624  19
  -4   8   7 1804.99 133.408   2
   4   8  -7 1478.51 127.901   1
   4   8  -7 1785.10 133.018  23
  -4   8   7 1657.80 148.511  21
  -4   8   7 1571.56 130.134   9
  -4   8   7 1709.46 143.948  18
  -4   8   7 1514.07 132.600  19
  -4   8   7 1306.26 123.759   6
  -4   8   6 10562.2 440.524   6
  -4   8   6 11537.9 442.603   2
   4   8  -6 10629.0 441.401   1
   4   8  -6 11437.8 442.337  23
  -4   8   6 10698.6 460.893  21
  -4   8   6 10910.7 439.558   9
   4   8  -6 10565.9 448.766  14
  -4   8   6 11114.1 459.746  18
  -4   8   6 9812.63 439.221  19
  -4   8   5 9982.68 432.847   6
   4   8  -5 10447.1 442.452   1
  -4   8   5 11196.2 444.669   2
  -4   8   5 10933.1 459.642  21
   4   8  -5 10484.8 437.159  23
  -4   8   5 10869.9 437.059   9
   4   8  -5 12285.9 479.879   8
  -4   8   5 11737.4 449.886  12
  -4   8   5 11138.4 461.361  18
  -4   8   5 10374.9 443.870  19
  -4   8   4 581.493 77.9517   6
  -4   8   4 596.956 81.7255   2
   4   8  -4 636.464 85.8183  20
  -4   8   4 447.061 72.8677  19
  -4   8   4 580.450 75.6268   9
   4   8  -4 692.663 94.0487   8
   4   8  -4 710.732 88.4390  23
  -4   8   4 521.884 79.3164  21
  -4   8   4 646.347 83.4492  12
  -4   8   3 891.916 99.0414   2
  -4   8   3 862.946 94.2854  19
  -4   8   3 799.443 87.7922   9
   4   8  -3 856.766 103.564   8
  -4   8   3 758.196 88.3150  12
  -4   8   3 884.570 100.736  21
   4   8  -3 792.509 95.7380  20
   4   8  -3 766.068 92.0598  23
  -4   8   2 6981.29 321.147  21
   4   8  -2 6147.35 308.895  23
   4   8  -2 7765.71 337.893  20
   4   8  -2 8234.64 325.414  21
  -4   8   2 6562.02 320.626   2
   4   8  -2 6438.85 304.792  17
  -4   8   2 6625.31 327.276  18
  -4   8   2 6416.85 306.993  19
  -4   8   2 6731.21 300.590   9
   4   8  -2 6767.42 335.168   8
  -4   8   2 6280.16 303.963  12
   4   8  -2 8233.92 547.025  15
   4   8  -1 1073.14 101.161  21
  -4   8   1 779.303 91.2481  21
   4   8  -1 1037.05 108.561  20
  -4   8   1 956.539 106.833   2
  -4   8   1 802.231 98.9091  18
  -4   8   1 741.015 85.6262  19
   4   8  -1 843.162 105.506   8
  -4   8   1 949.118 97.7989  12
   4   8  -1 1284.76 212.694  15
   4   8   0 15866.6 590.939  20
   4   8   0 15719.6 622.281  22
   4   8   0 16613.4 572.319  21
  -4   8   0 16540.5 577.770  21
  -4   8   0 14596.8 586.513   2
  -4   8   0 14137.3 583.495  18
  -4   8   0 14419.8 549.112  19
   4   8   0 13786.6 584.208   8
  -4   8   0 14583.0 562.545  12
   4   8   0 16647.2 865.098  15
   4   8   1 35963.6 1208.88  22
   4   8   1 34924.0 1169.21  20
  -4   8  -1 38614.6 1156.50  21
   4   8   1 36264.2 1146.69  21
  -4   8  -1 33124.2 1169.81   2
  -4   8  -1 32244.2 1163.47  18
   4   8   1 33377.8 1173.59   8
  -4   8  -1 33163.9 1137.80  12
   4   8   1 35348.3 1503.76  15
  -4   8  -2 8481.61 403.125   2
   4   8   2 8958.52 633.294  15
   4   8   2 9398.13 414.563   8
  -4   8  -2 8449.92 373.825  12
   4   8   2 9706.01 435.364  22
   4   8   2 9538.91 406.946  20
   4   8   3 319.589 74.7653  22
  -4   8  -3 245.215 63.5015   2
   4   8   3 410.270 73.5379  20
   4   8   3 315.239 67.2165   8
  -4   8  -3 277.784 55.9422  12
  -4   8  -3 438.893 74.0956  17
   4   8   3 540.480 161.000  15
  -4   8  -4 170.417 56.1135   2
   4   8   4 33.5107 44.9987  22
   4   8   4 99.2178 44.0085  20
  -4   8  -4 113.445 50.5181  17
   4   8   4 70.2306 72.9657  15
  -4   8  -5 1372.54 137.658   2
   4   8   5 1301.50 142.339  22
   4   8   5 1382.50 133.459  20
  -4   8  -5 1736.65 142.081  17
   4   8   5 1414.25 253.233  15
  -4   8  -6 721.471 104.362   2
   4   8   6 640.213 101.315  22
   4   8   6 715.379 95.2117  20
  -4   8  -6 680.885 89.3143  17
   4   8   6 709.788 187.086  15
  -4   8  -7 350.551 74.9365   2
   4   8   7 402.458 80.0811  22
   4   8   7 424.458 74.7836  20
  -4   8  -7 456.548 72.0591  17
   4   8   8 1065.16 115.753  20
  -4   8  -8 1334.57 119.434  17
   4   8   8 1286.40 142.009  22
   4   8   9 7745.25 368.900  20
   4   8   9 7941.54 402.493  22
   4   8  10 1046.71 109.389  20
   4   8  10 862.100 115.848  22
   4   8  11 666.902 85.8727  20
   4   8  12 88.6779 41.3966  20
  -4   8 -13 310.219 70.8885   2
   4   8  13 335.916 57.0280  20
  -4   8 -14 400.641 70.9376   2
   4   8  14 252.778 49.2206  20
  -4   8 -15 986.820 101.376   2
   4   8  15 889.536 79.3386  20
  -4   8 -16 31.9664 32.5223   2
   4   8  16 15.1969 18.5093  20
   4  -8  17 6241.20 247.450  31
  -4   8 -17 6736.59 274.225   2
   4   8  18 80.4022 29.8740  22
   4  -8  18 64.6682 17.8862  31
  -4   8 -18 92.7718 30.2734   2
   4   8  19 1349.77 79.7348  22
  -4   8 -19 1537.42 81.1594   2
   4  10 -18 6217.30 213.435  17
   4  10 -17 9923.22 326.452  17
  -4  10  17 8911.79 299.994  19
  -4  10  16 1127.50 69.0282  19
   4  10 -16 1301.17 87.9294  17
  -4  10  16 1246.28 74.3507   6
  -4  10  15 3.35902 17.7859  19
   4  10 -15 35.2346 28.1445  17
  -4  10  14 1072.09 79.5681  19
  -4  10  14 1066.44 88.5928  21
   4  10 -14 1012.43 73.9381   1
   4  10 -13 2710.27 134.391  24
   4  10 -13 3007.64 174.460  17
  -4  10  13 3058.19 153.504  19
  -4  10  13 2943.43 149.245   6
  -4  10  13 2695.50 158.872  21
   4  10 -13 2698.13 140.099   1
   4  10 -12 5502.34 216.547  24
   4  10 -12 5486.43 262.700  17
  -4  10  12 4842.90 228.275  19
  -4  10  12 5221.52 227.748   6
  -4  10  12 4669.94 240.314  21
   4  10 -12 5187.08 221.707   1
   4  10 -11 3649.14 168.194  24
   4  10 -11 3438.76 206.008  17
  -4  10  11 3377.04 176.537   6
  -4  10  11 3503.09 197.976  21
   4  10 -11 3750.65 179.292   1
   4  10 -10 35.1522 29.2306  24
  -4  10  10 38.6611 26.2989   6
  -4  10  10 29.2416 33.9596  21
   4  10 -10 15.8621 30.0860   1
   4  10 -10 16.0774 35.4250  17
  -4  10   9 31879.8 1028.61   6
   4  10  -9 33485.5 1013.67  24
   4  10  -9 31238.7 1068.57  17
  -4  10   9 31490.9 1039.48  19
  -4  10   9 31775.1 1057.81  21
   4  10  -9 32700.6 1031.85   1
   4  10  -9 30152.8 993.965  16
  -4  10   8 868.549 84.3278   6
   4  10  -8 801.140 76.3979  24
   4  10  -8 728.817 90.5407  17
  -4  10   8 985.772 94.5094  19
  -4  10   8 831.038 92.2811  21
   4  10  -8 824.405 84.7237   1
   4  10  -8 783.570 90.9954  14
   4  10  -8 759.032 72.0240  16
  -4  10   7 6787.58 287.855   6
  -4  10   7 6499.52 305.137  21
   4  10  -7 6324.92 272.248  24
   4  10  -7 6570.39 311.950  17
  -4  10   7 6766.50 298.576  19
   4  10  -7 6899.48 311.513  14
   4  10  -7 6599.34 277.433  16
  -4  10   6 1195.40 100.460   6
   4  10  -6 1425.08 112.353  23
  -4  10   6 1224.22 111.425  21
   4  10  -6 1479.85 124.776  17
  -4  10   6 1221.27 107.547  19
   4  10  -6 1231.73 114.466  14
  -4  10   5 3100.99 170.796   6
  -4  10   5 3351.16 192.152  21
  -4  10   5 3433.97 175.210   2
   4  10  -5 3011.21 189.887  14
   4  10  -5 3284.64 183.937  23
  -4  10   5 3081.52 180.442  19
   4  10  -5 2879.86 181.846  17
  -4  10   4 242.293 46.6934   2
   4  10  -4 209.918 51.8562   1
   4  10  -4 162.852 43.8238  17
   4  10  -4 213.196 55.3068  14
  -4  10   4 182.023 46.9109  21
   4  10  -4 187.892 49.1216  23
  -4  10   4 229.248 48.9185  19
  -4  10   3 109.481 36.3446   2
   4  10  -3 22.3419 31.9584   1
   4  10  -3 172.103 48.7825  14
  -4  10   3 123.762 41.6843  21
   4  10  -3 61.9697 35.8137  23
  -4  10   3 49.6319 32.2835  19
  -4  10   3 78.3327 43.8529  18
  -4  10   2 10960.4 432.991   2
   4  10  -2 11658.1 457.047   1
   4  10  -2 11680.6 456.892  14
   4  10  -2 10886.3 444.342  23
  -4  10   2 11512.9 444.798  21
  -4  10   2 11985.8 464.697  18
  -4  10   2 11024.6 425.085  19
  -4  10   1 407.781 63.5614   2
   4  10  -1 448.373 72.9607   1
   4  10  -1 485.384 70.1564  14
  -4  10   1 359.956 65.7881  18
   4  10  -1 658.429 85.3492  20
   4  10  -1 421.888 70.0252  23
   4  10   0 103.158 42.7166  23
  -4  10   0 124.514 41.3832   2
   4  10   0 155.995 47.3290   1
   4  10   0 108.088 36.5877  14
   4  10   0 114.254 46.5207   8
  -4  10   0 62.3215 36.3148  18
   4  10   0 147.770 48.5558  20
  -4  10  -1 2897.36 175.122   2
   4  10   1 2873.43 181.677   1
  -4  10  -1 2949.75 183.247  18
   4  10   1 2540.22 172.095  23
   4  10   1 2963.84 184.932  20
   4  10   1 3060.89 190.319   8
   4  10   2 106.784 44.8456   1
  -4  10  -2 29.2007 31.3202   2
  -4  10  -2 107.296 42.1564  18
   4  10   2 122.920 46.5555  20
   4  10   2 37.1141 34.5285  23
   4  10   2 96.2353 42.5069   8
  -4  10  -3 29.8610 32.8861   2
   4  10   3-22.1336 32.5012   1
  -4  10  -3 52.2588 36.3577  18
   4  10   3 7.50242 30.1707  20
   4  10   3 34.9975 28.4082  21
   4  10   3 15.7658 28.3546   8
   4  10   4 5157.43 258.148   1
  -4  10  -4 5269.24 265.415   2
  -4  10  -4 5268.44 263.055  18
   4  10   4 5842.47 249.773  21
   4  10   4 5183.94 263.319  20
   4  10   4 5968.74 278.368   8
   4  10   5 224.363 43.3680  21
  -4  10  -5 242.125 49.3848  18
   4  10   5 308.752 61.5575  20
   4  10   5 378.893 59.2952   1
  -4  10  -5 314.557 60.6828   2
   4  10   6 4264.06 223.882  20
   4  10   6 4851.63 210.436  21
  -4  10  -6 4044.33 215.511  18
  -4  10  -6 4386.47 234.123   2
   4  10   7 16242.2 596.923  20
   4  10   7 17596.5 570.866  21
  -4  10  -7 15767.6 608.380   2
   4  10   8 934.774 89.4121  20
  -4  10  -8 1074.06 104.799   2
   4  10   9 213.215 45.1425  20
  -4  10  -9 195.329 51.5605   2
   4  10  10 2181.62 130.378  20
  -4  10 -10 2080.41 141.178   2
   4  10  11 476.579 56.0796  20
   4  10  11 566.534 74.0314  22
  -4  10 -11 592.655 70.6403   2
   4  10  12 237.374 45.8753  22
   4  10  12 187.144 35.0042  20
  -4  10 -12 200.457 42.0977   2
   4  10  13 524.301 58.8922  22
   4  10  13 566.647 48.8532  20
  -4  10 -13 542.246 56.5142   2
   4  10  14 20.6728 12.4100  20
  -4  10 -14 29.2648 18.5030   2
  -4  10 -15 5795.63 205.967   2
  -4  12  10 354.159 29.9774  19
   4  12  -9 12.3646 12.8421  24
   4  12  -8 1521.54 80.2791   1
   4  12  -8 1603.60 76.6724  24
   4  12  -7 107.270 23.3056   1
   4  12  -7 61.5554 14.5118  16
   4  12  -7 71.2367 19.4538  24
   4  12  -6 36.7679 19.0648   1
   4  12  -6 36.2429 15.2622  16
   4  12  -6 50.4176 21.7604  24
   4  12  -5 77.6006 22.4889   1
   4  12  -5 106.950 22.5067  16
   4  12  -5 76.3198 23.6126  24
   4  12  -4 352.232 42.1822   1
   4  12  -4 378.507 40.1267  16
   4  12  -4 361.654 38.8905  24
   4  12  -3 9495.21 324.648   1
   4  12  -3 10109.4 329.240  16
   4  12  -2 417.866 45.1531  16
   4  12  -1 294.260 39.5261  16
   4  12   0 3551.63 155.102  23
   4  12   0 3368.17 153.675  16
   4  12   1 5679.03 221.578  23
   4  12   2 6.53677 20.0773  23
   4  12   2 15.2787 18.5013  16
   4  12   3 354.802 40.2687  23
   4  12   3 263.850 33.4443  16
   4  12   4 442.070 45.0632  23
   4  12   4 491.460 40.9575  16
   4  12   5 26.8992 18.1157  23
   4  12   6 199.603 27.9696  23
   4  12   7 1995.28 89.2066  23
   4  12   8 7371.44 242.148  23
   5  -1 -27 3136.20 144.683  28
   5   1 -27 3038.93 142.108  28
   5   1 -27 3150.39 145.337  37
   5  -1 -27 3360.90 148.616  37
  -5  -1  27 3073.13 143.779  34
   5   1 -27 3076.23 144.113  36
   5  -1 -27 3197.53 146.107  36
   5   1 -26 8348.39 331.898  36
   5  -1 -26 8822.43 335.896  36
   5   1 -26 8438.90 333.421  37
   5  -1 -26 9000.18 337.867  37
   5   1 -26 8739.53 332.339  28
   5  -1 -26 8854.87 333.343  28
  -5  -1  26 8739.14 336.361  34
   5   1 -26 7809.96 314.989  27
   5   1 -25 3839.61 205.422  36
   5  -1 -25 4369.68 214.837  36
   5   1 -25 4162.68 212.779  37
   5  -1 -25 4203.42 212.533  37
   5   1 -25 3938.09 204.248  28
   5  -1 -25 3835.51 202.677  28
  -5  -1  25 3788.99 205.481  34
   5   1 -25 4054.10 199.248  27
   5  -1 -24 1711.46 137.285  36
   5   1 -24 1757.27 138.431  36
   5   1 -24 1722.87 136.837  37
   5  -1 -24 1822.34 140.481  37
   5   1 -24 1627.13 129.408  28
   5  -1 -24 1811.05 137.461  28
  -5   1  24 1660.51 127.060  34
  -5  -1  24 1814.79 139.693  34
   5   1 -24 1682.98 126.541  27
   5  -1 -23 8.62915 42.9765  36
   5   1 -23 8.63503 38.0479  36
   5   1 -23 35.0726 41.7277  37
   5  -1 -23 17.5232 42.6773  37
  -5  -1  23 88.2269 40.9757  34
  -5   1  23 39.1016 35.4042  34
   5   1 -23 80.1658 43.2583  28
   5   1 -23 22.1122 29.6537  27
   5  -1 -23 24.3241 43.7515  28
   5   1 -22 8155.81 377.499  36
   5  -1 -22 8072.27 375.223  36
   5  -1 -22 7655.79 370.753  37
   5   1 -22 7893.88 374.445  37
  -5   1  22 7670.36 359.832  34
   5   1 -22 7779.39 353.089  27
   5  -1 -22 8633.77 374.025  28
   5   1 -22 7900.10 364.263  28
   5   1 -21 397.650 83.2120  37
   5  -1 -21 224.044 68.3517  37
  -5   1  21 435.491 77.5325  34
   5   1 -21 251.661 65.1095  36
   5  -1 -21 402.195 80.7353  36
   5   1 -21 384.004 76.5201  28
   5  -1 -21 286.641 65.7865  28
   5   1 -21 305.000 64.7243  27
   5   1 -20 18799.2 739.212  37
   5  -1 -20 19636.5 743.388  37
   5   1 -20 19325.0 725.263  28
   5  -1 -20 19575.7 728.822  28
   5  -1 -20 19191.1 738.129  36
   5   1 -20 18829.7 736.929  36
   5   1 -20 20429.1 722.680  27
   5   1 -19 30758.3 1063.15  36
   5  -1 -19 31032.5 1066.09  36
   5  -1 -19 28881.9 1053.42  37
   5   1 -19 29663.9 1059.67  37
   5   1 -19 29756.0 1386.40  38
   5  -1 -19 31626.6 1409.06  38
   5   1 -19 28249.6 1362.95  11
   5  -1 -19 28673.5 1049.80  35
   5   1 -19 29223.4 1070.53  35
   5   1 -19 30450.6 1042.49  28
   5  -1 -19 30854.3 1047.54  28
   5   1 -18 31054.7 1045.65  28
   5  -1 -18 28141.5 1362.37  38
   5   1 -18 29266.9 1377.06  38
  -5   1  18 27845.8 1479.61   3
  -5  -1  18 29350.5 1506.86   3
   5   1 -18 30670.7 1063.87  36
   5  -1 -18 30535.4 1061.97  36
   5  -1 -18 30371.7 1061.49  37
   5   1 -18 30792.6 1066.00  37
   5   1 -18 29663.8 1383.13  11
   5  -1 -18 29745.2 1330.91  11
   5   1 -18 30155.2 1079.01  35
   5  -1 -18 30496.0 1061.16  35
   5  -1 -18 25749.0 1416.40   5
   5   1 -18 26388.3 1414.34   5
   5   1 -17 10070.1 438.050  28
   5   1 -17 10397.7 455.299  36
   5  -1 -17 10100.1 449.806  36
  -5  -1  17 10075.9 766.282   3
  -5   1  17 10000.1 766.846   3
   5  -1 -17 9614.21 731.809   5
   5   1 -17 8488.42 704.589   5
   5   1 -17 10327.6 469.131  35
   5  -1 -17 9558.40 447.041  35
   5   1 -17 10636.5 706.462  11
   5  -1 -17 10388.7 666.008  11
   5   1 -17 10278.4 455.100  37
   5  -1 -17 10467.2 455.331  37
  -5   1  17 9460.43 430.883  32
  -5  -1  17 10054.7 438.882  32
   5   1 -17 9693.43 679.339  38
   5  -1 -17 9682.82 675.206  38
   5  -1 -16 44503.7 1938.17   5
   5   1 -16 41729.7 1896.96   5
   5  -1 -16 46725.0 1524.15  35
   5   1 -16 45533.3 1536.62  35
   5   1 -16 44675.5 1862.73  11
   5  -1 -16 48240.3 1846.88  11
  -5   1  16 45934.7 1504.36  32
  -5  -1  16 48021.9 1510.80  32
  -5  -1  16 43782.9 1962.19   3
  -5   1  16 44754.2 1973.87   3
   5   1 -16 48242.4 1881.32  38
   5  -1 -16 45126.9 1854.16  38
   5  -1 -15 50870.0 2131.70   5
   5   1 -15 51124.4 2119.89   5
   5   1 -15 54758.6 1741.20  35
  -5  -1  15 52427.0 1692.25  33
   5  -1 -15 53544.7 1723.84  35
   5   1 -15 54332.7 2065.90  38
   5  -1 -15 55971.7 2083.78  38
   5  -1 -15 55271.2 2051.12  11
   5   1 -15 54752.6 2087.13  11
  -5  -1  15 50970.0 2158.73   3
  -5   1  15 49354.6 2143.27   3
  -5   1  15 53508.6 1705.29  32
  -5  -1  15 53128.8 1704.36  32
   5  -1 -14 6304.71 531.972   5
   5   1 -14 4815.28 473.480   5
   5   1 -14 6375.26 495.687  38
   5  -1 -14 6340.05 490.744  38
   5   1 -14 6096.11 497.149  25
   5  -1 -14 5821.26 481.985  25
   5   1 -14 6757.03 515.868  11
   5  -1 -14 6835.06 503.028  11
  -5  -1  14 5051.03 492.806   3
  -5   1  14 6032.41 530.495   3
   5   1 -13 190.336 102.027  38
   5  -1 -13 190.148 105.756  38
   5   1 -13 223.143 100.562  25
   5  -1 -13 195.057 91.7544  25
   5  -1 -13 292.993 117.293   5
   5   1 -13 318.490 114.759   5
  -5   1  13 239.807 106.933   3
  -5  -1  13 238.038 111.865   3
   5   1 -13 344.286 115.578  11
   5   1 -12 25.5335 45.9157  38
   5  -1 -12-25.5095 52.9689  38
  -5  -1  12-31.5802 56.7891   3
  -5   1  12 95.6306 74.0030   3
   5  -1 -12 151.989 89.2636   5
   5   1 -12 59.3791 61.6485   5
   5   1 -12-25.9885 53.9635  25
   5  -1 -12 51.9279 46.6898  25
   5   1 -11 3811.79 348.937  38
   5  -1 -11 4024.08 353.945  38
   5   1 -11 3421.87 332.447  25
   5  -1 -11 3855.35 346.201  25
  -5   1  11 3400.63 356.957   3
  -5  -1  11 4125.54 384.783   3
   5  -1 -11 3507.50 356.445   5
   5   1 -11 3436.02 351.025   5
   5   1 -10 20536.1 930.866  38
   5  -1 -10 22214.2 952.046  38
   5   1 -10 19102.5 911.968  25
   5  -1 -10 20020.1 921.890  25
   5  -1 -10 19741.3 961.880   5
   5   1 -10 20369.6 966.234   5
  -5   1  10 19451.2 974.549   3
  -5  -1  10 18884.6 964.407   3
   5   1  -9 1643.57 215.405  38
   5  -1  -9 1772.43 217.628  38
   5  -1  -9 1590.89 224.713   5
   5   1  -9 2092.05 251.273   5
  -5  -1   9 1933.00 245.798   3
  -5   1   9 1490.82 222.584   3
   5   1  -8 7393.36 471.667  38
   5  -1  -8 7870.11 482.824  38
   5  -1  -8 7324.74 488.104   5
   5   1  -8 6863.10 478.104   5
   5   1  -7 25221.8 1052.90  38
   5  -1  -7 24422.1 1044.06  38
   5  -1  -7 24503.2 1066.48   5
   5   1  -7 24452.8 1052.80   5
  -5  -1   6 588.439 120.411  10
  -5   1   6 714.752 130.145  10
   5   1  -6 459.743 114.909  38
   5  -1  -6 560.581 124.120  38
   5   1  -6 620.904 133.527   5
   5  -1  -6 569.468 128.790   5
  -5   1   5 375.075 93.8320  10
  -5  -1   5 537.019 110.891  10
   5   1  -5 546.636 122.465  38
   5  -1  -5 626.708 129.404  38
   5   1  -5 497.793 116.001   5
   5  -1  -5 486.186 117.986   5
  -5   1   4 17.6608 48.5122  10
  -5  -1   4-17.6724 51.8957  10
   5   1  -4 19.1919 52.7178  38
   5  -1  -4 19.2940 49.0669  38
   5   1  -4 19.1876 39.8422   5
   5  -1  -4 39.0003 57.2629   5
   5   1  -3 2998.81 271.546  38
   5  -1  -3 3176.56 280.693  38
   5  -1  -3 3151.70 279.273   5
   5   1  -3 3382.84 283.409   5
  -5   1   3 2466.71 243.476  10
  -5  -1   3 2677.71 250.160  10
   5  -1  -2 70084.2 2394.34   5
   5   1  -2 71922.9 2393.81   5
  -5  -1   2 70171.5 2386.41  10
  -5   1   2 71349.4 2393.33  10
  -5   1   1 37.0677 57.7401  10
  -5  -1   1 18.4424 42.8329  10
   5  -1   0 1396.83 187.498   5
   5   1   0 1907.30 211.352   5
  -5  -1   0 1718.83 201.765  10
  -5   1   0 1576.51 196.009  10
   5  -1   1 361.744 101.723   5
   5   1   1 394.976 109.587   5
  -5   1  -1 753.698 140.337  10
  -5  -1  -1 513.132 116.720  10
   5   1   2 4277.84 336.171   5
  -5  -1  -2 4006.89 333.907  10
  -5   1  -2 4122.55 342.908  10
   5  -1   3 433.736 114.026   5
   5   1   3 306.335 95.4891   5
  -5   1  -3 409.135 107.808  10
  -5  -1  -3 430.453 110.047  10
   5   1   4 2612.65 158.250   4
   5  -1   4 2385.11 154.085   4
   5  -1   4 2273.48 257.283   5
   5   1   4 2693.76 272.992   5
  -5  -1  -4 2315.38 256.260  10
   5   1   5 2402.94 156.324   4
   5  -1   5 2504.32 158.906   4
   5   1   6 745.496 159.500   5
   5  -1   6 482.197 134.224   5
   5  -1   6 445.852 68.0387   4
   5   1   6 563.734 75.3724   4
   5   1   7 880.157 185.327   5
   5   1   7 1003.63 106.623   4
   5  -1   7 1186.04 112.220   4
   5  -1   7 1031.88 196.015   5
   5  -1   8 7378.83 351.672   4
   5   1   8 7654.74 356.973   4
   5  -1   8 8122.82 600.728   5
   5   1   8 8805.90 615.574   5
   5  -1   9 9483.73 425.066   4
   5   1   9 9670.19 428.454   4
   5   1   9 10841.9 715.227   5
   5  -1   9 8986.71 671.775   5
   5   1  10 29529.4 1056.10   4
   5  -1  10 30887.5 1059.29   4
   5  -1  10 31044.2 1458.18   5
   5   1  10 29022.8 1433.81   5
   5   1  11 10103.8 740.061   5
   5  -1  11 9709.48 739.059   5
   5  -1  11 9299.01 430.906   4
   5   1  11 9342.45 432.667   4
  -5   1 -11 8434.37 414.365  37
  -5  -1 -11 8626.75 417.198  37
   5   1  11 8947.23 410.352  31
  -5  -1 -11 8937.24 400.390  26
  -5   1 -11 8552.63 413.626  36
  -5  -1 -11 9697.41 430.542  36
  -5  -1 -12 122.913 51.2542  26
  -5   1 -12 209.665 61.9016  36
  -5  -1 -12 55.1072 46.0467  36
   5   1  12 312.603 139.184   5
   5  -1  12 179.025 113.931   5
   5  -1  12 176.373 63.6317   4
   5   1  12 187.704 63.4884   4
   5   1  12 298.975 69.5488  31
  -5   1 -12 207.866 62.4161  29
  -5  -1 -12 190.195 54.3114  29
  -5   1 -12 167.964 60.6175  37
  -5  -1 -12 246.022 70.8012  37
  -5  -1 -13 99.4750 50.7654  26
  -5   1 -13 172.782 61.1207  36
  -5  -1 -13 263.913 72.5828  36
   5  -1  13 47.2476 69.4960   5
   5   1  13 94.2918 84.8815   5
  -5   1 -13 151.949 59.5946  37
  -5  -1 -13 128.067 54.2161  37
  -5   1 -13 148.435 57.0035  29
  -5  -1 -13 168.979 51.7662  29
   5   1  13 133.761 46.1155  30
   5  -1  13 198.640 64.5812   4
   5   1  13 123.874 59.0818   4
  -5  -1 -14 72.0718 40.2603  26
  -5   1 -14 83.2199 51.9992  26
  -5   1 -14 890.215 118.929  36
  -5  -1 -14 530.824 92.5764  36
   5  -1  14 103.465 58.7095   4
   5   1  14 103.228 57.0229   4
   5  -1  14 121.621 54.0376  31
  -5   1 -14 782.868 112.634  37
  -5  -1 -14 789.941 111.239  37
  -5   1 -14 376.239 81.1015  29
  -5  -1 -14 91.9392 48.8196  29
   5   1  14 59.0207 37.4232  30
  -5   1 -15 4829.25 297.259  36
  -5  -1 -15 5053.00 301.849  36
   5   1  15 4621.32 303.297   4
   5  -1  15 5402.70 321.498   4
  -5   1 -15 4948.65 301.408  37
  -5  -1 -15 4908.37 298.977  37
  -5   1 -15 4889.95 299.948  29
  -5  -1 -15 4825.65 279.497  29
   5   1  15 4608.35 255.750  30
  -5   1 -15 4759.31 282.872  26
  -5  -1 -15 5077.85 286.273  26
   5  -1  15 5225.08 297.634  31
   5  -1  16 1939.68 184.674   4
   5   1  16 1738.16 174.953   4
  -5   1 -16 1749.09 169.779  37
  -5  -1 -16 1816.73 172.000  37
  -5  -1 -16 1932.99 175.917  36
  -5   1 -16 1676.07 167.125  36
  -5   1 -16 1928.10 175.083  29
  -5  -1 -16 1703.81 155.991  29
   5   1  16 1912.75 145.781  30
  -5   1 -16 1895.43 164.727  26
  -5  -1 -16 1762.37 160.982  26
   5  -1  16 2239.38 183.065  31
   5   1  16 1895.93 174.408  31
   5  -1  17 1804.62 175.292   4
   5   1  17 1695.42 170.604   4
  -5   1 -17 1641.73 163.995  37
  -5  -1 -17 1543.14 155.521  37
  -5   1 -17 1862.54 169.772  36
  -5  -1 -17 1601.59 157.645  36
  -5   1 -17 1640.46 159.708  29
  -5  -1 -17 1622.52 148.255  29
   5   1  17 1740.85 133.838  30
  -5   1 -17 1562.77 146.549  26
  -5  -1 -17 1628.96 151.203  26
   5   1  17 1782.05 164.101  31
   5  -1  17 1783.27 163.047  31
   5  -1  18 988.695 127.170   4
   5   1  18 738.833 113.814   4
  -5  -1 -18 719.391 106.577  37
  -5   1 -18 905.813 118.371  37
  -5   1 -18 881.319 115.551  36
  -5  -1 -18 741.398 110.997  36
  -5  -1 -18 800.550 100.119  29
  -5   1 -18 801.722 109.173  29
  -5   1 -18 727.115 99.0271  26
  -5  -1 -18 701.381 98.1607  26
   5  -1  18 771.013 108.787  31
   5   1  18 860.228 112.344  31
   5  -1  19 1686.43 162.315   4
   5   1  19 1804.15 165.937   4
  -5  -1 -19 1697.89 156.270  37
  -5   1 -19 1663.35 153.631  37
  -5   1 -19 1578.73 150.582  36
  -5  -1 -19 1813.76 158.084  36
  -5  -1 -19 2115.18 154.075  29
  -5   1 -19 1816.10 155.290  29
  -5  -1 -19 1842.86 149.308  26
   5   1  19 1825.95 158.499  31
  -5   1 -20 53.8918 40.6838  36
  -5  -1 -20 53.4205 39.2551  36
  -5  -1 -20 54.2185 49.6732  37
  -5   1 -20 45.5794 46.3969  37
  -5  -1 -20 63.8007 32.1268  29
  -5   1 -20 43.3990 42.3025  29
   5  -1  20 50.6718 44.6725   4
   5   1  20 50.4251 43.2047   4
   5   1  20 115.029 45.0371  31
  -5   1 -21 176.313 54.1811  36
  -5  -1 -21 129.383 46.3108  36
  -5  -1 -21 115.811 52.1585  37
  -5   1 -21 147.749 53.1474  37
  -5  -1 -21 284.816 48.9921  29
  -5   1 -21 116.998 45.1571  29
   5  -1  21 208.140 57.8428   4
   5   1  21 137.992 47.6110   4
   5   1  21 150.139 49.5142  31
  -5  -1 -22 315.048 59.3989  36
  -5   1 -22 260.813 53.8473  36
  -5   1 -22 283.006 56.0589  37
  -5  -1 -22 250.260 52.6630  37
  -5  -1 -22 301.331 42.3748  29
  -5   1 -22 243.250 48.8576  29
   5  -1  22 295.372 62.5416   4
   5   1  22 251.643 55.9264   4
   5   1  22 403.303 59.9936  31
   5  -1  22 384.131 59.9170  31
   5  -1  23 7473.74 293.076  31
  -5   1 -23 7510.97 293.342  36
  -5  -1 -23 7553.22 293.178  36
  -5   1 -23 7291.03 282.779  29
  -5  -1 -23 7409.47 292.584  37
  -5   1 -23 7300.09 291.965  37
  -5   1 -24 365.205 38.2105  36
  -5  -1 -24 310.279 35.9069  36
  -5   1 -24 368.681 38.3332  37
  -5  -1 -24 352.061 37.5705  37
   5  -1  24 352.475 37.6587  31
  -5  -3  27 3945.76 153.321  34
   5  -3 -26 247.890 32.6402  36
  -5  -3  26 347.803 46.0442  34
   5  -3 -26 328.339 37.1769  28
   5  -3 -26 303.479 40.4099  27
   5  -3 -26 305.871 35.7221  37
   5  -3 -25 1416.07 99.0474  37
   5  -3 -25 1411.83 99.3568  36
   5  -3 -25 1675.17 108.506  27
   5  -3 -25 1610.83 102.881  28
  -5   3  25 1648.77 99.1981   7
  -5  -3  25 1781.10 119.233  34
   5  -3 -24 427.469 60.7160  37
  -5  -3  24 585.307 76.5894  34
   5  -3 -24 507.038 64.5312  28
   5  -3 -24 463.278 64.8228  27
   5  -3 -24 364.443 57.2039  36
  -5   3  24 368.942 55.4117   7
   5  -3 -23 888.228 93.5438  37
   5   3 -23 770.824 87.8798  37
   5   3 -23 819.768 87.9937  36
   5  -3 -23 744.289 85.9340  36
   5   3 -23 751.137 82.7619  28
   5  -3 -23 707.684 83.0145  28
   5  -3 -23 1050.58 98.7333  27
   5  -3 -22 655.710 85.2705  37
   5   3 -22 505.331 78.2373  37
   5   3 -22 645.330 85.1405  36
   5  -3 -22 754.782 90.4080  36
   5   3 -22 703.731 85.3967  28
   5  -3 -22 561.422 78.7441  28
   5  -3 -22 682.068 88.6191  27
   5  -3 -21 3835.04 229.221  37
   5   3 -21 4009.87 233.277  37
   5   3 -21 3782.95 227.015  36
   5  -3 -21 4227.18 236.053  36
   5  -3 -21 3968.36 225.903  28
   5   3 -21 3710.08 218.050  28
   5   3 -20-18.4008 44.8034  37
   5  -3 -20-9.22849 46.9385  37
   5   3 -20 16.5464 33.2674  28
   5  -3 -20-8.65144 38.1084  28
   5   3 -20-7.47678 31.0510  27
   5   3 -20-27.2342 42.1505  36
   5  -3 -20 9.10776 37.8240  36
   5  -3 -19 2996.37 202.921  36
   5   3 -19 3199.17 208.899  36
   5   3 -19 2837.39 188.199  28
   5  -3 -19 3442.71 210.959  28
   5   3 -19 3122.91 188.832  27
  -5   3  19 2727.32 178.963  34
   5  -3 -19 2992.31 205.277  37
   5   3 -19 2979.95 203.155  37
   5  -3 -18 528.195 85.2911  37
   5   3 -18 687.956 95.7730  37
   5   3 -18 588.237 158.467  38
   5  -3 -18 685.288 168.980  38
   5   3 -18 577.934 82.5773  28
   5  -3 -18 658.420 96.1226  28
   5   3 -18 628.151 81.4921  27
   5   3 -18 708.378 181.022  11
   5  -3 -18 675.961 94.9273  36
   5   3 -18 539.822 85.3026  36
   5   3 -18 594.768 99.2202  35
   5   3 -17 599.373 87.5811  36
   5   3 -17 438.575 85.0725  35
   5  -3 -17 546.465 84.2094  36
   5   3 -17 632.544 171.715  11
  -5  -3  17 416.320 150.402   3
  -5   3  17 534.052 171.194   3
   5   3 -17 368.543 128.331  38
   5  -3 -17 525.763 147.827  38
   5   3 -17 351.370 141.128   5
   5  -3 -17 359.665 144.426   5
   5   3 -17 428.486 72.4699  28
   5   3 -17 423.483 67.6639  27
  -5  -3  17 563.890 79.2845  32
   5  -3 -17 597.695 88.6924  37
   5   3 -17 490.461 80.8127  37
   5   3 -16 22.3353 43.3842  35
   5   3 -16 18.2490 34.1585  36
   5  -3 -16-9.18498 34.3849  36
   5   3 -16-34.4281 50.5510  11
   5   3 -16 23.8267 34.9861  28
   5   3 -16 14.6317 27.3887  27
  -5   3  16 159.924 92.8178   3
  -5  -3  16 80.5973 72.4679   3
   5   3 -16 29.9751 53.9041  38
   5  -3 -16 30.2056 54.3185  38
   5  -3 -16-38.8464 80.6628   5
   5   3 -16 151.767 104.221   5
   5  -3 -16-18.4632 31.7904  37
   5   3 -16 36.6894 38.0937  37
  -5  -3  16 59.3304 31.7303  32
  -5   3  15 395.790 65.5757   9
   5   3 -15 402.318 66.5660  28
  -5  -3  15 384.956 138.973   3
  -5   3  15 537.501 169.542   3
   5   3 -15 490.164 134.416  38
   5  -3 -15 465.090 135.502  38
   5  -3 -15 601.254 170.487   5
   5   3 -15 545.740 160.711   5
   5   3 -15 426.555 82.2468  35
   5  -3 -15 310.947 65.6825  36
   5   3 -15 370.533 68.9898  36
  -5   3  15 359.730 64.6538  32
  -5  -3  15 480.809 73.2876  32
  -5  -3  15 416.565 63.8899  33
   5  -3 -15 491.576 78.5673  37
   5   3 -15 452.716 75.2742  37
  -5  -3  14 5140.36 491.065   3
  -5   3  14 5515.12 506.292   3
   5  -3 -14 4941.25 484.591   5
   5   3 -14 4765.93 460.843   5
   5   3 -14 5309.61 295.961  35
  -5  -3  14 5279.60 259.538  33
  -5   3  14 5505.49 267.310   9
  -5  -3  14 5197.69 264.392  32
  -5   3  14 4963.01 260.210  32
   5   3 -14 5511.07 262.900  28
   5   3 -14 4641.79 416.922  38
   5  -3 -14 5982.42 465.694  38
  -5  -3  13 6267.91 533.645   3
  -5   3  13 6850.96 554.808   3
   5  -3 -13 5887.99 514.962   5
   5   3 -13 5957.26 510.346   5
   5   3 -13 5908.48 312.959  35
   5   3 -13 6707.75 497.772  25
   5  -3 -13 6956.11 500.609  25
   5   3 -13 6270.90 476.110  38
   5  -3 -13 6455.19 481.077  38
   5   3 -12 14888.0 856.761   5
   5  -3 -12 14375.8 860.804   5
   5   3 -12 15068.2 803.820  25
   5  -3 -12 16553.7 831.681  25
   5   3 -12 16776.1 869.904  11
  -5   3  12 16557.5 902.752   3
  -5  -3  12 15741.0 882.728   3
   5   3 -12 16060.7 814.027  38
   5  -3 -12 16939.8 830.324  38
   5  -3 -11 8090.17 593.354   5
   5   3 -11 10061.9 633.361   5
   5   3 -11 8841.96 595.113  11
   5   3 -11 9521.15 577.924  25
   5  -3 -11 8632.18 554.504  25
  -5  -3  11 9173.24 619.252   3
  -5   3  11 9533.92 632.644   3
   5   3 -11 9783.20 579.981  38
   5  -3 -11 9904.91 583.966  38
   5   3 -10 462.967 119.070  38
   5  -3 -10 266.367 92.3592  38
   5   3 -10 127.939 75.3562  11
   5   3 -10 493.240 125.479  25
   5  -3 -10 316.033 102.317  25
   5   3 -10 80.4317 68.4211   5
   5  -3 -10 111.535 64.9843   5
   5   3  -9 46535.7 1687.48  25
   5  -3  -9 46848.0 1693.67  25
   5  -3  -9 44109.4 1743.96   5
   5   3  -9 42744.1 1728.07   5
   5   3  -9 46138.1 1683.89  38
   5  -3  -9 46617.7 1692.60  38
   5  -3  -8 5467.83 415.839   5
   5   3  -8 5701.44 423.725   5
   5   3  -8 4930.04 368.577  38
   5  -3  -8 4589.94 359.190  38
   5   3  -7 22050.9 991.060   5
   5  -3  -7 22508.8 1003.36   5
   5   3  -7 22787.8 964.058  38
   5  -3  -7 22484.4 962.901  38
   5  -3  -6 1148.10 180.630   5
   5   3  -6 1189.75 177.290   5
   5   3  -6 1222.78 174.309  38
   5  -3  -6 1339.49 182.311  38
   5   3  -5-20.1938 41.9316   5
   5  -3  -5 20.5709 30.2041   5
  -5  -3   5-17.5247 31.5143  10
  -5   3   5 17.5639 40.7755  10
   5   3  -5 19.0962 52.4551  38
   5  -3  -5-19.1021 52.4712  38
   5  -3  -4 2958.16 273.572   5
   5   3  -4 2888.31 272.194   5
  -5   3   4 2835.72 258.002  10
  -5  -3   4 3007.53 261.674  10
   5   3  -4 3286.00 286.899  38
   5  -3  -4 2775.13 260.854  38
  -5   3   3-17.1380 75.4983  10
  -5  -3   3-85.8410 81.6895  10
   5   3  -3-37.6332 78.1515  38
   5  -3  -3-18.8855 70.7047  38
   5  -3  -3-76.1200 100.749   5
  -5  -3   2 58000.4 1999.51  10
  -5   3   2 58114.4 1990.93  10
   5   3  -2 56343.5 2010.93  38
   5  -3  -2 58411.7 2024.75  38
   5  -3  -2 57826.5 2011.11   5
   5   3  -2 58916.4 2009.34   5
   5   3  -1 99996.6 3109.44  15
  -5  -3   1 98156.2 3238.04  10
  -5   3   1 103795. 3251.28  10
   5  -3  -1 100970. 3253.23   5
   5   3  -1 98489.2 3238.95   5
   5   3   0 12641.9 552.333  15
  -5  -3   0 11692.7 619.440  10
  -5   3   0 11829.8 617.913  10
   5  -3   0 13865.9 659.229   5
   5   3   0 12066.8 619.994   5
   5   3   1 121267. 3728.50  15
  -5   3  -1 117559. 3811.79  10
  -5  -3  -1 115436. 3808.92  10
   5  -3   1 118746. 3809.39   5
   5   3   1 121313. 3805.61   5
   5   3   2 438048. 13612.0  15
   5  -3   2 475510. 13716.2   5
   5   3   2 468048. 13699.0   5
  -5   3  -2 458487. 13706.8  10
  -5  -3  -2 458736. 13717.4  10
   5   3   3 80043.4 2530.14  15
   5   3   3 75780.6 2313.39   4
   5  -3   3 73838.0 2313.05   4
  -5   3  -3 73807.1 2571.87  10
  -5  -3  -3 73647.1 2583.16  10
   5  -3   3 79201.8 2589.72   5
   5   3   3 76831.3 2577.30   5
   5  -3   4 37959.0 1238.49   4
   5   3   4 38594.6 1236.83   4
  -5   3  -4 38148.7 1496.68  10
  -5  -3  -4 38231.3 1497.27  10
   5  -3   4 38562.2 1503.92   5
   5   3   4 40352.6 1512.80   5
   5  -3   5 30176.6 1024.85   4
   5   3   5 30744.6 1024.41   4
  -5   3  -5 31739.7 1286.74  10
  -5  -3  -5 29513.3 1275.73  10
   5  -3   5 32628.0 1322.57   5
   5   3   5 33863.6 1325.20   5
   5   3   6 39138.0 1282.46   4
   5  -3   6 39053.6 1285.95   4
  -5   3  -6 37084.5 1550.52  10
  -5  -3  -6 38486.7 1567.52  10
   5   3   6 41145.5 1602.43   5
   5   3   7 3549.19 211.535   4
   5  -3   7 3757.55 216.958   4
  -5   3  -7 3435.68 348.655  10
   5   3   7 4331.61 405.846   5
   5  -3   7 4267.33 403.514   5
   5   3   8 1769.73 144.244   4
   5  -3   8 1754.10 146.027   4
   5  -3   8 1755.29 266.909   5
   5   3   8 1914.21 274.379   5
   5   3   9 869.305 102.467   4
   5  -3   9 801.854 101.626   4
   5   3   9 701.697 179.965   5
   5  -3   9 679.885 183.488   5
   5   3  10 5643.00 521.237   5
   5  -3  10 4869.44 488.647   5
  -5   3 -10 4339.71 256.416  36
  -5  -3 -10 4297.59 256.728  36
   5  -3  10 4604.22 264.768   4
   5   3  10 4502.03 262.625   4
  -5  -3 -10 4734.31 249.152  26
  -5   3 -10 4186.06 267.639  29
   5   3  10 4355.71 261.700  31
  -5   3 -10 4729.44 265.449  37
  -5  -3 -10 4192.75 256.904  37
  -5  -3 -11 95.9207 41.5438  26
  -5   3 -11 71.1061 42.2403  36
  -5  -3 -11 92.5536 45.3492  36
   5  -3  11 40.7681 84.6798   5
   5   3  11 40.0249 58.8068   5
   5  -3  11 74.8142 43.0297   4
   5   3  11 42.1138 43.7767   4
  -5   3 -11 92.7202 53.8564  29
   5   3  11 85.6140 38.8132  30
  -5   3 -11 72.1964 45.4813  37
  -5  -3 -11 41.7524 39.1332  37
   5   3  11 137.442 56.0111  31
  -5   3 -12 4560.53 271.249  36
  -5  -3 -12 4486.27 269.344  36
   5   3  12 4381.33 270.244   4
   5  -3  12 4798.71 280.451   4
  -5   3 -12 4533.47 273.097  37
  -5  -3 -12 4477.78 272.231  37
   5   3  12 3925.66 230.342  30
  -5   3 -12 4476.76 281.941  29
   5   3  12 4233.64 266.253  31
  -5  -3 -12 4907.33 263.414  26
  -5   3 -13 20641.6 779.897  36
  -5  -3 -13 20688.6 781.302  36
   5   3  13 21232.7 795.337   4
   5  -3  13 20689.2 792.030   4
  -5  -3 -13 19909.1 777.465  37
  -5   3 -13 21201.7 786.681  37
  -5  -3 -13 22205.3 772.185  26
   5   3  13 19243.6 720.363  30
  -5   3 -13 20472.6 801.226  29
   5   3  13 19150.8 773.178  31
   5  -3  14 2485.71 204.298   4
   5   3  14 2748.76 210.343   4
  -5   3 -14 2660.84 206.378  37
  -5  -3 -14 2543.13 200.662  37
  -5   3 -14 2343.19 194.012  36
  -5  -3 -14 2682.80 203.076  36
  -5  -3 -14 2923.29 200.077  26
  -5   3 -14 2444.78 208.227  29
   5   3  14 2937.49 213.432  31
   5  -3  15 8244.28 409.915   4
   5   3  15 8001.65 403.525   4
  -5   3 -15 8014.30 398.053  37
  -5  -3 -15 7663.99 392.582  37
  -5   3 -15 8347.29 400.477  36
  -5  -3 -15 7968.52 395.024  36
  -5  -3 -15 8284.03 385.044  26
  -5   3 -15 8535.45 422.489  29
   5   3  15 7866.00 396.051  31
   5   3  16 34074.6 1181.37   4
   5  -3  16 33662.6 1181.42   4
  -5   3 -16 33487.0 1168.79  37
  -5  -3 -16 33440.8 1169.00  37
  -5   3 -16 32883.2 1162.43  36
  -5  -3 -16 32831.9 1162.59  36
  -5  -3 -16 34170.3 1151.86  26
  -5   3 -16 35812.7 1203.36  29
   5   3  16 32534.1 1166.67  31
   5  -3  17 511.906 89.6917   4
   5   3  17 427.253 83.8165   4
  -5   3 -17 475.165 85.4382  37
  -5  -3 -17 359.534 82.9435  37
  -5   3 -17 346.004 77.2892  36
  -5  -3 -17 516.173 89.4890  36
  -5  -3 -17 341.771 72.2992  26
  -5   3 -17 464.456 93.5047  29
   5   3  17 493.265 87.4557  31
   5  -3  17 692.516 100.246  31
   5  -3  18 26346.0 940.573   4
   5   3  18 25742.0 937.113   4
  -5   3 -18 25227.1 923.307  37
  -5  -3 -18 25789.3 926.224  37
  -5   3 -18 25610.8 922.477  36
  -5  -3 -18 25688.4 923.581  36
  -5  -3 -18 26759.0 917.228  26
  -5   3 -18 28074.9 963.212  29
   5   3  18 25890.9 929.288  31
   5  -3  18 27779.5 936.642  31
   5  -3  19 8718.60 392.987   4
   5   3  19 8643.05 391.065   4
  -5   3 -19 8509.88 380.876  37
  -5  -3 -19 9020.66 387.467  37
  -5   3 -19 8421.38 378.841  36
  -5  -3 -19 8635.62 381.729  36
  -5  -3 -19 8875.65 381.056  26
  -5   3 -19 8704.89 400.777  29
   5  -3  19 8969.35 391.376  31
   5   3  19 8953.68 388.877  31
   5  -3  20 465.886 72.5754   4
   5   3  20 552.319 76.4418   4
  -5   3 -20 361.116 65.2017  37
  -5  -3 -20 490.833 74.8196  37
  -5  -3 -20 421.390 69.8342  36
  -5   3 -20 447.421 71.3961  36
  -5  -3 -20 430.317 67.6259  26
  -5   3 -20 523.200 80.7288  29
   5   3  20 782.100 86.0950  31
   5  -3  20 518.296 75.7138  31
   5  -3  21 136.986 39.6651   4
  -5  -3 -21 193.225 44.4590  37
  -5  -3 -21 137.065 40.1136  26
  -5  -3 -21 202.077 46.5479  36
   5  -3  21 190.445 48.2626  31
  -5   3 -21 267.332 53.5093  29
  -5  -3 -22 3390.65 161.069  37
   5  -3  22 3813.16 180.420  31
  -5   3 -22 3558.58 179.372  29
  -5  -3 -22 3286.60 158.846  36
   5  -3  23 870.890 66.8859  31
  -5   5  25 10.1644 13.9625   7
  -5  -5  25 7.81942 12.6953  34
  -5  -5  24 3009.77 147.264  34
   5  -5 -24 2871.40 131.897  27
   5   5 -24 2536.91 124.462  13
  -5   5  24 3056.96 147.607   7
  -5  -5  23 145.334 39.3294  34
  -5   5  23 182.508 42.5625   7
   5  -5 -23 255.838 42.3429  27
   5  -5 -22 3243.61 161.551  28
  -5   5  22 3597.15 195.366   7
   5  -5 -22 3689.22 182.876  27
   5  -5 -21 73.4616 32.8525  28
   5  -5 -21 171.104 43.2695  27
  -5   5  21 129.662 48.4445  21
   5  -5 -20 4124.68 207.392  28
  -5   5  20 4269.85 190.340   6
  -5   5  20 3730.98 232.712  21
  -5   5  19 2331.86 140.807   6
   5  -5 -19 2353.56 152.374  28
  -5   5  18 3206.99 183.040  19
  -5   5  18 3514.63 189.292   6
   5  -5 -18 3396.42 194.678  28
   5  -5 -17 44.9197 30.1392  28
  -5   5  17 21.6023 26.9946  19
  -5   5  16 2127.03 153.534  19
   5   5 -16 2222.60 179.222  35
  -5   5  16 2177.47 153.120   6
   5   5 -15 2414.94 316.951  11
  -5   5  15 1825.99 145.423   6
  -5   5  15 2168.61 162.364   9
   5   5 -15 2003.05 170.074  35
   5   5 -15 2035.81 140.630  14
   5   5 -14 6686.27 341.223  35
  -5   5  14 6812.34 319.866   6
  -5   5  14 7058.36 332.487   9
   5   5 -14 6616.33 302.574  14
   5   5 -14 6804.23 274.728  24
   5   5 -14 6310.03 532.165  11
   5   5 -13 2615.78 322.455  11
   5   5 -13 2123.33 126.432  24
  -5   5  13 2338.77 168.217   9
   5   5 -13 2203.42 151.369  14
   5   5 -13 2223.52 173.790  35
  -5   5  12 18533.4 742.496  21
   5   5 -12 20426.9 1033.09  11
   5   5 -12 19810.8 736.908  35
  -5   5  12 21016.9 736.616   9
   5   5 -12 19680.8 685.375   1
   5   5 -12 20440.9 665.226  24
  -5   5  11 229.982 60.9231  21
   5   5 -11 326.243 111.244  11
   5   5 -11 217.597 39.7221  24
   5   5 -11 292.308 52.5304   1
  -5   5  11 295.467 63.5917   9
   5   5 -11 190.276 52.0597  35
  -5   5  10 2092.86 156.065   9
   5   5 -10 2209.81 279.636  11
   5   5  -9 2917.09 273.841  38
   5   5  -9 3669.34 353.527  11
   5   5  -9 3323.16 288.379  25
   5   5  -8 4963.91 353.276  38
   5   5  -8 5382.80 367.104  25
   5   5  -8 5541.72 439.202  11
   5   5  -7 34117.2 1312.65  38
   5   5  -7 35192.1 1355.46   5
   5   5  -7 36422.5 1326.39  25
   5   5  -7 37704.6 1453.82  11
   5   5  -6 4396.17 316.703  38
   5   5  -6 4280.53 324.852   5
   5   5  -6 4159.37 309.121  25
   5   5  -6 4832.90 384.021  11
   5   5  -5 17501.6 769.985  38
   5   5  -5 17359.1 783.431   5
   5   5  -5 18354.7 773.450  25
   5   5  -5 19772.3 872.086  11
   5   5  -4 20044.0 870.277  11
   5   5  -4 18455.1 785.148  38
   5   5  -4 17851.1 789.379   5
   5   5  -3 37.5931 39.0350  11
   5   5  -3 15.8179 36.7272   5
   5   5  -3 15.7711 32.7538  38
   5   5  -2 499.365 103.426  11
   5   5  -2 358.312 103.582  38
  -5   5   2 532.405 107.080  10
   5   5  -2 327.088 92.2924   5
   5   5  -1 3199.16 273.329  38
   5   5  -1 3776.81 283.888   5
  -5   5   1 3218.29 257.571  10
   5   5  -1 3714.26 295.060  15
   5   5   0 1722.96 193.998   5
   5   5   0 1835.04 206.058  38
   5   5   0 2112.76 227.437  15
  -5   5   0 1635.80 180.997  10
   5   5   1 890.583 140.122   5
   5   5   1 650.311 131.044  15
  -5   5  -1 903.670 135.106  10
   5   5   1 857.002 139.873  38
  -5   5  -2 8580.38 481.295  10
   5   5   2 8252.49 493.768   5
   5   5   2 9595.46 561.178  15
   5   5   3 1095.21 166.873   5
  -5   5  -3 1190.26 166.216  10
   5   5   3 1433.98 206.472  15
   5   5   4 286.130 94.4020   5
  -5   5  -4 176.058 67.6170  10
   5   5   4 182.098 76.6177  15
   5   5   5 712.108 147.136   5
   5   5   5 724.017 162.184  15
  -5   5  -5 630.111 130.520  10
   5   5   6 3409.28 226.999  31
   5   5   6 3324.72 354.509  15
  -5   5  -6 3253.24 309.225  10
  -5   5  -6 3500.62 227.813  29
   5   5   7 806.493 107.278  31
   5   5   7 694.123 168.267  15
  -5   5  -7 614.989 98.7271  29
   5   5   8 3063.30 217.850  31
   5   5   8 2772.18 343.561  15
   5   5   8 3061.26 192.283  30
  -5   5  -8 2798.54 209.876  29
   5   5   9 20600.9 800.848  31
  -5   5  -9 21388.4 810.339  29
   5   5   9 22260.9 1123.99  15
   5   5  10 16399.3 656.808  31
   5   5  10 14914.2 599.485   4
  -5   5 -10 17208.4 670.022  29
   5   5  10 17608.5 980.372  15
   5   5  11 54235.7 1813.80  31
   5   5  11 57896.4 2247.11  15
  -5   5 -11 57373.7 1835.36  29
   5   5  11 53992.2 1760.49   4
   5   5  12 24990.8 902.396   4
   5   5  12 25415.6 946.506  31
   5   5  12 26291.4 1313.59  15
  -5  -5 -12 27596.8 908.074  26
  -5   5 -12 25455.8 962.218  29
  -5   5 -13 12.1344 39.8479  29
   5   5  13 69.5929 34.9894   4
   5   5  13 22.1743 41.5116  31
  -5  -5 -13 8.33609 33.5301  26
   5   5  14 13045.4 567.933  31
  -5  -5 -14 14607.5 549.092  26
  -5   5 -14 14245.3 597.160  29
   5   5  15 5214.48 292.896  31
  -5  -5 -15 5856.34 284.118  26
  -5   5 -15 5740.40 319.626  29
   5   5  16 471.721 76.8050  31
  -5  -5 -16 342.309 63.7394  26
  -5   5 -16 403.584 80.3472  29
   5   5  17 4636.99 245.865  31
  -5  -5 -17 4825.54 239.166  26
  -5   5 -17 4416.02 262.577  29
   5  -5  18 3030.78 182.384  31
  -5  -5 -18 2810.04 167.425  26
  -5   5 -18 2976.73 193.391  29
   5  -5  19 18329.2 629.091  31
  -5  -5 -19 17175.9 605.930  26
  -5   5 -19 17747.4 640.302  29
  -5  -5 -20 26224.2 809.222  26
   5  -5  20 26733.1 828.328  31
   5  -5  21 3905.26 155.364  31
  -5   5 -21 2455.08 112.055   2
   5   5  22-7.52228 13.2758  22
  -5   7  23 5461.83 195.106   7
   5   7 -23 4999.94 185.768  13
   5   7 -22 341.934 38.2894  17
   5   7 -22 471.100 49.6153  13
   5   7 -21 483.713 57.4942  13
  -5  -7  21 358.614 40.3597  34
   5   7 -21 379.552 48.4179  17
  -5   7  20 990.450 90.0948   7
  -5   7  20 1008.43 70.4222   6
  -5   7  19 1855.86 135.780   7
  -5   7  19 1829.69 105.562  19
  -5   7  19 1824.57 110.591   6
   5  -7 -19 1836.04 107.156  27
  -5   7  18 11368.0 445.328   7
  -5   7  18 11170.5 407.978   6
  -5   7  18 11052.1 402.766  19
  -5   7  17 1485.88 132.345  21
   5   7 -17 1277.44 87.5331   1
  -5   7  17 1404.41 109.587   6
  -5   7  17 1448.29 110.353  19
   5   7 -16 409.700 57.9806  14
  -5   7  16 400.230 74.8024  21
   5   7 -16 404.304 51.8182   1
  -5   7  16 323.315 58.1256  19
  -5   7  16 302.161 57.5900   6
  -5   7  15 848.591 93.5018   6
   5   7 -15 746.273 71.7865  24
   5   7 -15 693.096 71.3402   1
  -5   7  15 704.053 99.8100  21
   5   7 -15 830.174 86.7714  14
  -5   7  15 711.526 88.4580  19
  -5   7  14 931.007 100.831   6
   5   7 -14 977.331 82.3402  24
   5   7 -14 968.964 88.3148   1
  -5   7  14 933.447 112.654  21
   5   7 -14 961.188 98.1997  14
  -5   7  14 846.856 96.8113  19
  -5   7  13 3890.81 225.833   6
   5   7 -13 4081.50 192.523  24
   5   7 -13 4064.15 205.032   1
  -5   7  13 3891.88 244.648  21
   5   7 -13 3828.51 216.589  14
  -5   7  13 3588.87 219.366  19
   5   7 -12 18247.3 683.482  14
  -5   7  12 18042.0 692.448   6
   5   7 -12 19998.7 647.765  24
  -5   7  12 19643.7 704.785   9
  -5   7  12 17971.3 716.198  21
   5   7 -12 20166.8 675.032   1
  -5   7  12 17798.6 691.514  19
   5   7 -11 16.1344 31.3398  14
  -5   7  11 8.57245 30.8323   6
  -5   7  11 20.1723 34.7318  21
  -5   7  11 17.4439 36.2224   9
   5   7 -11-7.07161 29.3691   1
  -5   7  11 61.5077 40.7988  19
   5   7 -11-5.29611 25.7922  24
   5   7 -10 3146.89 164.119  24
  -5   7  10 3098.45 208.859  21
  -5   7  10 3128.60 198.932   9
  -5   7  10 2780.28 191.846  19
   5   7 -10 3173.54 186.862   1
   5   7 -10 2552.94 179.112  14
  -5   7   9 5452.40 284.188   9
   5   7  -9 5749.89 275.276   1
  -5   7   9 6047.45 292.463  18
  -5   7   8 41265.2 1289.76  18
  -5   7   8 35705.3 1272.47  21
  -5   7   8 37182.7 1272.40   9
  -5   7   8 39596.0 1266.73   2
   5   7  -8 35359.2 1251.58   1
   5   7  -8 42525.4 1253.71  23
  -5   7   7 81105.3 2470.31  12
  -5   7   7 81722.0 2472.31  18
  -5   7   7 75393.7 2458.64   9
   5   7  -7 84655.7 2496.57   8
   5   7  -7 81195.8 2433.93  23
  -5   7   7 73983.4 2456.05  21
   5   7  -7 73596.7 2442.31   1
  -5   7   7 85043.3 2463.32   2
  -5   7   6 63196.9 1975.37  12
  -5   7   6 62960.3 1979.58  18
   5   7  -6 65884.4 2000.31   8
  -5   7   6 60048.5 1965.15   9
   5   7  -6 64106.2 1945.13  23
  -5   7   6 58560.1 1957.20  21
  -5   7   6 63352.1 1967.02   2
  -5   7   5 2374.75 170.124  12
  -5   7   5 2540.82 177.011  18
  -5   7   5 2309.22 165.764   9
  -5   7   5 2383.67 165.442  21
   5   7  -5 2262.54 155.650  23
  -5   7   5 2721.01 177.307   2
  -5   7   4 49619.6 1639.91  12
   5   7  -4 48389.0 1614.19  23
  -5   7   4 51198.6 1642.21   2
  -5   7   4 49434.0 1647.32  18
  -5   7   3 25633.6 904.687  12
   5   7  -3 25077.3 883.800  23
  -5   7   3 25153.3 907.273   2
  -5   7   3 25208.0 913.790  18
  -5   7   2 4040.82 235.396  12
   5   7  -2 4813.99 241.653  20
  -5   7   1 6268.83 318.057  12
   5   7  -1 7473.47 354.406  22
   5   7  -1 7642.01 326.933  20
   5   7  -1 6595.21 335.064   8
   5   7   0 7540.52 357.260   8
   5   7   0 7593.98 336.666  20
   5   7   0 8359.70 377.342  22
   5   7   1 3544.13 353.603  15
   5   7   1 3615.68 234.408  22
   5   7   1 3710.90 211.878  20
   5   7   2 3637.43 370.463  15
   5   7   2 3674.85 236.038  22
   5   7   2 3707.32 212.832  20
  -5   7  -2 3572.62 228.653   2
   5   7   3 608.231 152.603  15
   5   7   3 632.416 82.6171  20
   5   7   3 652.324 97.7078  22
  -5   7  -3 697.052 98.2745   2
   5   7   4 24.0267 35.2777  20
   5   7   4-31.8628 46.7830  15
   5   7   4-10.7094 36.8767  22
  -5   7  -4 30.4160 36.4638   2
   5   7   5 6436.89 535.736  15
   5   7   5 6712.60 314.358  20
   5   7   5 6845.77 350.446  22
  -5   7  -5 6238.52 333.210   2
   5   7   6 4851.76 458.815  15
   5   7   6 4353.34 267.720  22
   5   7   6 4051.15 231.586  20
  -5   7  -6 4249.87 257.914   2
   5   7   7 3160.77 194.186  20
   5   7   7 3292.96 385.484  15
   5   7   7 2859.32 215.516  22
  -5   7  -7 3158.33 217.672   2
   5   7   8 13593.7 512.299  20
   5   7   8 12244.7 543.659  22
  -5   7  -8 12486.4 537.967   2
   5   7   9 2178.50 152.508  20
   5   7   9 1896.62 170.245  31
  -5   7  -9 1856.33 164.621   2
   5   7  10 692.609 84.8227  20
   5   7  10 654.088 99.6111  31
  -5   7 -10 654.728 96.0582   2
   5   7  11 3942.33 213.794  20
   5   7  11 4167.72 252.059  31
  -5   7 -11 4117.69 250.769   2
   5   7  12 15440.9 555.510  20
  -5   7 -12 15118.4 603.167   2
  -5   7 -13 36.3499 44.2656   2
  -5   7 -14 216.898 55.1390   2
  -5   7 -15 2124.91 151.932   2
   5  -7  15 2081.94 135.527  31
  -5   7 -16-32.2040 31.3653   2
   5   7  16 21.1543 30.1857  22
   5  -7  16-5.16427 27.8608  31
  -5   7 -17 376.326 55.9973   2
   5   7  17 539.944 67.6925  22
   5  -7  17 559.839 58.2881  31
  -5   7 -18 683.912 63.7715   2
   5   7  18 770.290 71.5595  22
   5  -7  18 722.341 57.2639  31
   5   7  19 6297.96 227.476  22
  -5   7 -19 5151.59 204.205   2
   5   9 -19 179.539 28.5456  17
   5   9 -19 219.499 30.9029  13
  -5   9  18 1401.79 75.1486   6
  -5   9  18 1168.29 64.8720  19
   5   9 -18 1231.90 83.8060  17
   5   9 -18 1180.51 83.1095  13
  -5   9  17 507.873 49.4504   6
   5   9 -17 470.814 59.0395  17
  -5   9  17 493.793 46.7244  19
   5   9 -17 470.362 56.7223  13
   5   9 -16 11.4322 28.4614  17
  -5   9  16 16.1805 21.4147   6
  -5   9  16-7.91289 21.3443  19
   5   9 -16 5.43494 24.5960  13
  -5   9  15 1641.35 108.458  19
  -5   9  15 1674.25 108.909   6
   5   9 -15 1806.84 101.457   1
   5   9 -14 928.376 74.6666   1
   5   9 -14 940.246 71.1063  24
   5   9 -14 998.648 100.492  17
  -5   9  14 906.409 83.3725  19
  -5   9  14 819.666 78.4952   6
   5   9 -13 533.866 56.7385  24
   5   9 -13 581.993 70.0515  14
   5   9 -13 489.928 77.3975  17
  -5   9  13 559.374 71.5263  19
   5   9 -13 648.629 66.0692   1
   5   9 -12 5979.86 244.238  24
   5   9 -12 5879.47 273.362  14
  -5   9  12 6101.18 279.530  19
   5   9 -12 5972.10 258.331   1
   5   9 -11 580.958 69.4676   1
   5   9 -11 462.236 55.9789  24
   5   9 -11 495.041 71.8863  14
  -5   9  11 383.186 63.1596   6
   5   9 -10 4608.68 226.703   1
   5   9 -10 4984.67 213.392  24
   5   9 -10 4376.65 198.556  16
   5   9 -10 4665.50 240.651  14
  -5   9  10 4404.67 234.789  21
  -5   9  10 4892.45 241.094   6
  -5   9   9 19956.1 700.975   6
   5   9  -9 20007.6 692.878   1
  -5   9   9 19110.4 698.390  21
   5   9  -9 19420.2 662.480  24
   5   9  -9 20085.7 710.917  14
  -5   9   9 19997.6 714.592  19
   5   9  -8 4179.17 243.063  17
  -5   9   8 4781.18 240.538   6
  -5   9   8 4782.47 235.947   9
   5   9  -8 4487.96 211.975  24
   5   9  -8 4633.43 236.244   1
  -5   9   8 4483.85 236.551  21
  -5   9   8 4814.21 249.306  19
   5   9  -7 782.285 94.7192  17
  -5   9   7 816.782 91.7117   6
  -5   9   7 855.232 90.6780   9
   5   9  -7 1109.58 99.3566  23
  -5   9   7 1026.30 96.9482   2
   5   9  -7 875.006 94.0430   1
  -5   9   7 956.647 97.5557  21
  -5   9   7 820.497 94.9107  19
   5   9  -6 4256.69 236.297  14
  -5   9   6 3898.04 216.175   6
  -5   9   6 4298.29 217.470   9
   5   9  -6 4242.72 214.027  23
  -5   9   6 4369.75 219.982   2
   5   9  -6 3536.05 213.169   1
  -5   9   6 3995.30 228.665  18
   5   9  -6 3830.85 220.760  17
  -5   9   6 3625.31 219.300  19
  -5   9   6 3908.90 212.962  21
  -5   9   5 34.0988 26.4945  21
   5   9  -5 20.2306 32.8405  23
  -5   9   5-6.77565 22.2479   9
  -5   9   5 7.13847 26.7239   2
   5   9  -5-7.91807 38.5598   1
   5   9  -5 15.0765 32.2705  17
   5   9  -5 26.0591 37.1851  14
  -5   9   5 14.6209 30.3612   6
  -5   9   5-8.42280 31.5312  18
  -5   9   5 88.5349 40.9383  19
   5   9  -4 1717.72 129.495  23
  -5   9   4 1797.29 129.821  21
  -5   9   4 1688.96 129.190   6
  -5   9   4 1467.18 118.555   9
   5   9  -4 1888.59 143.210   1
  -5   9   4 1437.61 121.929   2
   5   9  -4 1646.21 142.901  14
   5   9  -4 1667.92 127.212  17
  -5   9   4 1481.30 134.233  18
  -5   9   4 1586.06 129.994  19
   5   9  -3 1584.91 127.249  23
  -5   9   3 1672.92 122.394  21
  -5   9   3 1311.82 113.666   6
   5   9  -3 1623.42 144.358   8
  -5   9   3 1598.35 119.611   9
  -5   9   3 1555.59 123.919  12
  -5   9   3 1574.37 128.227   2
   5   9  -3 1658.65 140.357  14
  -5   9   3 1492.39 125.392  19
   5   9  -2 3536.48 204.787  23
  -5   9   2 4061.84 202.700  21
  -5   9   2 3472.70 195.262   6
   5   9  -2 3905.58 234.595   8
  -5   9   2 3729.06 205.680  12
  -5   9   2 3499.68 206.429   2
   5   9  -2 3830.83 224.327  14
  -5   9   2 3675.42 202.743  19
  -5   9   1 446.038 75.6985  18
   5   9  -1 516.854 73.9634  20
  -5   9   1 467.413 65.6398  19
   5   9  -1 552.637 87.8648   8
  -5   9   1 454.473 66.8868  12
  -5   9   1 357.814 67.6327   2
   5   9  -1 443.981 72.2672  14
   5   9  -1 287.177 60.5281  23
   5   9   0 190.387 52.1758  20
  -5   9   0 117.364 44.0663  18
   5   9   0 122.141 47.8822   8
  -5   9   0 93.4102 38.1578  12
  -5   9   0 99.6491 44.0640   2
   5   9   0 104.323 43.3967  14
   5   9   0 53.3550 36.3888  23
  -5   9  -1 6902.41 335.190  18
   5   9   1 7261.27 345.830   8
  -5   9  -1 6239.37 302.431  12
  -5   9  -1 6616.96 324.228   2
   5   9   1 7290.45 321.610  14
   5   9   1 7639.87 332.229  20
  -5   9  -2 16537.8 627.277  18
   5   9   2 16870.0 634.873   8
  -5   9  -2 15738.7 590.370  12
  -5   9  -2 14713.5 605.161   2
   5   9   2 16710.1 595.984  14
   5   9   2 17400.3 615.984  20
   5   9   3 323.926 69.5932   8
  -5   9  -3 402.141 71.2549   2
  -5   9  -3 400.848 63.8688  12
  -5   9  -3 420.266 74.3830  18
   5   9   3 381.089 66.6152  20
   5   9   3 505.370 85.1074  22
   5   9   4 72.8330 44.3367   8
   5   9   4 10.1798 38.1095  22
   5   9   4 37.8481 34.2596  20
  -5   9  -4-18.1621 36.5181  18
  -5   9  -4 8.84006 37.8445   2
   5   9   5 7047.61 335.463   8
   5   9   5 7209.86 321.315  20
   5   9   5 7505.10 356.802  22
  -5   9  -5 6675.94 331.105  18
  -5   9  -5 6594.52 329.738   2
   5   9   6 1626.71 138.319   8
   5   9   6 1508.41 122.755  20
   5   9   6 1663.55 147.571  22
  -5   9  -6 1383.02 129.325  18
   5   9   7 1483.09 129.476   8
   5   9   7 1390.12 116.717  20
   5   9   7 1457.70 136.583  22
  -5   9  -7 1669.32 136.061  18
   5   9   8 649.011 84.9121   8
   5   9   8 633.127 75.3320  20
   5   9   8 655.729 90.4868  22
  -5   9  -8 679.400 84.2999  18
   5   9   9 70.2643 36.5014   8
   5   9   9 68.0211 42.3585  22
  -5   9  -9 63.0466 34.9074  18
   5   9   9 17.4169 27.6567  20
   5   9  10 118.656 49.3978  22
   5   9  10 119.548 35.5559  20
   5   9  11 390.783 64.9646  22
   5   9  11 320.274 46.1060  20
   5   9  12 19.4601 26.9602  22
   5   9  12 50.4747 23.4009  20
  -5   9 -12 37.2443 34.1189   2
   5   9  13-5.64688 24.8746  22
   5   9  13 15.6454 15.3166  20
  -5   9 -13 5.32637 24.1058   2
   5   9  14 5989.45 250.838  22
  -5   9 -14 5947.73 244.964   2
   5   9  15 5848.57 227.729  22
  -5   9 -15 5436.08 218.695   2
  -5   9 -16 79.8920 17.0897   2
  -5  11  14 1613.86 69.6337  19
   5  11 -12 118.543 22.1284   1
  -5  11  12 117.461 21.8921   6
  -5  11  11 1614.70 90.3606  19
   5  11 -11 1763.08 89.2886   1
   5  11 -11 1630.75 80.7353  24
  -5  11  10 7770.04 279.893  19
   5  11 -10 7348.95 271.297   1
   5  11 -10 7472.01 261.611  24
  -5  11   9 764.096 65.0378  19
   5  11  -9 921.856 67.2961   1
   5  11  -9 717.682 56.0522  24
   5  11  -8 15.0149 22.3946   1
  -5  11   8 7.87611 21.6419  19
   5  11  -8 20.5620 20.9151  24
   5  11  -8 28.7546 17.2451  16
   5  11  -7 11737.5 419.745   1
  -5  11   7 12746.9 424.392  19
   5  11  -7 11845.2 403.183  16
   5  11  -7 11806.4 404.869  24
   5  11  -6 3068.64 158.321  14
   5  11  -6 2952.35 139.408  16
   5  11  -6 2773.67 133.688  24
   5  11  -5 2802.30 141.827  16
   5  11  -5 2693.73 134.491  24
   5  11  -4 6721.13 274.744  14
   5  11  -4 6684.10 266.841  16
   5  11  -4 6514.65 270.794   1
   5  11  -3 1611.86 106.837  16
   5  11  -3 1721.82 111.928   1
   5  11  -3 1692.52 105.855  23
   5  11  -2 135.582 36.0923  23
   5  11  -2 39.6144 25.7770  16
  -5  11   2 41.4392 22.4379   2
   5  11  -2 116.156 37.1253   1
   5  11  -1 1069.11 84.1403  23
   5  11  -1 1020.25 87.5949  16
   5  11  -1 1220.92 93.5691   1
  -5  11   1 1230.03 85.2403   2
   5  11   0 444.078 55.0122  23
  -5  11   0 434.479 52.0691   2
   5  11   0 508.190 59.3507   1
   5  11   1 1041.14 82.3950  23
  -5  11  -1 944.898 77.1749   2
   5  11   1 1203.14 90.0431   1
  -5  11  -2 202.738 42.5328  18
   5  11   2 192.799 37.9409  23
   5  11   2 210.188 40.3739  16
  -5  11  -2 144.747 34.8464   2
   5  11   2 250.848 42.9927   1
  -5  11  -3 2407.42 132.789  18
   5  11   3 2114.25 120.841  23
  -5  11  -3 2098.29 120.643   2
   5  11   3 2015.06 118.385  16
   5  11   4 2830.23 144.009  23
  -5  11  -4 3159.25 151.644   2
   5  11   4 2888.35 141.813  16
   5  11   5 305.727 41.8680  23
  -5  11  -5 334.495 44.3296   2
   5  11   5 339.880 41.1574  16
  -5  11  -6 891.639 69.8751   2
   5  11   6 745.733 62.3581  23
  -5  11  -7 43.1815 21.7985   2
   5  11   7 16.0913 18.0104  23
  -5  11  -8 2860.46 132.370   2
   5  11   8 2982.22 129.713  23
  -5  11  -9 4075.60 158.160   2
   5  11   9 3772.39 152.025  23
  -5  11 -10 685.307 44.8891   2
   5  11  10 696.025 43.9394  23
   6   0 -27 13.4699 14.5368  36
   6   0 -27 8.17496 14.7039  37
   6   0 -26 432.294 52.5832  36
   6   0 -26 336.920 44.1720  27
   6   0 -26 412.009 52.3009  37
   6   0 -25-5.67405 29.4552  36
   6   0 -25-9.70601 24.6843  27
   6   0 -25-5.76708 30.5310  37
   6   0 -24 476.184 70.0704  36
  -6   0  24 406.851 62.0155  34
   6   0 -24 556.898 68.7521  27
   6   0 -24 455.491 71.1093  37
   6   0 -23 40.0849 39.9220  36
  -6   0  23 14.9729 30.1092  34
   6   0 -23 27.2409 30.0037  27
   6   0 -23 8.12991 35.8156  37
   6   0 -22 403.615 75.3949  36
   6   0 -22 387.889 68.0006  27
   6   0 -22 409.011 75.7940  37
   6   0 -21 38.8708 49.4416  36
   6   0 -21 32.9948 34.2781  27
   6   0 -21 68.8044 51.0391  37
   6   0 -20 991.642 124.318  35
   6   0 -20 1208.97 128.804  37
   6   0 -20 1157.43 127.306  36
   6   0 -19 66.7222 44.7281  35
   6   0 -19 42.1078 45.0755  36
   6   0 -19 10.6010 39.6982  37
   6   0 -18 182512. 5251.65  37
  -6   0  18 171401. 5222.24  32
   6   0 -18 166706. 5638.00  11
   6   0 -18 174733. 5255.67  35
  -6   0  18 170069. 5854.73   3
   6   0 -18 172068. 5670.08  38
   6   0 -18 178647. 5246.40  36
   6   0 -17-10.6122 36.5419  37
  -6   0  17 45.7872 82.3364   3
   6   0 -17 52.7387 47.7337  36
   6   0 -17-11.1092 39.9544  35
   6   0 -17 34.5346 80.1729  11
  -6   0  17 19.2619 36.0521  32
   6   0 -17-34.9037 72.4753  38
   6   0 -17-42.7041 76.7923   5
  -6   0  16 3553.19 447.695   3
   6   0 -16 4015.08 255.536  35
   6   0 -16 4304.41 438.469  11
  -6   0  16 4030.93 240.019  32
   6   0 -16 3883.25 411.888  38
   6   0 -16 3701.12 444.810   5
   6   0 -15-40.0109 58.7473   5
  -6   0  15 42.5688 76.5497   3
   6   0 -15 10.3666 38.8071  35
   6   0 -15-33.7722 60.7316  11
  -6   0  15 8.93849 30.7804  32
  -6   0  15 43.2790 32.4034  33
   6   0 -15 33.0640 76.7594  38
   6   0 -15 34.4071 61.8732  25
   6   0 -14 22929.7 1234.87   5
  -6   0  14 24708.8 1293.31   3
  -6   0  14 25500.3 884.535  33
   6   0 -14 25705.4 912.734  35
   6   0 -14 24841.4 1211.92  11
   6   0 -14 27032.5 1229.20  38
   6   0 -14 25132.6 1215.72  25
  -6   0  13-38.1972 79.3138   3
  -6   0  13 15.7290 29.4396  33
   6   0 -13 93.4432 85.5585  25
   6   0 -13 30.4546 54.7648  38
   6   0 -13-9.39396 33.7853  35
   6   0 -13-36.1044 64.9245   5
   6   0 -12 19380.3 1050.29   5
   6   0 -12 20854.6 1021.42  38
   6   0 -12 20963.5 1027.47  25
   6   0 -11 32.1349 57.7871   5
   6   0 -11 27.9224 71.0101  38
   6   0 -11-28.0346 65.0836  25
   6   0 -10 1635.93 234.973  38
   6   0 -10 1243.45 219.811   5
   6   0  -9-25.9868 53.9617  38
   6   0  -9 28.8366 66.9463   5
   6   0  -8 13640.0 775.540   5
   6   0  -8 14661.9 770.485  38
   6   0  -7-26.3024 72.2525   5
  -6   0   7-23.5941 54.7789  10
   6   0  -7-25.2057 69.2403  38
   6   0  -6 149883. 5022.79   5
   6   0  -6 153168. 5033.28  38
  -6   0   5 67.9666 66.5298  10
   6   0  -5-24.5270 76.3941  38
   6   0  -5-24.5705 76.5297   5
  -6   0   4 674.142 139.180  10
   6   0  -4 660.702 147.039  38
   6   0  -4 526.880 132.783   5
   6   0  -3-24.3232 75.7610  38
   6   0  -3-23.5318 54.6336   5
   6   0  -3-22.5552 35.7767   4
  -6   0   3-22.8194 67.0128  10
   6   0  -2 1701.03 221.175   5
   6   0  -2 1842.06 137.107   4
  -6   0   2 1683.74 219.052  10
   6   0  -1 23.3008 59.2608   5
   6   0  -1-7.36227 28.6093   4
  -6   0   1-46.7710 72.8412  10
   6   0   0 3834.15 338.454   5
   6   0   0 3699.91 205.237   4
  -6   0   0 3416.20 323.850  10
   6   0   1 24.0331 49.9030   5
   6   0   1 7.26317 30.1630   4
  -6   0  -1-24.5929 62.5422  10
   6   0   2 74.1887 77.0719   5
   6   0   2 87.0077 39.2098   4
  -6   0  -2 153.681 88.2387  10
   6   0   3 25.8803 46.5436   5
   6   0   3 7.55841 24.8237   4
   6   0   4 222.887 52.0098   4
  -6   0  -4 140.180 82.5787  10
   6   0   5-30.0086 62.3130   5
   6   0   5-8.40741 31.4762   4
  -6   0  -5-29.5421 53.1264  10
   6   0   6 2139.44 300.989   5
   6   0   6 2295.42 169.087   4
  -6   0  -6 2558.64 314.588  10
   6   0   7-35.2154 51.7054   5
   6   0   7-9.57735 29.8301   4
  -6   0  -7 33.0198 59.3776  10
   6   0   8 22014.9 824.740   4
   6   0   8 24117.0 1213.25   5
   6   0   9 32.7313 37.5704   4
   6   0   9-41.1025 73.9130   5
  -6   0  -9-9.10166 40.0924  26
   6   0   9 48.0516 39.9119  31
  -6   0  -9 10.8499 35.6235  37
  -6   0  -9 10.6891 33.2947  36
   6   0  10 22839.6 1269.39   5
  -6   0 -10 23250.7 868.713  37
   6   0  10 25415.5 888.192   4
  -6   0 -10 22667.9 862.354  36
  -6   0 -10 23903.0 854.148  29
   6   0  10 22470.3 847.175  31
  -6   0 -10 22297.2 836.431  26
  -6   0 -11-10.0570 36.1701  26
   6   0  11 48.8655 47.4563   4
   6   0  11-46.7564 68.6504   5
  -6   0 -11-11.6546 41.9156  36
  -6   0 -11 42.0040 48.7566  29
   6   0  11 10.6580 36.6995  31
  -6   0 -11-11.8256 38.8251  37
  -6   0 -12 4201.33 269.987  37
   6   0  12 3922.16 268.922   4
   6   0  12 4842.42 545.219   5
  -6   0 -12 4008.57 264.184  36
  -6   0 -12 4160.44 257.055  29
   6   0  12 3842.01 252.066  31
  -6   0 -12 3805.22 246.340  26
  -6   0 -13 21.3262 35.0106  26
   6   0  13-13.1045 59.3053   4
   6   0  13-50.3703 104.591   5
  -6   0 -13-36.5989 60.7445  36
  -6   0 -13 10.9639 35.9983  29
   6   0  13-11.3566 44.1182  31
  -6   0 -13-37.1355 62.9608  37
  -6   0 -14 4234.58 276.674  37
   6   0  14 4338.93 288.368   4
   6   0  14 4260.76 268.611  31
  -6   0 -14 4453.80 266.270  26
   6   0  14 4392.56 251.988  30
  -6   0 -14 4218.67 264.325  29
  -6   0 -14 3965.98 268.153  36
  -6   0 -15 11.9662 44.7941  36
  -6   0 -15 12.1458 47.1826  37
   6   0  15 13.1897 53.0361   4
  -6   0 -15 10.5836 42.5573  26
  -6   0 -15 10.6562 33.1911  29
   6   0  15 9.11937 39.0377  30
   6   0  15-11.4619 41.2231  31
  -6   0 -16 344.559 82.0305  36
  -6   0 -16 209.834 68.8014  37
   6   0  16 294.556 77.8271   4
  -6   0 -16 214.380 63.9546  26
  -6   0 -16 202.857 59.0241  29
   6   0  16 170.882 52.1690  30
   6   0  16 332.900 78.4326  31
  -6   0 -17-32.2392 47.3355  36
  -6   0 -17-10.9023 42.3517  37
   6   0  17 12.0649 43.3913   4
  -6   0 -17 9.59085 41.0553  26
  -6   0 -17-9.37900 32.2954  29
   6   0  17 23.1455 34.9148  30
   6   0  17 10.5242 45.0507  31
   6   0  18 1735.03 160.162   4
  -6   0 -18 1341.20 126.066  29
  -6   0 -18 1427.31 142.769  37
  -6   0 -18 1525.22 144.622  36
   6   0  18 1706.50 150.766  31
  -6   0 -19-7.18062 31.6306  29
  -6   0 -19-34.9278 43.4784  37
  -6   0 -19 17.2422 37.9754  36
   6   0  19-9.78315 36.6230   4
  -6   0 -20 1116.97 96.2848  29
  -6   0 -20 1207.81 111.748  37
  -6   0 -20 1273.47 113.596  36
   6   0  20 1164.59 115.182   4
  -6   0 -21 8.38560 19.4727  29
  -6   0 -21 5.90499 28.7589  36
  -6   0 -21 11.9578 28.4494  37
   6   0  21 67.3192 35.6409   4
   6   0  22 6355.61 251.715  31
  -6   0 -22 5921.57 247.606  36
  -6   0 -22 6109.00 250.160  37
   6   0  23-4.79350 11.1297  31
  -6   0 -23 10.1307 12.0511  36
  -6   0 -23 22.9857 14.0319  37
   6  -2 -26 4078.35 171.583  37
   6  -2 -26 3982.44 170.053  36
  -6  -2  26 3925.23 176.743  34
   6  -2 -26 4387.69 177.289  27
   6  -2 -26 4128.28 173.242  28
   6  -2 -25 5693.91 235.428  27
   6   2 -25 5346.31 233.768  37
   6  -2 -25 6021.49 241.292  37
   6   2 -25 5376.86 233.329  36
   6  -2 -25 5708.13 237.211  36
  -6  -2  25 5706.64 244.876  34
  -6   2  25 4908.20 209.566   7
   6  -2 -25 5545.56 235.502  28
   6   2 -25 5290.31 227.819  28
   6   2 -24 2127.67 133.551  28
   6  -2 -24 2111.26 135.956  28
   6  -2 -24 1943.56 133.105  36
   6   2 -24 1992.57 134.858  36
   6   2 -24 2284.86 141.834  37
   6  -2 -24 1955.08 133.840  37
   6  -2 -24 2051.31 134.775  27
  -6  -2  24 2069.59 141.248  34
   6  -2 -23 1837.27 133.952  28
   6   2 -23 1615.29 126.117  28
   6  -2 -23 1685.66 133.655  36
   6   2 -23 2047.04 143.398  36
   6   2 -23 1955.65 141.577  37
   6  -2 -23 1856.53 138.285  37
   6   2 -22 430.641 69.9722  28
   6  -2 -22 498.074 77.4859  28
   6   2 -22 697.063 90.8114  36
   6  -2 -22 511.036 81.4119  36
   6   2 -22 567.004 82.8748  37
   6  -2 -22 608.469 85.5203  37
   6  -2 -21 12468.3 497.300  36
   6   2 -21 11839.0 490.775  36
   6   2 -21 12091.7 496.121  37
   6  -2 -21 11923.4 493.704  37
   6   2 -21 11317.4 457.500  27
   6   2 -21 11318.1 469.984  28
   6  -2 -21 12574.2 489.551  28
   6   2 -20 6529.17 320.835  28
   6  -2 -20 6849.84 331.452  28
   6   2 -20 6877.25 339.766  36
   6  -2 -20 7155.23 343.258  36
   6   2 -20 6995.36 343.214  37
   6  -2 -20 7015.40 343.530  37
   6   2 -20 6956.51 313.775  27
   6   2 -20 6190.37 348.033  35
   6   2 -19 2582.59 181.281  28
   6  -2 -19 2597.44 185.314  28
   6   2 -19 2687.63 193.301  37
   6  -2 -19 2897.59 200.951  37
   6   2 -19 2416.27 186.824  36
   6  -2 -19 2495.92 188.541  36
   6   2 -19 2732.64 175.503  27
   6  -2 -19 2365.01 177.927  35
   6   2 -19 2476.12 203.144  35
   6   2 -18 11762.7 487.557  28
   6   2 -18 12488.0 515.418  36
   6  -2 -18 11551.8 503.621  36
   6   2 -18 12136.4 511.281  37
   6  -2 -18 12522.6 514.433  37
  -6  -2  18 10899.3 486.179  32
   6  -2 -18 11962.0 499.321  35
   6   2 -18 11694.8 527.832  35
   6   2 -18 12302.0 479.945  27
   6  -2 -17 29846.9 1024.12  35
   6   2 -17 28195.6 1050.39  35
   6   2 -17 27871.4 1366.01  11
   6  -2 -17 27031.2 1426.37   5
   6   2 -17 26795.8 1411.07   5
   6   2 -17 29097.1 1357.16  38
   6  -2 -17 30997.2 1382.11  38
   6   2 -17 29149.0 1032.73  37
   6  -2 -17 30268.3 1039.24  37
   6   2 -17 30787.0 1015.27  28
   6   2 -17 29930.1 1036.05  36
   6  -2 -17 30066.8 1038.55  36
  -6   2  17 28026.1 1010.43  32
  -6  -2  17 28801.3 1016.65  32
   6   2 -16 13146.2 825.316  38
   6  -2 -16 15531.1 876.089  38
  -6  -2  16 14808.2 567.166  33
   6  -2 -16 14767.1 584.203  35
   6   2 -16 14226.5 604.609  35
   6  -2 -16 13853.9 813.873  11
   6   2 -16 14036.0 870.979  11
  -6   2  16 14101.4 567.893  32
  -6  -2  16 14535.2 575.774  32
  -6   2  16 15670.9 551.626   9
   6  -2 -16 12614.7 884.135   5
   6   2 -16 12932.0 888.497   5
   6  -2 -15 15463.2 993.604   5
   6   2 -15 16374.1 997.081   5
   6   2 -15 17037.1 941.823  38
   6  -2 -15 19465.4 987.511  38
   6  -2 -15 17555.1 670.632  35
  -6  -2  15 17274.1 654.248  33
   6  -2 -15 16933.2 919.687  11
   6   2 -15 18020.7 992.445  11
  -6  -2  15 18146.4 667.219  32
  -6   2  15 17254.9 656.588  32
   6   2 -15 17778.3 969.666  25
   6  -2 -15 17836.2 972.501  25
  -6   2  15 18024.4 638.957   9
  -6   2  14 433.850 67.1858   9
   6   2 -14 498.562 145.370  38
   6  -2 -14 530.223 155.942  38
   6  -2 -14 634.777 88.2208  35
   6   2 -14 478.947 151.355  11
  -6   2  14 463.562 72.2734  32
  -6  -2  14 540.084 79.1449  33
  -6  -2  14 460.963 74.4445  32
   6   2 -14 490.538 157.343   5
   6  -2 -14 390.376 146.817   5
   6   2 -14 451.331 142.706  25
   6  -2 -14 451.785 138.864  25
   6   2 -13 3869.97 418.635   5
   6  -2 -13 3567.44 410.288   5
   6   2 -13 3264.86 357.170  38
   6  -2 -13 3448.03 365.539  38
  -6  -2  13 3497.27 206.348  33
  -6   2  13 3280.19 203.501  33
   6  -2 -13 3502.01 214.232  35
   6   2 -13 3942.39 399.340  11
  -6   2  13 3547.83 201.656   9
   6   2 -13 3566.50 378.176  25
   6  -2 -13 3693.31 385.224  25
  -6   2  13 3640.28 208.002  32
  -6  -2  13 3641.65 212.927  32
   6   2 -12 28.6845 51.6422  38
   6  -2 -12 258.439 98.9096  38
   6   2 -12 87.7755 74.4492  25
   6  -2 -12 87.8718 68.0446  25
   6  -2 -12 141.281 89.8575   5
   6   2 -12 67.8254 70.4618   5
   6  -2 -11 6145.74 528.587   5
   6   2 -11 6755.78 538.424   5
   6   2 -11 7080.48 515.171  38
   6  -2 -11 7089.14 511.749  38
   6   2 -11 7211.02 517.534  25
   6  -2 -11 6411.45 495.770  25
   6   2 -10 689.605 154.314  38
   6  -2 -10 451.567 127.583  38
   6   2 -10 742.248 163.759  25
   6  -2 -10 716.795 159.299  25
   6   2 -10 458.623 139.468   5
   6  -2 -10 697.413 171.909   5
   6   2  -9 14671.0 789.209  38
   6  -2  -9 15881.8 808.096  38
   6   2  -9 14800.9 825.134   5
   6  -2  -9 14526.3 827.574   5
   6   2  -8 13819.0 736.708  38
   6  -2  -8 13028.2 716.235  38
   6  -2  -8 13062.2 750.291   5
   6   2  -8 12123.6 722.978   5
   6   2  -7 31902.1 1350.76  38
   6  -2  -7 32750.1 1360.07  38
   6  -2  -7 34061.7 1401.15   5
   6   2  -7 33118.9 1377.87   5
  -6  -2   6 1235.55 190.126  10
   6  -2  -6 1122.71 192.788   5
   6   2  -6 1121.17 190.143   5
  -6   2   6 1370.10 197.025  10
   6   2  -6 1233.44 196.343  38
   6  -2  -6 992.231 177.964  38
  -6   2   5 8790.47 547.593  10
  -6  -2   5 9021.35 549.881  10
   6  -2  -5 9209.63 583.474   5
   6   2  -5 8366.59 553.556   5
   6   2  -5 9990.12 588.660  38
   6  -2  -5 9185.58 569.479  38
   6  -2  -4 26725.2 1195.00   5
   6   2  -4 27142.3 1188.23   5
   6  -2  -4 28418.9 961.991   4
   6   2  -4 28594.1 961.223   4
   6   2  -4 28021.3 1199.28  38
   6  -2  -4 29141.0 1211.73  38
  -6   2   4 28116.6 1179.64  10
  -6  -2   4 28318.0 1181.45  10
   6   2  -3 605.791 152.325  38
   6  -2  -3 638.234 152.155  38
  -6   2   3 809.345 169.552  10
  -6  -2   3 740.164 159.254  10
   6  -2  -3 693.649 162.231   5
   6   2  -3 725.819 155.093   5
   6  -2  -3 767.338 96.1261   4
   6   2  -3 657.425 90.4370   4
   6  -2  -2 7148.60 499.530   5
   6   2  -2 6969.72 485.931   5
  -6  -2   2 7811.71 501.649  10
  -6   2   2 6925.52 484.881  10
   6  -2  -2 7787.45 338.406   4
   6   2  -2 7304.97 330.269   4
   6   2  -2 7460.15 502.684  38
   6  -2  -2 7451.89 506.437  38
   6  -2  -1 152774. 4473.06   4
   6   2  -1 147562. 4468.29   4
   6  -2  -1 144764. 4751.63   5
   6   2  -1 150233. 4754.76   5
  -6   2   1 141017. 4740.95  10
  -6  -2   1 152201. 4766.46  10
   6  -2   0 45644.9 1458.15   4
   6   2   0 46062.4 1453.90   4
   6   2   0 45407.4 1714.96   5
   6  -2   0 42815.1 1713.59   5
  -6   2   0 45387.0 1725.05  10
  -6  -2   0 45425.8 1724.27  10
   6  -2   1 51519.2 1660.73   4
   6   2   1 52316.1 1660.69   4
   6  -2   1 51685.8 1942.60   5
   6   2   1 55095.7 1955.47   5
  -6  -2  -1 54940.1 1962.52  10
  -6   2  -1 52468.0 1949.94  10
   6  -2   2 1193.19 107.660   4
   6   2   2 889.226 96.3427   4
   6   2   2 910.361 171.880   5
  -6   2  -2 769.784 166.733  10
  -6  -2  -2 822.634 169.153  10
   6  -2   3 145788. 4463.80   4
   6   2   3 150243. 4463.83   4
   6  -2   3 152462. 4811.02   5
   6   2   3 150321. 4792.90   5
  -6   2  -3 144427. 4805.85  10
  -6  -2  -3 150366. 4817.81  10
   6  -2   4 4982.91 265.117   4
   6   2   4 5498.76 271.650   4
   6  -2   4 5611.03 461.540   5
   6   2   4 5413.93 443.885   5
  -6   2  -4 5001.21 433.004  10
  -6  -2  -4 5107.50 437.756  10
   6   2   5 4125.42 232.328   4
   6  -2   5 4248.65 235.200   4
   6   2   5 3779.76 383.701   5
   6  -2   5 3271.37 363.676   5
  -6   2  -5 4092.62 393.025  10
  -6  -2  -5 3521.17 369.087  10
   6  -2   6 3730.72 224.702   4
   6   2   6 3692.11 221.630   4
   6  -2   6 3860.62 400.037   5
   6   2   6 3339.19 371.303   5
  -6   2  -6 3162.99 355.015  10
  -6  -2  -6 3434.17 370.457  10
   6  -2   7 6851.87 339.539   4
   6   2   7 6862.94 337.311   4
  -6   2  -7 6682.54 539.587  10
  -6  -2  -7 6430.33 536.551  10
   6  -2   7 7743.26 598.993   5
   6   2   7 6087.00 537.356   5
   6  -2   8 5380.68 508.677   5
   6   2   8 5412.39 510.747   5
   6   2   8 4761.87 274.434  31
  -6   2  -8 4536.76 273.460  29
  -6   2  -8 5088.96 471.721  10
  -6  -2  -8 5103.16 483.037  10
   6  -2   8 4684.80 276.918   4
   6   2   8 4935.48 280.289   4
  -6  -2  -9 174.158 48.9503  26
  -6   2  -9 115.820 49.1506  36
  -6  -2  -9 117.559 49.8809  36
   6  -2   9 248.173 128.929   5
   6   2   9 81.5177 84.7855   5
   6  -2   9 108.678 50.7150   4
   6   2   9 192.745 60.0837   4
   6   2   9 175.800 50.1864  30
  -6   2  -9 128.205 52.2740  37
  -6  -2  -9 249.366 64.8624  37
   6  -2   9 235.119 55.7761  31
   6   2   9 158.008 52.6950  31
  -6   2  -9 364.867 136.676  10
  -6  -2  -9 259.148 115.420  10
  -6  -2 -10 91.8945 44.7576  26
  -6   2 -10 10.9957 37.8720  36
  -6  -2 -10 55.6128 46.1983  36
   6   2  10-43.2686 77.8121   5
   6  -2  10-43.8830 64.4372   5
   6  -2  10 34.4410 47.6838   4
   6   2  10 22.6358 37.1678   4
  -6   2 -10 23.0075 41.3818  29
   6   2  10 111.276 44.4423  30
  -6   2 -10 11.1572 41.7738  37
  -6  -2 -10 124.122 56.1895  37
   6   2  10-10.9298 39.3182  31
   6  -2  10 86.1156 44.4346  31
  -6   2 -10-38.2812 56.2130  10
  -6  -2 -10 38.7191 80.4021  10
  -6  -2 -11 5330.73 293.490  26
   6   2  11 4992.66 540.682   5
   6  -2  11 5705.52 577.884   5
   6  -2  11 5503.48 300.723  31
   6   2  11 5354.17 311.234  31
  -6   2 -11 5787.82 322.064  37
  -6  -2 -11 5689.19 318.773  37
   6  -2  11 5290.91 316.289   4
   6   2  11 5513.90 319.273   4
  -6   2 -11 4904.01 503.748  10
   6   2  11 5430.77 284.843  30
  -6   2 -11 5616.63 320.865  29
  -6   2 -11 6146.28 327.152  36
  -6  -2 -11 5662.77 317.525  36
  -6   2 -12 27749.0 1025.88  36
  -6  -2 -12 29490.4 1037.63  36
   6   2  12 30538.0 1523.61   5
   6  -2  12 28945.8 1509.13   5
   6  -2  12 28983.4 1045.58   4
   6   2  12 29166.9 1043.73   4
   6  -2  12 28911.8 1012.80  31
   6   2  12 26488.5 1018.14  31
  -6   2 -12 28168.4 1030.67  37
  -6  -2 -12 27991.8 1031.03  37
  -6  -2 -12 28940.5 1004.44  26
  -6   2 -12 28436.2 1421.35  10
   6   2  12 27537.6 977.287  30
  -6   2 -12 29514.2 1047.85  29
  -6   2 -13 17132.7 690.111  36
  -6  -2 -13 16785.2 687.042  36
   6   2  13 16834.3 695.245   4
   6  -2  13 16746.0 700.378   4
   6  -2  13 17331.6 675.809  31
  -6   2 -13 16695.1 688.323  37
  -6  -2 -13 16844.9 691.207  37
  -6  -2 -13 17721.1 670.460  26
  -6   2 -13 16921.3 1031.67  10
   6   2  13 17206.2 640.822  30
  -6   2 -13 17054.5 696.478  29
   6  -2  14 2201.14 178.728  31
  -6   2 -14 1989.62 183.368  37
  -6  -2 -14 2073.12 186.546  37
   6   2  14 2563.69 203.839   4
   6  -2  14 2357.41 199.943   4
   6   2  14 1780.56 147.743  30
  -6   2 -14 1903.04 178.944  29
  -6  -2 -14 2303.87 178.477  26
  -6   2 -14 2184.08 187.481  36
  -6  -2 -14 2183.57 188.506  36
  -6   2 -15 5393.46 315.444  36
  -6  -2 -15 5494.11 314.793  36
  -6   2 -15 5576.42 319.008  37
  -6  -2 -15 5458.98 318.105  37
   6  -2  15 6231.98 341.853   4
   6   2  15 5595.72 326.863   4
   6  -2  15 6116.21 319.445  31
  -6  -2 -15 5660.97 303.433  26
   6   2  15 5478.50 274.822  30
  -6   2 -15 6282.17 336.393  29
  -6   2 -16 542.764 91.3449  36
  -6  -2 -16 386.643 80.1805  36
  -6  -2 -16 479.427 88.8491  37
  -6   2 -16 418.501 84.5441  37
   6  -2  16 238.530 68.4652   4
   6   2  16 365.029 80.7116   4
   6  -2  16 201.762 62.6677  31
   6   2  16 288.439 73.4454  31
  -6  -2 -16 313.024 68.1628  26
  -6   2 -16 236.119 67.7110  29
  -6   2 -17 1173.31 129.885  36
  -6  -2 -17 1189.75 129.735  36
  -6   2 -17 1138.68 127.264  37
  -6  -2 -17 1145.89 126.778  37
   6  -2  17 997.289 123.845   4
   6   2  17 875.850 117.068   4
   6   2  17 973.532 119.264  31
   6  -2  17 1383.93 131.952  31
  -6  -2 -17 1053.70 116.046  26
  -6   2 -17 1318.28 135.885  29
  -6  -2 -18 355.482 70.3979  36
  -6   2 -18 305.441 68.0212  36
  -6   2 -18 363.965 72.0432  37
  -6  -2 -18 333.065 73.1024  37
   6  -2  18 299.780 74.0603   4
   6   2  18 394.344 77.9411   4
   6   2  18 383.647 73.4066  31
   6  -2  18 398.675 74.8932  31
  -6  -2 -18 368.982 69.9197  26
  -6   2 -18 343.705 71.5965  29
   6  -2  18 322.204 61.6912  30
  -6  -2 -19 238.342 57.3152  36
  -6   2 -19 139.625 48.6863  36
  -6   2 -19 109.949 47.9153  37
  -6  -2 -19 225.755 56.3109  37
   6  -2  19 294.793 63.2930   4
   6   2  19 256.657 57.8705   4
   6   2  19 292.708 59.9869  31
   6  -2  19 146.549 50.3626  31
  -6  -2 -19 267.303 57.8125  26
  -6   2 -19 176.273 52.9477  29
   6  -2  19 214.339 46.6394  30
   6   2  20 4505.96 228.358   4
   6  -2  20 4565.82 231.116   4
   6   2  20 4208.58 219.331  31
   6  -2  20 4250.60 219.564  31
  -6   2 -20 4108.54 215.309  36
  -6  -2 -20 4244.01 216.412  36
  -6  -2 -20 4226.75 216.086  37
  -6   2 -20 3946.46 213.335  37
  -6   2 -20 4547.69 223.980  29
   6  -2  21 211.261 43.9935  31
   6   2  21 244.922 45.0968  31
  -6  -2 -21 243.969 46.3200  36
  -6   2 -21 200.337 40.4571  36
  -6   2 -21 162.990 39.2428  37
  -6  -2 -21 286.098 47.9241  37
  -6   2 -21 228.061 42.9040  29
  -6  -2 -22 979.196 69.6337  36
  -6  -2 -22 1090.38 72.5250  37
  -6   4  25 651.928 50.7089   7
   6  -4 -25 648.515 52.1915  27
  -6  -4  25 678.507 58.9715  34
   6  -4 -24 517.947 46.0565  36
   6  -4 -24 552.467 47.0387  37
   6  -4 -24 742.000 65.7034  27
   6  -4 -24 750.586 59.8093  28
  -6   4  24 851.185 71.1090   7
  -6  -4  24 786.056 73.5954  34
   6  -4 -23 1647.96 104.638  28
   6  -4 -23 1767.19 114.049  27
   6  -4 -23 1458.70 96.6435  37
   6  -4 -23 1344.77 93.8831  36
   6  -4 -22 2151.46 136.052  28
   6  -4 -22 2472.65 149.593  27
   6  -4 -22 2173.60 132.864  36
   6  -4 -22 2106.03 131.460  37
   6  -4 -21 5546.72 264.589  36
   6  -4 -21 5970.38 270.907  37
   6  -4 -20 14.4054 30.8478  28
   6  -4 -20 35.3447 35.2105  37
   6  -4 -20 55.7953 34.7400  36
   6  -4 -19 1207.63 111.433  36
   6   4 -19 1013.20 104.024  36
   6   4 -19 1049.79 108.022  37
   6  -4 -19 976.841 102.369  37
   6  -4 -19 977.778 103.320  28
   6  -4 -18 10150.2 421.171  37
   6   4 -18 10491.7 425.480  37
  -6   4  18 8818.31 385.796  19
  -6   4  18 9583.28 388.130   6
   6   4 -18 9999.36 457.420  35
   6   4 -18 11244.6 432.612  36
   6  -4 -18 10347.7 423.788  36
   6   4 -17 894.259 100.552  37
   6  -4 -17 962.416 104.968  37
   6   4 -17 1045.10 125.511  35
  -6   4  17 999.798 97.6356   6
   6   4 -17 950.795 97.3425  28
   6   4 -17 894.605 100.846  36
   6  -4 -17 887.719 100.865  36
   6   4 -16 1515.48 121.446  28
   6   4 -16 1251.91 121.356  37
   6  -4 -16 1251.66 123.442  37
  -6   4  16 1241.60 113.030   6
  -6   4  16 1397.32 125.909   9
  -6  -4  16 1412.43 119.114  33
   6   4 -16 1462.65 146.494  35
  -6  -4  16 1416.73 124.078  32
   6   4 -16 1354.40 124.479  36
   6  -4 -16 1151.96 118.700  36
   6   4 -15 1681.88 141.165  37
   6  -4 -15 1764.32 143.110  37
  -6  -4  15 1684.84 133.338  33
   6   4 -15 1807.86 164.354  35
   6   4 -15 1706.06 277.465  11
   6  -4 -15 1590.79 235.368  38
   6   4 -15 1709.93 246.876  38
   6  -4 -15 1670.19 279.703   5
   6   4 -15 1590.10 266.730   5
   6   4 -15 1790.88 144.533  36
   6  -4 -15 1679.47 140.570  36
  -6   4  15 1947.01 149.642   9
  -6  -4  15 1599.07 133.169  32
   6   4 -14 3054.21 331.372  38
   6  -4 -14 3371.26 346.938  38
  -6   4  14 3404.90 208.524   9
   6  -4 -14 3097.63 377.574   5
   6   4 -14 3224.05 377.968   5
   6   4 -14 3194.19 372.999  11
  -6  -4  14 3578.42 202.671  33
   6   4 -14 3349.65 226.791  35
  -6  -4  14 3522.37 204.187  32
  -6   4  14 3099.35 191.037  32
   6   4 -13 3562.75 350.091  25
   6  -4 -13 2739.69 311.979  25
   6  -4 -13 2929.65 356.669   5
   6   4 -13 2359.26 319.146   5
   6   4 -13 2312.16 283.492  38
   6  -4 -13 3160.70 331.631  38
  -6   4  13 3043.68 192.951   9
   6   4 -13 2576.04 331.816  11
  -6  -4  13 2555.87 170.630  33
   6   4 -13 2952.32 204.580  35
  -6  -4  13 2648.33 174.272  32
  -6   4  13 2630.35 169.696  32
  -6  -4  12 935.217 96.8575  32
  -6   4  12 908.391 91.8849  32
   6   4 -12 781.269 183.731  11
   6   4 -12 1177.42 195.618  38
   6  -4 -12 599.442 145.373  38
   6  -4 -12 1016.25 209.581   5
   6   4 -12 810.930 186.162   5
  -6   4  12 914.506 102.864   9
  -6  -4  12 938.342 97.1593  33
   6   4 -12 930.225 113.037  35
   6   4 -12 731.031 160.991  25
   6  -4 -12 485.545 133.744  25
  -6   4  11 65.1784 28.7676  32
  -6  -4  11 123.804 37.8484  32
   6   4 -11 75.9170 69.5351  38
   6  -4 -11 50.3864 52.3438  38
  -6   4  11 84.6457 39.3437   9
   6   4 -11-31.0797 55.9186   5
   6  -4 -11 32.4485 47.6778   5
   6   4 -11 25.9582 38.1570  25
   6  -4 -11 51.6927 60.0305  25
   6   4 -11 110.857 48.9394  35
   6   4 -11 31.3868 65.1980  11
   6  -4 -10 6386.96 518.520   5
   6   4 -10 6265.58 504.014   5
   6   4 -10 7084.82 489.471  38
   6  -4 -10 6512.39 474.748  38
  -6   4  10 7159.93 330.397   9
   6   4 -10 7052.06 496.206  25
   6  -4 -10 7089.42 494.718  25
   6   4 -10 6955.10 336.168  35
   6   4 -10 7135.06 541.438  11
  -6   4  10 7695.06 339.059  12
   6   4  -9 2035.59 247.674  25
   6  -4  -9 2117.51 254.674  25
   6   4  -9 1842.39 256.093   5
   6   4  -9 2023.52 271.089  11
  -6   4   9 2002.92 150.405  12
   6   4  -9 2266.15 260.962  38
   6  -4  -9 1782.26 230.273  38
   6  -4  -9 1573.41 241.121   5
   6   4  -8 20646.9 950.297  25
   6  -4  -8 19816.7 934.320  25
   6  -4  -8 20120.8 998.145   5
   6   4  -8 22103.4 1015.44   5
   6   4  -8 21064.0 1019.37  11
   6   4  -8 20923.3 954.008  38
   6  -4  -8 20822.5 947.335  38
   6   4  -7 10700.0 618.737  38
   6  -4  -7 11648.0 633.851  38
   6  -4  -7 11174.7 459.535   4
   6   4  -7 11235.2 458.932   4
   6  -4  -7 10650.4 649.186   5
   6   4  -7 11460.5 666.598   5
   6   4  -6 1188.15 185.670  38
   6  -4  -6 1373.81 193.435  38
   6  -4  -6 1480.07 213.354   5
   6   4  -6 1295.16 118.523   4
   6  -4  -6 1217.03 116.285   4
   6   4  -6 1504.48 212.978   5
   6   4  -5 16786.5 819.667  38
   6  -4  -5 15878.4 799.635  38
   6   4  -5 17098.0 622.679   4
   6  -4  -5 17496.5 626.891   4
   6  -4  -5 15779.0 815.911   5
   6   4  -5 16717.2 829.624   5
   6   4  -4-22.8865 92.0266  38
   6  -4  -4-22.5521 104.710  38
  -6  -4   4 41.3979 64.4703  10
  -6   4   4 20.8123 61.1160  10
   6  -4  -4 7.39844 38.4066   4
   6   4  -4 21.5856 30.8012   4
   6  -4  -4 70.4320 59.7056   5
   6   4  -4-23.0140 82.7699   5
   6   4  -3-46.0023 130.797  38
   6  -4  -3-22.6460 112.757  38
  -6  -4   3 20.7356 98.6542  10
  -6   4   3-20.7303 93.8148  10
   6  -4  -3 28.5718 39.2427   4
   6   4  -3 27.6936 35.9414   4
   6   4  -3 22.4694 104.327   5
   6  -4  -3 23.0017 86.1036   5
  -6   4   2 6917.17 445.399  10
  -6  -4   2 6392.84 433.585  10
   6   4  -2 6866.69 467.051  38
   6  -4  -2 6207.61 450.272  38
   6   4  -2 6285.63 443.029   5
   6  -4  -2 5384.13 421.564   5
   6  -4  -2 6136.10 287.962   4
   6   4  -2 6646.09 292.468   4
  -6  -4   1 6980.47 467.958  10
  -6   4   1 7543.90 476.506  10
   6   4  -1 7698.05 509.290  38
   6  -4  -1 7157.33 493.894  38
   6  -4  -1 7614.42 493.201   5
   6   4  -1 7040.60 476.642   5
   6   4  -1 6725.43 307.895   4
   6  -4  -1 7711.96 322.876   4
  -6   4   0 13308.6 684.858  10
  -6  -4   0 12422.9 670.202  10
   6   4   0 13386.1 709.466  38
   6  -4   0 12784.3 701.618  38
   6   4   0 12739.7 480.991   4
   6  -4   0 12486.3 482.498   4
   6  -4   0 12019.1 674.157   5
   6   4   0 12799.7 676.555   5
  -6  -4  -1 3729.31 335.508  10
  -6   4  -1 4063.85 347.092  10
   6  -4   1 3794.90 207.304   4
   6   4   1 3744.53 203.952   4
   6  -4   1 4463.92 369.576   5
   6   4   1 3800.43 340.922   5
  -6   4  -2 2266.54 256.697  10
  -6  -4  -2 1687.62 228.456  10
   6  -4   2 1744.72 133.460   4
   6   4   2 1733.28 131.215   4
   6  -4   2 2153.09 264.166   5
   6   4   2 1567.27 224.792   5
  -6  -4  -3 2069.17 258.885  10
  -6   4  -3 2255.64 266.065  10
   6  -4   3 2343.21 160.104   4
   6   4   3 2477.14 160.178   4
   6   4   3 2097.78 266.963   5
   6  -4   3 2332.71 282.369   5
   6  -4   4 15518.1 584.026   4
   6   4   4 15304.0 579.327   4
   6  -4   4 16689.6 860.583   5
   6   4   4 15953.4 846.751   5
   6   4   4 15392.8 782.295  15
  -6   4  -4 16201.0 823.089  10
  -6  -4  -4 14413.7 800.494  10
   6  -4   5 13092.2 514.483   4
   6   4   5 12884.4 508.964   4
   6   4   5 13661.2 725.552  15
   6  -4   5 12899.0 768.412   5
   6   4   5 12803.3 760.386   5
  -6   4  -5 12759.2 735.730  10
  -6  -4  -5 14128.0 767.088  10
   6   4   5 12449.9 541.097  31
   6   4   6 6717.07 526.154   5
   6  -4   6 6010.89 514.589   5
  -6   4  -6 5937.95 299.964   2
  -6   4  -6 5257.65 459.305  10
  -6  -4  -6 7297.56 524.856  10
   6  -4   6 6295.37 306.697   4
   6   4   6 5977.15 298.588   4
   6   4   6 6120.91 471.588  15
   6   4   6 5855.15 299.353  30
   6  -4   7 366.249 67.5836   4
   6   4   7 240.672 55.9680   4
   6   4   7 218.190 54.8175  30
  -6   4  -7 197.037 53.0661  37
   6  -4   7 348.230 125.437   5
   6   4   7 168.886 86.1849   5
  -6   4  -7 334.213 122.371  10
  -6  -4  -7 277.141 110.970  10
  -6   4  -7 177.115 50.8450  36
  -6   4  -8 2710.29 327.201  10
  -6  -4  -8 2708.72 330.727  10
  -6  -4  -8 2810.41 191.530  37
  -6   4  -8 2134.33 171.445  37
   6   4   8 2986.60 336.835  15
   6  -4   8 2497.17 342.158   5
   6   4   8 2602.42 342.744   5
   6  -4   8 2200.81 173.009   4
   6   4   8 2666.10 186.444   4
  -6   4  -8 2339.10 176.621  36
  -6  -4  -8 2517.09 181.305  36
   6   4   8 2435.65 174.953  30
  -6   4  -9 430.671 143.128  10
  -6  -4  -9 769.682 181.567  10
   6  -4   9 709.928 100.369   4
   6   4   9 623.511 90.8433   4
  -6   4  -9 714.271 97.5371  37
  -6  -4  -9 865.553 105.259  37
   6   4   9 551.551 151.879  15
   6   4   9 804.457 111.054  31
   6  -4   9 536.923 165.309   5
   6   4   9 447.166 151.083   5
   6   4   9 528.228 80.2307  30
  -6   4  -9 695.622 95.3197  36
  -6  -4  -9 797.225 103.524  36
  -6  -4 -10 1800.48 143.194  26
  -6   4 -10 1808.76 155.253  36
  -6  -4 -10 1490.68 143.917  36
   6   4  10 1932.00 285.686  15
  -6   4 -10 1643.96 150.883  37
  -6  -4 -10 1429.91 141.817  37
   6   4  10 1782.97 168.142  31
   6  -4  10 1681.10 152.035   4
   6   4  10 1750.55 153.388   4
   6  -4  10 1785.71 298.206   5
   6   4  10 1389.44 270.206   5
  -6   4 -10 1575.75 258.591  10
  -6  -4 -10 1375.73 244.415  10
   6   4  10 1842.05 144.926  30
   6   4  11 669.853 86.4796  30
  -6  -4 -11 793.749 94.9465  26
   6  -4  11 599.740 96.2294   4
   6   4  11 626.601 94.6565   4
  -6   4 -11 733.899 101.703  37
  -6  -4 -11 621.880 94.8509  37
   6   4  11 420.596 147.025  15
  -6  -4 -11 762.763 102.878  36
  -6   4 -11 843.663 107.608  36
  -6   4 -11 699.920 175.477  10
  -6  -4 -11 629.738 167.736  10
  -6   4 -12 3585.76 227.784  36
  -6  -4 -12 3279.48 218.735  36
   6  -4  12 3638.14 233.713   4
   6   4  12 3311.76 222.975   4
  -6  -4 -12 3455.03 212.487  26
   6   4  12 3204.55 232.954  31
  -6  -4 -12 3490.30 225.970  37
  -6   4 -12 3242.47 219.399  37
   6   4  12 3408.17 201.145  30
   6  -4  13 230.140 62.4340   4
   6   4  13 71.6597 46.3872   4
  -6  -4 -13 95.7821 45.2621  26
   6  -4  13 75.5364 46.0395  31
  -6   4 -13 69.2041 39.8220  37
  -6  -4 -13 19.5668 35.2642  37
  -6  -4 -13 77.2945 48.1645  36
  -6   4 -13 48.8052 40.6042  36
  -6   4 -14 3452.28 240.308  29
   6   4  14 3405.48 221.049   4
   6  -4  14 3390.99 221.362   4
  -6  -4 -14 3352.02 207.427  26
   6   4  14 3444.04 232.896  31
   6  -4  14 3455.41 216.874  31
  -6   4 -14 3391.79 216.649  37
  -6  -4 -14 3058.58 207.980  37
  -6   4 -14 3208.22 210.900  36
  -6  -4 -14 3409.65 215.189  36
  -6   4 -15 22.5327 54.8639  29
   6  -4  15 9.48339 38.1334   4
   6   4  15 18.5804 31.9905   4
  -6  -4 -15 40.6173 36.7633  26
   6  -4  15 62.3338 43.3642  31
   6   4  15 62.1753 44.3593  31
  -6   4 -15-26.6680 42.2934  37
  -6  -4 -15-8.77655 37.5703  37
  -6   4 -15-26.3321 41.7608  36
  -6  -4 -15 26.0015 34.8515  36
  -6   4 -16 6700.61 334.925  29
  -6  -4 -16 5963.22 296.049  37
   6  -4  16 5927.47 301.626   4
  -6  -4 -16 6329.84 295.511  26
   6   4  16 6142.61 315.715  31
   6  -4  16 6650.37 310.079  31
  -6  -4 -16 6019.67 295.930  36
  -6   4 -17 810.958 104.682  29
  -6  -4 -17 575.334 76.2450  37
  -6   4 -17 578.900 68.5226   2
   6  -4  17 702.222 84.8335   4
  -6  -4 -17 654.297 80.2105  26
   6   4  17 725.612 92.6592  31
   6  -4  17 693.900 88.5063  31
  -6  -4 -17 726.757 82.8300  36
  -6   4 -18 7477.01 330.037  29
  -6  -4 -18 6629.02 287.615  37
  -6   4 -18 6368.28 266.401   2
  -6  -4 -18 6489.11 285.139  36
   6  -4  18 6869.38 296.805   4
  -6  -4 -18 6861.23 293.023  26
   6  -4  18 7323.00 310.027  31
   6   4  18 7177.57 313.240  31
  -6  -4 -19 3176.30 157.439  36
   6  -4  19 3343.35 169.977  30
  -6  -4 -19 2997.69 154.189  37
   6  -4  19 3339.41 175.784  31
   6  -4  20 162.743 33.3031  30
   6  -4  20 183.173 39.5198  31
   6  -4  21 1735.10 95.1356  31
  -6  -6  23 395.330 38.7502  34
   6   6 -23 356.905 34.0475  17
   6   6 -23 512.551 44.2096  13
  -6   6  23 596.094 52.1262   7
  -6  -6  22 393.130 47.6308  34
   6  -6 -22 366.406 39.8809  27
  -6   6  22 312.755 47.0368   7
   6  -6 -21 68.5086 26.8641  27
  -6   6  20 466.412 47.5933   6
  -6   6  19 198.746 38.4654   6
  -6   6  19 172.394 36.5757  19
  -6   6  18 565.021 66.7973   6
  -6   6  18 658.772 72.2106  19
  -6   6  17 6081.34 274.435   6
  -6   6  17 5849.02 272.330  19
  -6   6  16 957.155 98.3342   6
   6   6 -16 1155.45 96.4545  14
  -6   6  16 890.818 95.8234  19
   6   6 -15 1647.78 122.785  14
  -6   6  15 1491.10 127.612  19
  -6   6  15 1544.42 130.418   6
   6   6 -15 1467.36 134.803  35
   6   6 -14 702.312 93.4503  35
   6   6 -14 775.841 86.2446  14
  -6   6  14 607.973 87.6018  21
  -6   6  14 710.694 91.7024   9
  -6   6  14 742.688 91.4493   6
   6   6 -14 623.667 63.4998  24
  -6   6  13 176.444 51.1673  21
  -6   6  13 115.467 46.2957   9
   6   6 -13 186.700 47.3460  14
   6   6 -13 114.567 32.9357  24
   6   6 -13 148.739 38.2584   1
   6   6 -13 155.508 53.8853  35
   6   6 -12 1892.59 157.674  35
   6   6 -12 1704.39 261.132  11
   6   6 -12 2111.98 122.729  24
   6   6 -12 2294.49 144.664   1
  -6   6  12 2252.91 167.941   9
   6   6 -11 8.84210 34.3641  35
   6   6 -11 30.9970 55.7497  11
   6   6 -11 54.9397 29.3195  24
   6   6 -11 46.8435 31.8551   1
  -6   6  11 27.2027 37.6706   9
   6   6 -10 11434.7 478.877  35
   6   6 -10 11440.5 717.133  11
  -6   6  10 12680.1 480.869  18
   6   6 -10 11836.3 459.820   1
   6   6 -10 11399.6 419.791  24
   6   6  -9 2457.13 167.302   1
  -6   6   9 3131.60 189.710   2
   6   6  -9 3126.17 339.629  11
  -6   6   9 2963.59 186.794  18
  -6   6   8 27748.4 911.731   2
   6   6  -8 27253.8 935.266   8
  -6   6   8 26885.0 914.013  18
  -6   6   7 1090.56 105.742   2
   6   6  -7 802.099 102.029   8
  -6   6   7 852.233 98.2471  18
  -6   6   6 9222.82 383.832   2
   6   6  -6 8404.39 391.334   8
  -6   6   6 8454.71 382.179  18
  -6   6   5 1940.65 149.139   2
   6   6  -5 1866.42 155.566   8
  -6   6   5 2105.95 158.730  12
  -6   6   5 1708.77 144.012  18
   6   6  -4 15844.0 614.260   8
  -6   6   4 15384.2 602.406  12
  -6   6   4 16096.8 598.838   2
   6   6  -3 9847.13 417.723   8
  -6   6   3 8498.48 396.865  12
  -6   6   3 9316.60 401.147   2
  -6   6   2 1371.30 127.432  12
   6   6  -2 1331.67 129.075   8
  -6   6   2 1286.68 123.161   2
   6   6  -2 1337.30 111.148  20
   6   6  -2 1438.76 130.194  22
  -6   6   1 1499.93 133.799   2
   6   6  -1 1588.13 120.452  20
   6   6  -1 1655.29 141.175  22
  -6   6   0 821.503 99.7767   2
   6   6   0 917.325 89.2337  20
   6   6   0 865.237 102.656  22
   6   6   1 25.6528 27.4541  20
   6   6   1 9.24644 31.8401  22
  -6   6  -1-9.32334 29.0402   2
   6   6   2 599.546 89.8128  22
  -6   6  -2 701.508 94.7393   2
   6   6   3 5543.93 292.974  22
  -6   6  -3 4882.60 277.995   2
   6   6   4 5220.33 283.887  22
  -6   6  -4 4732.11 271.308   2
   6   6   4 4563.21 287.195  31
   6   6   5 1144.27 126.377  22
  -6   6  -5 1337.80 132.947   2
   6   6   5 1325.43 143.450  31
   6   6   6 9488.03 449.205  22
  -6   6  -6 10322.1 454.504   2
   6   6   6 10736.5 481.306  31
  -6   6  -7 203.514 60.0942   2
   6   6   7 233.477 66.6828  31
  -6   6  -8 10892.8 479.728   2
   6   6   8 11292.9 502.830  31
  -6   6  -9 10.1307 37.9225   2
   6   6   9-11.3964 42.6607  31
  -6   6 -10-9.94080 34.2312   2
   6   6  10-11.0742 39.8295  31
  -6   6 -11 1844.39 155.997   2
   6   6  11 1761.39 158.752  31
  -6   6 -12 1222.48 122.380   2
   6   6  12 1119.29 124.847  31
  -6   6 -13 1253.68 118.914   2
   6   6  13 976.936 113.429  31
   6  -6  13 1264.79 110.927  31
  -6   6 -14 23.0306 33.8200   2
   6  -6  14 13.1021 27.2121  31
   6   6  14 33.0782 40.2743  31
  -6   6 -15 66.9374 34.1133   2
   6  -6  15 65.4018 33.8782  31
   6   6  15 93.3128 38.0596  31
  -6   6 -16 279.254 50.8091   2
   6  -6  16 394.446 55.0092  31
   6   6  17 264.788 48.5768  22
  -6   6 -17 174.874 35.6974   2
   6  -6  17 225.201 39.9383  31
   6   6  18 247.157 42.8042  22
  -6   6 -18 246.614 32.5122   2
   6  -6  18 226.329 33.7086  31
   6   6  19 5702.22 219.622  22
   6   8 -20 2422.55 113.224  17
   6   8 -19 2109.83 115.900  17
  -6   8  19 1913.44 89.3471  19
  -6   8  19 2277.23 100.614   6
  -6   8  18 1396.80 83.8680  19
  -6   8  18 1565.60 89.4022   6
  -6   8  17 128.080 31.4649  19
  -6   8  17 137.579 33.4694   6
  -6   8  16 39.4675 26.6210   6
   6   8 -16 28.7666 17.1667   1
  -6   8  16-5.03881 24.5442  19
   6   8 -15 15373.3 538.702  14
  -6   8  15 15654.0 549.707   6
   6   8 -15 15577.4 514.603   1
  -6   8  15 14950.2 547.148  19
  -6   8  14 144.256 41.7863  19
   6   8 -14 217.015 46.7124  14
   6   8 -14 154.536 32.0714  24
   6   8 -14 300.302 43.7715   1
  -6   8  14 187.561 44.8505   6
  -6   8  13 6955.16 318.688  19
   6   8 -13 7262.10 313.633  14
   6   8 -13 7378.87 277.224  24
   6   8 -13 7481.49 295.536   1
  -6   8  13 7124.03 317.459   6
  -6   8  12 6673.09 317.034  19
   6   8 -12 6990.12 312.398  14
   6   8 -12 7332.02 274.702  24
   6   8 -12 7101.32 293.593   1
  -6   8  12 6426.95 307.292   6
  -6   8  11 2876.98 187.442  19
   6   8 -11 3075.50 152.479  24
  -6   8  11 3104.54 187.305   9
   6   8 -11 3104.99 186.348  14
   6   8 -11 2869.49 169.684   1
  -6   8  10 3853.50 221.995   6
   6   8 -10 4180.07 190.107  24
  -6   8  10 4056.57 224.320   9
   6   8 -10 4064.92 225.905  14
   6   8 -10 4079.16 213.827   1
   6   8  -9 5583.74 263.286   1
  -6   8   9 5048.22 272.557  19
  -6   8   9 5396.30 270.215   9
   6   8  -9 5177.63 268.955  14
   6   8  -9 5449.34 231.118  24
  -6   8   9 4956.23 265.066   6
  -6   8   8 1478.84 127.313   9
  -6   8   8 1699.79 136.594  18
  -6   8   8 1438.04 131.999  19
   6   8  -8 1407.87 120.875   1
   6   8  -8 1307.44 124.998  14
  -6   8   7 4381.35 241.558   9
   6   8  -7 4882.80 224.772  23
  -6   8   7 4678.93 241.809   2
   6   8  -7 4492.37 239.897   1
  -6   8   7 4093.74 243.362  19
  -6   8   7 4490.94 246.548  18
  -6   8   6 137.049 47.3241  18
  -6   8   6 133.928 48.4280  19
  -6   8   6 108.204 43.4980  12
   6   8  -6 179.442 44.6315  23
  -6   8   6 170.581 50.8486   9
  -6   8   6 293.314 58.0059   2
   6   8  -6 288.402 63.5415   1
  -6   8   5 166.295 46.9928  12
   6   8  -5 223.416 47.8437  23
   6   8  -5 232.034 61.4416   8
  -6   8   5 308.303 61.7065   9
  -6   8   5 261.360 57.6166  18
  -6   8   5 281.520 60.2867  19
  -6   8   4 167.275 47.8579  12
   6   8  -4 226.852 49.2778  23
  -6   8   4 120.791 44.5587   9
  -6   8   4 196.625 54.3670  18
  -6   8   4 231.126 55.0434  19
  -6   8   3 1204.98 119.833  12
   6   8  -3 1273.71 110.882  23
  -6   8   3 1403.22 123.086   9
  -6   8   3 1254.74 117.673  19
  -6   8   3 1252.88 123.082  18
  -6   8   2 7729.31 356.674  12
   6   8  -2 7411.00 331.133  23
  -6   8   2 8138.63 351.601   9
  -6   8   2 7918.06 366.991  18
  -6   8   2 7831.17 346.405  19
  -6   8   1 10437.6 445.698  12
   6   8  -1 10426.5 424.573  23
  -6   8   1 11630.3 444.118   9
  -6   8   1 10372.3 456.456  18
  -6   8   1 10536.0 425.508  19
  -6   8   0 160.965 49.2537  12
   6   8   0 193.108 48.9755  23
  -6   8   0 188.255 55.3123   2
   6   8   0 198.240 49.6809  20
  -6   8   0 155.350 39.5374  19
  -6   8   0 218.253 58.5217  18
   6   8   1 109.174 43.4592  20
  -6   8  -1 85.0857 40.5358  12
   6   8   1 30.3856 39.4019  22
   6   8   1 39.4455 36.9743   8
  -6   8  -1 127.193 48.1418   2
  -6   8  -2 5306.11 279.299  12
   6   8   2 5940.50 274.280  20
   6   8   2 5741.75 305.746  22
   6   8   2 5147.11 290.466   8
  -6   8  -2 5476.26 288.856   2
  -6   8  -3 17415.0 655.610  12
   6   8   3 17991.3 684.707  22
   6   8   3 18993.8 641.018  20
   6   8   3 16211.9 662.947   8
  -6   8  -3 16911.3 661.148   2
  -6   8  -4 5050.60 268.269  12
  -6   8  -4 4728.67 270.360   2
   6   8   4 5456.70 290.786  22
   6   8   4 5629.41 258.077  20
   6   8   4 4607.28 271.473   8
   6   8   5 454.925 66.1784  20
   6   8   5 514.324 86.3619  22
  -6   8  -5 438.076 77.3844   2
   6   8   6 4914.19 272.559  22
   6   8   6 4849.77 234.236  20
  -6   8  -6 4485.15 258.773   2
   6   8   7 5481.94 291.459  22
   6   8   7 5389.58 249.472  20
  -6   8  -7 5501.96 285.240   2
   6   8   8 905.058 103.712  22
   6   8   8 862.150 80.8690  20
  -6   8  -8 761.887 97.8301   2
   6   8   9 112.288 47.5351  22
  -6   8  -9 82.3394 45.3221   2
   6   8  10 2065.85 152.895  22
  -6   8 -10 1811.87 142.311   2
   6   8  11 6487.48 304.328  22
  -6   8 -11 6636.92 300.485   2
   6   8  12 3704.00 201.658  22
  -6   8 -12 3641.80 195.721   2
   6   8  13 83.7331 35.2647  22
  -6   8 -13 138.353 40.3401   2
   6   8  14 630.643 66.6902  22
  -6   8 -14 534.681 60.6746   2
   6   8  15 2222.94 123.162  22
  -6   8 -15 2253.93 115.707   2
   6   8  16 293.072 35.9453  22
  -6   8 -16 224.822 27.9328   2
   6  -8  16 277.993 33.4552  30
  -6  10  16 2134.78 85.9440   6
  -6  10  15 2992.38 118.794  19
   6  10 -15 2663.07 121.584  17
  -6  10  14 4403.32 171.084  19
   6  10 -14 4032.47 173.013  17
   6  10 -13 2845.24 122.435   1
  -6  10  13 2935.98 133.966   6
  -6  10  13 2934.52 137.516  19
   6  10 -13 2823.36 139.586  17
   6  10 -12 3406.47 146.530   1
  -6  10  12 3407.34 155.958   6
  -6  10  11 3316.47 161.627  19
   6  10 -11 3320.49 163.843  14
   6  10 -11 3155.60 146.835   1
   6  10 -11 3092.56 134.455  24
  -6  10  11 3302.96 155.928   6
  -6  10  10 29428.1 950.020  19
   6  10 -10 30307.4 953.924  14
   6  10 -10 29734.0 932.899   1
   6  10 -10 29025.8 912.413  24
  -6  10  10 29689.2 941.761   6
  -6  10   9 32264.2 1000.26  19
   6  10  -9 28550.3 947.284  16
   6  10  -9 31739.8 981.107   1
   6  10  -9 31555.9 957.389  24
  -6  10   9 32040.7 988.616   6
  -6  10   8 22949.5 751.741  19
   6  10  -8 20762.5 710.192  16
   6  10  -8 22987.9 739.061   1
   6  10  -8 22979.0 712.702  24
  -6  10   8 22499.7 738.702   6
  -6  10   7 2775.13 156.453  19
   6  10  -7 2777.10 161.067  14
   6  10  -7 2609.50 149.692   1
   6  10  -7 2751.77 133.902  24
  -6  10   7 2583.44 146.959   6
  -6  10   6 2283.43 141.573  19
   6  10  -6 2467.17 126.359  24
   6  10  -6 2435.96 145.103   1
   6  10  -6 2467.73 153.933  14
   6  10  -5 150.986 42.0455   1
   6  10  -5 180.584 44.1695  14
  -6  10   4 52.1051 31.0143  18
  -6  10   4 79.3616 33.8854   2
   6  10  -4 18.1260 31.3910   1
   6  10  -4 51.6820 35.5142  14
   6  10  -4 36.7306 24.3400  23
  -6  10   3 38.0451 29.3522   2
   6  10  -3 63.5662 31.6798  14
   6  10  -3 42.2855 27.6276  23
  -6  10   2 332.262 53.3521   2
   6  10  -2 318.681 56.0283  14
   6  10  -2 392.524 53.3337  23
  -6  10   1 152.105 39.4210   2
   6  10  -1 115.335 38.9778   1
   6  10  -1 128.186 36.0340  23
  -6  10   0 219.748 50.9267  18
   6  10   0 236.061 51.9802   8
  -6  10   0 216.925 46.8474   2
   6  10   0 285.362 52.7520   1
   6  10   0 283.787 47.3595  23
  -6  10  -1 879.954 90.4128  18
   6  10   1 827.865 89.6998   8
   6  10   1 962.712 90.9261   1
  -6  10  -1 869.664 83.8853   2
   6  10   1 736.747 73.1819  23
  -6  10  -2 1462.69 118.435  18
   6  10   2 1510.16 118.149   8
   6  10   2 1424.58 111.281   1
  -6  10  -2 1387.08 106.918   2
   6  10   2 1547.62 104.923  23
  -6  10  -3 3114.22 175.151  18
   6  10   3 3080.43 171.228   8
   6  10   3 2687.50 158.156   1
  -6  10  -3 2709.31 158.329   2
   6  10   3 2722.54 148.905  23
  -6  10  -4 972.809 91.4012  18
   6  10   4 777.349 80.0452   8
   6  10   4 725.790 75.3807   1
  -6  10  -4 730.791 75.7854   2
   6  10   4 748.658 71.0318  23
  -6  10  -5 5523.99 246.640  18
   6  10   5 5388.04 239.526   8
   6  10   5 5225.65 228.506   1
   6  10   5 4849.52 217.706  23
   6  10   6 2867.34 152.300   8
   6  10   6 2559.86 136.947  23
  -6  10  -6 2890.04 157.360  18
   6  10   7-7.58173 22.6101  23
   6  10   8 572.841 52.9514  23
   6  10   9 35.1760 19.7497  23
   6  10  10 686.431 49.6798  23
  -6  10 -11 1749.31 83.1825   2
   6  10  11 1330.91 68.1806  23
  -6  10 -12 831.964 46.6506   2
   6  12  -4 231.653 21.2710   1
   6  12  -3 2669.75 100.398   1
   6  12  -2 2533.07 96.5222  16
   6  12  -1 1.35924 7.85722  16
   6  12   0 175.157 18.4351  16
   7   1 -26 3507.17 146.012  28
   7  -1 -26 3801.66 155.206  28
   7   1 -26 3875.38 155.292  36
   7  -1 -26 3783.58 154.476  36
   7   1 -26 3760.01 154.309  37
   7  -1 -26 3897.01 156.078  37
   7  -1 -26 3788.94 148.738  27
   7   1 -25 18569.7 619.833  28
   7  -1 -25 19489.6 627.401  28
   7   1 -25 18848.5 627.576  36
   7  -1 -25 19468.4 630.306  36
   7   1 -25 18645.7 628.262  37
   7  -1 -25 19143.3 631.123  37
   7  -1 -25 18428.4 616.865  27
  -7  -1  24 101.278 36.0189  34
   7   1 -24 159.776 41.3816  36
   7  -1 -24 132.914 41.9903  36
   7   1 -24 117.496 38.6746  37
   7  -1 -24 123.714 39.3048  37
   7   1 -24 110.445 35.1210  28
   7  -1 -24 68.6945 32.6260  28
   7  -1 -24 126.179 33.5864  27
  -7  -1  23 308.114 56.1762  34
   7   1 -23 334.313 59.3278  36
   7  -1 -23 308.776 60.3643  36
   7   1 -23 407.623 59.8693  28
   7  -1 -23 388.577 62.1822  28
   7  -1 -23 390.806 58.9266  27
   7   1 -23 271.242 59.3157  37
   7  -1 -23 326.737 61.1913  37
   7  -1 -22 240.706 60.2689  36
   7   1 -22 301.912 67.6742  36
   7   1 -22 219.672 59.7860  37
   7  -1 -22 204.579 56.5208  37
   7   1 -22 240.754 53.9831  28
   7  -1 -22 351.703 61.0174  28
   7   1 -22 308.963 52.5338  27
   7  -1 -22 243.086 53.0120  27
   7   1 -21 2316.26 159.936  28
   7  -1 -21 2532.00 170.297  28
   7   1 -21 2385.94 172.316  36
   7  -1 -21 2382.93 172.891  36
   7   1 -21 2493.81 156.299  27
   7   1 -21 2157.88 168.304  37
   7  -1 -21 2293.62 169.835  37
   7  -1 -20 166.070 57.0747  35
   7   1 -20 300.891 73.3755  35
   7  -1 -20 364.876 76.1677  36
   7   1 -20 186.763 59.3634  36
   7   1 -20 235.538 62.2367  37
   7  -1 -20 226.528 62.3486  37
   7   1 -20 262.674 58.8202  28
   7  -1 -20 240.893 58.9653  28
   7   1 -20 210.499 50.4486  27
   7   1 -19 3749.94 219.806  28
   7   1 -19 3880.76 235.790  37
   7  -1 -19 3189.00 218.903  37
   7   1 -19 3541.20 227.111  36
   7  -1 -19 3586.37 229.481  36
   7  -1 -19 3321.23 222.057  35
   7   1 -19 3141.90 227.101  35
   7   1 -18 4768.79 276.218  37
   7  -1 -18 4837.06 275.872  37
  -7   1  18 4378.69 256.999  32
  -7  -1  18 4658.46 262.769  32
   7   1 -18 4239.91 263.676  36
   7  -1 -18 4698.05 272.442  36
   7  -1 -18 4472.00 266.814  35
   7   1 -18 4280.31 272.625  35
  -7   1  17 38.1369 35.6927  32
  -7  -1  17-9.65228 36.1345  32
   7  -1 -17 10.5518 48.9946  35
   7   1 -17 22.9130 46.0686  35
   7   1 -16 33516.2 1518.46  38
   7  -1 -16 33392.0 1517.63  38
   7   1 -16 35115.8 1191.61  35
  -7  -1  16 33371.0 1146.91  33
   7  -1 -16 34143.4 1173.45  35
   7   1 -16 34551.9 1556.52  11
   7  -1 -16 32083.7 1495.16  11
   7   1 -16 33949.7 1547.02  25
   7  -1 -16 33674.2 1540.51  25
  -7   1  16 35128.0 1157.37  32
  -7  -1  16 33086.0 1151.79  32
   7  -1 -16 30663.7 1564.00   5
   7   1 -16 32239.2 1592.28   5
   7   1 -15 32423.3 1488.46  38
   7  -1 -15 31076.4 1464.41  38
  -7  -1  15 32529.7 1116.20  33
   7   1 -15 33513.9 1155.83  35
   7  -1 -15 33421.6 1141.55  35
   7   1 -15 33281.4 1518.14  11
   7  -1 -15 31220.6 1468.13  11
   7   1 -15 33519.2 1513.28  25
   7  -1 -15 30640.4 1473.61  25
  -7   1  15 33051.4 1120.56  32
  -7  -1  15 34605.9 1130.43  32
   7  -1 -15 30441.0 1542.64   5
   7   1 -15 28836.8 1508.35   5
   7   1 -14 240.707 128.784  38
   7  -1 -14 34.4525 94.7215  38
   7   1 -14 195.756 61.9733  35
   7  -1 -14 162.370 55.8957  35
   7   1 -14 109.672 100.498  11
   7  -1 -14 247.417 116.112  25
   7   1 -14 105.829 89.8010  25
  -7  -1  14 143.429 49.4109  33
  -7   1  14 116.821 43.9438  32
  -7  -1  14 128.950 46.0369  32
   7   1 -14 80.9599 72.9035   5
   7  -1 -14 248.256 142.530   5
   7  -1 -13 247.001 64.3882  35
   7   1 -13 263.307 65.9304  35
   7   1 -13 102.756 87.3487  25
   7  -1 -13 514.954 147.100  25
  -7  -1  13 295.380 60.8543  33
  -7   1  13 204.191 55.5448  33
  -7   1  13 277.546 59.4054  32
  -7  -1  13 286.097 61.2141  32
   7   1 -13 201.473 98.8191  38
   7  -1 -13 168.273 99.0411  38
   7  -1 -13 320.578 131.723   5
   7   1 -13 39.1515 57.8514   5
   7  -1 -12 86.0431 43.2708  35
   7   1 -12-10.1378 37.9558  35
   7   1 -12 99.4191 76.9377  25
   7  -1 -12 265.846 114.428  25
  -7  -1  12 8.37280 27.4979  33
  -7   1  12 65.1821 38.7709  33
  -7   1  12 25.0570 26.0240  32
  -7  -1  12 60.8287 32.5364  32
   7   1 -12 32.6651 67.8305  38
   7  -1 -12 65.5088 89.9744  38
   7  -1 -12-38.5238 69.2786   5
   7   1 -12-37.6109 67.6370   5
  -7   1  11 945.217 100.326  33
   7  -1 -11 1017.15 114.447  35
   7   1 -11 1150.72 122.461  35
   7   1 -11 735.860 180.956  25
   7  -1 -11 866.747 190.509  25
  -7  -1  11 918.576 98.8741  33
  -7   1  11 944.251 100.077  32
  -7  -1  11 871.234 100.398  32
   7  -1 -11 1074.85 222.737   5
   7   1 -11 865.141 203.388   5
   7   1 -11 826.365 188.658  38
   7  -1 -11 892.925 192.153  38
   7   1 -10 328.796 65.3479  35
   7   1 -10 277.671 119.870   5
   7  -1 -10 284.283 122.708   5
   7   1 -10 310.240 116.498  38
   7  -1 -10 373.841 129.703  38
  -7  -1  10 313.668 60.0843  32
   7  -1  -9 27336.9 1240.83   5
   7   1  -9 23477.1 1175.52   5
   7   1  -9 23088.9 1141.30  38
   7  -1  -9 23637.7 1148.94  38
   7  -1  -8 3040.85 358.401   5
   7   1  -8 3329.67 369.886   5
   7   1  -8 3808.32 384.481  38
   7  -1  -8 3464.71 366.599  38
   7  -1  -7 46034.7 1928.18   5
   7   1  -7 46697.1 1921.78   5
  -7  -1   7 51937.9 1938.38  10
  -7   1   7 51302.1 1927.17  10
   7   1  -7 48957.3 1929.84  38
   7  -1  -7 52175.8 1959.97  38
   7  -1  -6 5762.15 490.122   5
   7   1  -6 6833.72 519.807   5
   7   1  -6 6846.53 334.949   4
  -7  -1   6 7454.99 534.577  10
  -7   1   6 6547.54 503.042  10
   7   1  -6 6831.54 527.125  38
   7  -1  -6 6317.94 511.335  38
   7  -1  -5 8574.57 611.024   5
   7   1  -5 8521.52 612.310   5
  -7   1   5 9771.19 623.366  10
  -7  -1   5 9456.92 612.750  10
   7  -1  -5 10007.0 431.036   4
   7   1  -5 9282.56 422.183   4
   7   1  -5 10456.7 661.468  38
   7  -1  -5 11051.8 674.648  38
  -7   1   4 1248.94 225.658  10
  -7  -1   4 1408.76 230.055  10
   7  -1  -4 1438.66 242.103   5
   7   1  -4 1416.31 238.466   5
   7  -1  -4 1645.01 146.895   4
   7   1  -4 1683.66 146.382   4
   7   1  -4 1186.44 226.375  38
   7  -1  -4 1591.25 249.348  38
   7  -1  -3 2534.56 312.576   5
   7   1  -3 2726.36 322.295   5
  -7  -1   3 2696.18 310.098  10
  -7   1   3 2543.07 304.837  10
   7  -1  -3 2522.72 184.821   4
   7   1  -3 2981.68 197.916   4
   7   1  -3 2948.40 338.013  38
   7  -1  -3 2746.13 326.103  38
  -7   1   2 1362.34 229.751  10
  -7  -1   2 1637.08 246.615  10
   7  -1  -2 1767.26 149.684   4
   7   1  -2 1684.27 145.025   4
   7  -1  -2 1679.20 254.491   5
   7   1  -2 1825.94 262.880   5
   7   1  -2 1881.11 276.445  38
   7  -1  -2 1695.21 261.924  38
   7  -1  -1 4591.10 255.204   4
   7   1  -1 4543.42 253.408   4
  -7   1   1 3956.76 393.583  10
  -7  -1   1 4310.35 404.120  10
   7  -1  -1 4888.07 432.514   5
   7   1  -1 4846.55 427.919   5
   7  -1   0 28100.0 983.563   4
   7   1   0 28815.8 985.710   4
  -7   1   0 29560.6 1294.94  10
  -7  -1   0 27596.7 1263.28  10
   7  -1   0 27987.1 1279.35   5
   7   1   0 29823.4 1290.48   5
   7  -1   1 13594.1 535.514   4
   7   1   1 13481.9 535.732   4
  -7  -1  -1 13751.8 786.556  10
  -7   1  -1 12491.7 768.535  10
   7  -1   1 15061.5 815.188   5
   7   1   1 12754.5 767.646   5
   7  -1   2 2234.53 167.785   4
   7   1   2 2389.95 170.843   4
  -7   1  -2 2264.75 296.739  10
  -7  -1  -2 1768.03 261.376  10
   7  -1   2 1938.08 274.638   5
   7   1   2 2043.54 279.684   5
   7  -1   3 681.190 173.752   5
   7   1   3 896.234 192.730   5
   7  -1   3 983.431 110.902   4
   7   1   3 988.746 111.158   4
  -7   1  -3 960.119 201.114  10
  -7  -1  -3 737.565 171.819  10
   7  -1   4 4460.26 255.564   4
   7   1   4 4394.03 255.632   4
  -7   1  -4 4157.06 426.913  10
  -7  -1  -4 4274.86 429.909  10
   7  -1   4 4496.85 443.447   5
   7   1   4 4371.89 439.689   5
   7  -1   5 9831.75 449.879   4
   7   1   5 9877.35 450.343   4
  -7   1  -5 11615.4 740.717  10
  -7  -1  -5 10661.0 719.633  10
   7   1   5 10664.5 722.459   5
   7  -1   5 10722.9 730.838   5
   7  -1   6 18549.0 1050.00   5
   7   1   6 18410.6 1044.84   5
  -7   1  -6 18745.9 719.555  37
  -7  -1  -6 18288.9 716.646  37
   7  -1   6 19104.1 719.562   4
   7   1   6 18158.4 713.806   4
  -7   1  -6 18839.5 710.841  29
   7   1   6 18353.7 703.719  31
  -7   1  -6 19610.9 1052.27  10
  -7  -1  -6 18010.4 1022.30  10
  -7   1  -6 17846.9 709.967  36
  -7  -1  -6 18503.1 715.763  36
  -7  -1  -7 66.5726 47.5420  36
  -7   1  -7 99.0631 51.1488  36
   7  -1   7 165.875 105.480   5
   7   1   7 123.026 95.2253   5
   7  -1   7 22.2681 44.8189   4
   7   1   7 154.140 58.3233   4
  -7   1  -7 115.141 52.1599  29
   7   1   7 36.4435 36.6944  30
   7  -1   7 63.8986 40.2628  31
   7   1   7 72.5973 44.4443  31
  -7   1  -7 44.5903 40.1467  37
  -7  -1  -7 67.4170 48.1439  37
  -7   1  -7 266.429 124.978  10
  -7  -1  -7 76.8047 79.7672  10
  -7   1  -8 1777.00 165.851  36
  -7  -1  -8 2019.38 175.224  36
   7  -1   8 1993.70 176.133   4
   7   1   8 1856.99 171.102   4
   7  -1   8 2107.20 339.214   5
   7   1   8 2041.32 335.692   5
   7   1   8 1803.26 152.983  30
  -7   1  -8 1841.08 165.961  29
   7   1   8 1931.00 168.389  31
   7  -1   8 1841.69 155.682  31
  -7  -1  -8 1952.05 173.924  37
  -7   1  -8 1592.03 159.416  37
  -7   1  -8 1307.29 262.415  10
  -7  -1  -8 2152.61 327.680  10
  -7  -1  -9 8064.37 384.219  26
   7  -1   9 8219.24 703.679   5
   7   1   9 9140.08 741.088   5
  -7   1  -9 7976.87 403.931  36
  -7  -1  -9 8117.42 406.387  36
   7  -1   9 8718.66 419.378   4
   7   1   9 8868.53 422.545   4
   7   1   9 8006.80 379.016  30
  -7   1  -9 8550.30 407.642  29
   7  -1   9 7797.36 383.008  31
   7   1   9 8196.05 401.661  31
  -7   1  -9 7994.42 407.285  37
  -7  -1  -9 7812.65 402.737  37
  -7  -1  -9 7468.37 646.313  10
  -7   1  -9 7596.16 650.605  10
  -7  -1 -10 6304.55 325.996  26
   7  -1  10 6840.86 641.838   5
   7   1  10 7297.04 664.200   5
  -7   1 -10 5995.14 339.502  36
  -7  -1 -10 6403.12 347.924  36
   7  -1  10 6450.47 352.974   4
   7   1  10 6061.58 346.481   4
   7   1  10 5673.50 307.459  30
  -7   1 -10 6072.90 334.679  29
   7  -1  10 5727.92 319.247  31
   7   1  10 6489.54 344.445  31
  -7   1 -10 5754.56 337.927  37
  -7  -1 -10 6459.18 350.469  37
  -7   1 -10 6451.53 591.487  10
  -7  -1 -10 5455.33 549.171  10
  -7  -1 -11 3020.89 215.021  26
   7  -1  11 3015.14 429.730   5
   7   1  11 3377.15 452.179   5
  -7   1 -11 3234.15 232.969  36
  -7  -1 -11 3018.93 226.254  36
   7  -1  11 3071.08 235.346   4
   7   1  11 3384.05 244.313   4
  -7   1 -11 2915.15 398.471  10
  -7  -1 -11 2916.53 398.649  10
   7   1  11 2996.47 205.583  30
  -7   1 -11 3086.35 223.474  29
   7  -1  11 2863.03 212.504  31
   7   1  11 3463.79 239.299  31
  -7   1 -11 3447.34 241.292  37
  -7  -1 -11 3032.23 229.359  37
  -7   1 -12 6947.86 379.661  36
  -7  -1 -12 6998.43 379.914  36
   7  -1  12 7708.73 400.882   4
   7   1  12 7402.02 395.170   4
  -7  -1 -12 7271.63 366.296  26
   7   1  12 7077.98 350.400  30
   7  -1  12 7413.07 365.294  30
  -7   1 -12 7769.75 383.671  29
  -7   1 -12 7013.43 381.523  37
  -7  -1 -12 7605.01 391.662  37
   7   1  12 7731.36 388.591  31
   7  -1  12 7942.31 381.778  31
   7  -1  13 1863.98 181.512   4
   7   1  13 1998.49 185.171   4
   7   1  13 1985.04 176.833  31
   7  -1  13 1792.56 164.828  31
  -7   1 -13 1942.74 178.664  37
  -7  -1 -13 2030.97 181.903  37
  -7   1 -13 1811.34 173.167  36
  -7  -1 -13 1839.61 173.418  36
   7   1  13 2024.74 160.826  30
   7  -1  13 2052.79 165.615  30
  -7   1 -13 2061.89 176.967  29
  -7  -1 -14 358.603 67.7500  29
  -7   1 -14 575.603 92.2913  29
   7   1  14 533.695 81.3964  30
   7  -1  14 599.977 90.7836  30
   7  -1  14 337.599 84.2554   4
   7   1  14 383.817 86.3712   4
   7  -1  14 430.399 80.5302  31
   7   1  14 534.749 94.0253  31
  -7   1 -14 458.868 90.1846  36
  -7  -1 -14 524.337 97.1230  36
  -7   1 -14 604.024 103.955  37
  -7  -1 -14 519.382 93.8352  37
   7   1  15 1573.98 132.177  30
   7  -1  15 1657.20 139.954  30
  -7  -1 -15 1434.95 124.936  29
  -7   1 -15 1808.37 154.448  29
   7  -1  15 1667.64 160.452   4
   7   1  15 1580.46 158.052   4
   7   1  15 1533.75 150.956  31
   7  -1  15 1376.33 140.996  31
  -7   1 -15 1641.27 154.616  36
  -7  -1 -15 1349.33 140.853  36
  -7   1 -15 1552.52 150.941  37
  -7  -1 -15 1593.98 150.235  37
   7   1  16 3750.47 210.203  30
   7  -1  16 4225.31 227.255  30
  -7   1 -16 4406.23 243.402  29
   7  -1  16 4001.35 255.357   4
   7   1  16 3721.55 246.933   4
   7   1  16 4233.68 250.671  31
   7  -1  16 3775.36 235.050  31
  -7   1 -16 3870.66 240.057  36
  -7  -1 -16 3814.38 238.968  36
  -7   1 -16 4200.26 249.432  37
  -7  -1 -16 4041.43 245.649  37
   7  -1  17 1796.74 130.261  30
  -7   1 -17 1538.52 130.086  29
   7  -1  17 1552.26 145.219   4
   7   1  17 1585.66 144.992   4
  -7   1 -17 1675.44 143.469  36
  -7  -1 -17 1590.81 138.536  36
  -7   1 -17 1766.47 144.971  37
  -7  -1 -17 1469.31 134.864  37
   7   1  17 1736.76 144.961  31
   7  -1  17 1538.75 135.960  31
   7  -1  18 2754.74 189.355   4
   7   1  18 2981.83 193.776   4
  -7  -1 -18 3125.44 188.327  36
  -7   1 -18 3110.54 188.452  36
  -7   1 -18 3108.42 188.824  37
  -7  -1 -18 3139.30 188.897  37
   7   1  18 3213.83 193.203  31
   7  -1  18 2931.73 183.344  31
   7  -1  19 3736.94 204.664   4
   7   1  19 3530.14 200.088   4
  -7   1 -19 3583.62 193.062  36
  -7  -1 -19 3583.67 192.532  36
   7  -1  19 3830.31 197.146  31
  -7   1 -19 3398.34 190.292  37
  -7  -1 -19 3532.07 192.588  37
  -7   1 -20 3177.13 160.033  36
  -7  -1 -20 3218.27 159.993  36
   7  -1  20 3007.40 159.064  31
  -7  -1 -20 2886.96 154.935  37
  -7   1 -20 2964.43 156.605  37
  -7   1 -21 240.741 35.3710  36
  -7  -1 -21 323.075 39.5324  36
   7  -1  21 351.951 41.6552  31
   7   1  21 303.281 39.3807  31
  -7   1 -21 283.984 37.5459  37
  -7  -1 -21 292.681 37.7234  37
   7  -3 -25 3442.15 140.342  28
  -7   3  25 3079.67 131.972   7
   7  -3 -24 4508.63 190.189  36
   7  -3 -24 4886.99 204.031  27
   7  -3 -24 5011.62 201.536  28
   7  -3 -24 4389.72 189.878  37
   7  -3 -23 128.589 34.1416  36
   7  -3 -23 130.238 37.3617  28
   7  -3 -23 186.331 43.1813  27
   7  -3 -23 130.547 34.6542  37
   7   3 -22 2159.11 135.925  36
   7  -3 -22 1959.96 130.765  36
   7  -3 -22 1999.87 133.066  28
   7   3 -22 1904.59 131.160  37
   7  -3 -22 1851.69 128.951  37
   7   3 -21 1001.77 97.8317  36
   7  -3 -21 841.733 93.0934  36
   7  -3 -21 1046.69 100.116  28
   7   3 -21 1008.44 99.0594  37
   7  -3 -21 818.219 91.9960  37
   7   3 -20 8208.04 353.637  36
   7  -3 -20 7978.37 349.915  36
   7  -3 -20 7672.88 346.050  28
   7   3 -20 7922.46 351.333  37
   7  -3 -20 7611.36 346.251  37
   7   3 -19 5303.29 272.279  36
   7  -3 -19 4679.93 259.619  36
   7   3 -19 5348.29 254.502  28
   7   3 -19 5004.90 268.055  37
   7  -3 -19 5141.52 268.499  37
   7   3 -18 16053.9 606.983  36
   7  -3 -18 15375.8 599.441  36
   7   3 -18 15178.8 599.829  37
   7  -3 -18 15989.9 606.250  37
  -7  -3  18 15440.9 593.481  32
   7   3 -18 15520.2 576.142  28
   7   3 -17 12202.3 487.300  36
   7  -3 -17 11208.9 476.860  36
   7   3 -17 11669.9 509.545  35
  -7  -3  17 10697.0 465.110  32
   7   3 -17 11183.0 453.608  28
   7   3 -17 11388.8 478.882  37
   7  -3 -17 11736.1 482.597  37
  -7  -3  16 921.992 105.296  33
   7   3 -16 1298.86 140.850  35
  -7   3  16 973.116 107.028  32
  -7  -3  16 1370.37 127.124  32
  -7   3  16 1308.89 115.299   9
   7   3 -16 1263.61 115.223  28
   7   3 -15 379.946 127.659  38
   7  -3 -15 284.588 114.111  38
   7   3 -15 360.323 80.6941  35
   7   3 -15 329.269 131.914  11
  -7  -3  15 327.528 65.2092  33
  -7   3  15 400.490 68.3046  32
  -7  -3  15 356.180 66.6862  32
  -7   3  15 250.295 55.1317   9
   7  -3 -15 405.243 146.047   5
   7   3 -15 195.365 107.738   5
   7  -3 -14 7147.77 630.323   5
   7   3 -14 7417.04 630.801   5
  -7   3  14 8583.92 376.430   9
   7   3 -14 8311.80 407.555  35
  -7  -3  14 8870.64 384.957  33
   7   3 -14 7198.03 607.650  11
  -7  -3  14 8247.45 379.797  32
  -7   3  14 8412.66 371.189  32
   7   3 -14 8480.36 621.445  25
   7  -3 -14 9522.51 647.484  25
   7   3 -14 8844.37 621.271  38
   7  -3 -14 9496.07 635.997  38
   7   3 -13 312.496 117.201  38
   7  -3 -13 249.699 102.729  38
  -7   3  13 213.696 55.1820   9
   7   3 -13 268.428 69.0969  35
   7   3 -13 179.190 98.7072  11
  -7  -3  13 420.593 69.4064  33
  -7   3  13 198.366 49.9534  32
  -7  -3  13 278.240 58.2534  32
   7  -3 -13 274.677 129.031   5
   7   3 -13 264.008 117.693   5
   7   3 -13 193.209 100.557  25
   7  -3 -13 160.840 88.6565  25
   7   3 -12 2209.38 293.878  38
   7  -3 -12 1992.23 279.409  38
  -7   3  12 2094.73 160.442   9
   7   3 -12 2403.55 185.094  35
   7   3 -12 2484.00 333.195  11
  -7  -3  12 2290.30 165.690  32
  -7  -3  12 2280.91 165.478  33
  -7   3  12 2250.79 158.313  32
   7  -3 -12 1911.33 301.300   5
   7   3 -12 2121.93 315.233   5
   7   3 -12 2259.70 300.253  25
   7  -3 -12 1943.77 281.732  25
   7   3 -11 1292.19 219.050  38
   7  -3 -11 1200.65 212.042  38
  -7   3  11 1291.29 119.633   9
   7   3 -11 1386.07 138.570  35
  -7   3  11 1269.89 114.536  33
   7   3 -11 1324.78 241.810  11
  -7  -3  11 1285.56 119.467  32
  -7   3  11 993.878 102.707  32
   7  -3 -11 1032.69 226.076   5
   7   3 -11 1030.83 214.948   5
   7   3 -11 1222.45 215.784  25
   7  -3 -11 1556.93 239.822  25
   7   3 -10 1781.71 259.048  25
   7  -3 -10 2165.52 284.961  25
  -7   3  10 2012.16 144.598  33
   7   3 -10 2186.68 171.632  35
  -7   3  10 2108.87 153.269  12
  -7   3  10 1861.09 138.312  32
  -7  -3  10 2086.76 155.302  32
   7   3 -10 1749.84 277.525   5
   7  -3 -10 1845.12 286.593   5
   7   3 -10 2011.10 270.539  38
   7  -3 -10 2156.69 282.186  38
   7   3  -9 375.754 134.445  25
   7  -3  -9 433.198 130.943  25
  -7  -3   9 260.657 55.3951  32
  -7   3   9 293.211 52.3839  33
  -7   3   9 259.706 51.3085  32
  -7   3   9 327.292 59.1543  12
   7  -3  -9 375.254 132.765   5
   7   3  -9 66.2420 69.2434   5
   7   3  -9 308.112 64.8022  35
   7   3  -9 319.844 117.194  38
   7  -3  -9 348.627 120.919  38
   7   3  -8 70.4796 40.5654   4
  -7  -3   8 72.1463 35.4014  32
   7  -3  -8 65.7625 68.3230   5
   7   3  -8 63.8716 74.1832   5
   7   3  -8 115.209 73.2914  38
   7  -3  -8 86.3694 84.5800  38
   7   3  -8 81.3905 41.0047  35
  -7   3   8 142.099 42.6640  12
   7   3  -7 28.6942 42.1337  38
   7  -3  -7-28.7002 42.1425  38
   7   3  -7 30.9758 71.9129   5
   7  -3  -7 63.2890 56.9068   5
   7  -3  -7 30.0258 34.4673   4
   7   3  -7 9.77103 35.1452   4
   7   3  -6 1897.04 257.858  38
   7  -3  -6 1899.15 259.854  38
   7  -3  -6 1748.60 263.059   5
   7  -3  -6 2074.63 166.065   4
   7   3  -6 1961.11 159.499   4
   7   3  -6 2040.14 277.493   5
  -7  -3   5 3804.02 362.867  10
  -7   3   5 3557.93 349.403  10
   7  -3  -5 3709.45 373.999   5
   7   3  -5 3766.68 379.681   5
   7   3  -5 3713.42 378.397  38
   7  -3  -5 4245.10 402.486  38
   7  -3  -5 4126.60 238.973   4
   7   3  -5 3736.96 229.258   4
   7   3  -4 29.0272 108.706  38
   7  -3  -4 233.024 124.728  38
  -7  -3   4 26.6716 95.9775  10
  -7   3   4 106.515 87.4843  10
   7  -3  -4 146.435 113.815   5
   7   3  -4 86.4829 94.6990   5
   7  -3  -4 137.396 53.8909   4
   7   3  -4 169.890 57.3158   4
   7  -3  -3 2976.43 332.525   5
   7   3  -3 2615.72 315.357   5
   7  -3  -3 3196.29 204.651   4
   7   3  -3 3214.77 202.077   4
   7   3  -3 2974.27 336.688  38
   7  -3  -3 2929.41 335.386  38
  -7  -3   3 3214.67 331.766  10
  -7   3   3 2914.15 318.097  10
   7   3  -2 324.232 133.625  38
   7  -3  -2 355.624 141.217  38
  -7   3   2 215.998 105.181  10
  -7  -3   2 351.971 125.956  10
   7  -3  -2 172.772 108.079   5
   7   3  -2 84.8956 102.081   5
   7  -3  -2 287.250 64.3882   4
   7   3  -2 364.812 70.9064   4
   7  -3  -1 3373.06 352.897   5
   7   3  -1 3225.11 344.232   5
  -7   3   1 3012.97 333.198  10
  -7  -3   1 2442.51 300.466  10
   7  -3  -1 3241.70 201.201   4
   7   3  -1 3078.49 196.065   4
   7   3  -1 3271.48 358.432  38
   7  -3  -1 2988.06 346.428  38
   7  -3   0 8300.58 585.471   5
   7   3   0 8447.51 581.155   5
  -7   3   0 8370.62 576.177  10
  -7  -3   0 8907.53 591.820  10
   7  -3   0 8465.44 380.002   4
   7   3   0 8951.15 384.902   4
   7   3   0 8260.04 597.063  38
   7  -3   0 8210.09 595.336  38
  -7   3  -1 11717.9 699.327  10
  -7  -3  -1 11050.8 688.649  10
   7  -3   1 10945.5 459.483   4
   7   3   1 11163.4 460.776   4
   7  -3   1 10324.3 670.854   5
   7   3   1 11415.0 695.631   5
  -7   3  -2 746.994 170.752  10
  -7  -3  -2 453.651 130.562  10
   7  -3   2 774.156 173.955   5
   7   3   2 734.728 169.031   5
   7  -3   2 604.026 88.1488   4
   7   3   2 503.790 79.3971   4
   7  -3   3 8228.20 604.107   5
   7   3   3 8011.45 596.853   5
   7   3   3 8164.51 378.895  30
   7  -3   3 8704.80 389.450   4
   7   3   3 8400.09 383.045   4
   7   3   3 8960.30 406.130  31
  -7   3  -3 8660.19 603.068  10
  -7  -3  -3 8010.22 591.474  10
   7  -3   4 655.453 93.6370   4
   7   3   4 510.496 81.9340   4
  -7   3  -4 767.682 176.594  10
  -7  -3  -4 814.727 186.142  10
  -7   3  -4 530.184 85.2185  36
  -7  -3  -4 630.131 91.1509  36
   7   3   4 691.918 90.2169  30
   7  -3   4 857.534 199.050   5
   7   3   4 745.777 183.710   5
   7   3   4 505.886 87.9145  31
  -7   3  -4 534.482 82.9727  37
  -7  -3  -4 635.045 95.1372  37
  -7   3  -5 14475.2 580.864  37
  -7  -3  -5 14548.3 584.540  37
   7  -3   5 14516.3 883.516   5
   7   3   5 13754.9 864.783   5
  -7   3  -5 14273.7 577.699  36
  -7  -3  -5 14888.6 587.740  36
   7   3   5 14466.6 570.813  30
   7  -3   5 14099.8 578.120   4
   7   3   5 14646.1 582.192   4
   7   3   5 14630.3 597.204  31
  -7   3  -5 14077.2 843.195  10
  -7  -3  -5 14004.9 853.124  10
   7  -3   6 360.944 77.1571   4
   7   3   6 463.517 81.6911   4
   7   3   6 246.348 65.5482  31
   7  -3   6 193.857 107.000   5
   7   3   6 341.040 136.674   5
  -7  -3  -6 330.139 74.1554  36
  -7   3  -6 422.291 78.1029  36
   7   3   6 367.620 69.5781  30
  -7   3  -6 551.049 160.243  10
  -7  -3  -6 387.416 132.244  10
  -7   3  -6 396.088 75.2718  37
  -7  -3  -6 343.795 74.0831  37
  -7   3  -7 2597.42 199.124  37
  -7  -3  -7 2565.69 199.957  37
   7   3   7 3349.54 404.660   5
  -7  -3  -7 2827.08 205.208  36
  -7   3  -7 2591.56 196.222  36
   7   3   7 2693.75 189.728  30
  -7   3  -7 2710.24 209.683  29
   7   3   7 2808.26 202.800   4
   7  -3   7 2713.53 203.188   4
   7  -3   7 2161.94 331.807   5
   7   3   7 2816.04 210.660  31
  -7   3  -7 2827.39 353.283  10
  -7  -3  -7 2159.16 318.350  10
  -7  -3  -8 512.419 77.6035  26
   7  -3   8 366.246 78.3588   4
   7   3   8 413.876 81.7717   4
  -7   3  -8 473.865 84.6562  37
  -7  -3  -8 374.506 78.6214  37
  -7  -3  -8 446.701 84.8695  36
  -7   3  -8 564.444 93.3990  36
  -7   3  -8 459.553 90.5838  29
   7   3   8 417.543 75.7205  30
   7  -3   8 255.340 117.603   5
   7   3   8 416.121 150.209   5
   7   3   8 528.915 93.0235  31
  -7   3  -8 405.048 138.439  10
  -7  -3  -8 605.598 167.216  10
  -7  -3  -9 34.9042 35.1492  26
   7  -3   9 68.5411 51.7388   4
   7   3   9 56.0180 46.5737   4
   7  -3   9 80.2573 39.3348  31
   7   3   9 119.200 53.9838  31
   7  -3   9 88.0378 120.932   5
   7   3   9 43.0561 63.2518   5
  -7   3  -9 130.218 49.1523  36
  -7  -3  -9 66.3799 44.5343  36
  -7   3  -9 24.5880 44.2642  29
   7   3   9 55.4037 35.9312  30
  -7   3  -9 113.829 78.8133  10
  -7  -3  -9 38.6240 69.4865  10
  -7   3  -9 241.414 66.4631  37
  -7  -3  -9 100.665 46.4966  37
  -7  -3 -10 2890.78 196.585  26
  -7   3 -10 3122.84 221.039  37
  -7  -3 -10 3360.95 229.518  37
   7  -3  10 4133.97 482.101   5
  -7   3 -10 3042.03 218.575  36
  -7  -3 -10 3154.71 224.306  36
  -7   3 -10 3158.28 394.161  10
  -7  -3 -10 2889.76 376.029  10
   7  -3  10 2984.18 221.242   4
   7   3  10 3327.04 229.987   4
   7   3  10 2330.42 365.094   5
   7   3  10 3164.75 203.511  30
  -7   3 -10 3234.78 234.759  29
   7   3  10 3040.35 227.000  31
   7  -3  10 3287.67 209.103  31
  -7   3 -11 2084.77 179.785  37
  -7  -3 -11 2351.79 190.439  37
  -7   3 -11 1917.74 172.759  36
  -7  -3 -11 2158.42 182.414  36
  -7  -3 -11 1998.37 160.119  26
   7   3  11 2162.93 184.462   4
   7  -3  11 1887.98 177.427   4
   7   3  11 2322.10 168.302  30
  -7   3 -11 2544.50 203.600  29
   7   3  11 2493.53 197.792  31
   7  -3  11 2122.53 167.366  31
  -7   3 -12 40418.9 1365.85  37
  -7  -3 -12 40049.9 1366.14  37
  -7   3 -12 40708.0 1363.93  36
  -7  -3 -12 38707.3 1357.79  36
  -7  -3 -12 40907.0 1334.56  26
   7  -3  12 40462.1 1377.17   4
   7   3  12 40810.0 1374.65   4
   7   3  12 39900.6 1320.46  30
  -7   3 -12 42373.3 1395.23  29
   7  -3  12 42087.3 1346.22  31
   7   3  12 36348.5 1361.61  31
  -7   3 -13 37805.9 1282.55  37
  -7  -3 -13 36839.1 1280.00  37
  -7   3 -13 37746.5 1281.00  36
  -7  -3 -13 37791.1 1281.85  36
  -7  -3 -13 37937.6 1254.58  26
   7  -3  13 37601.9 1293.29   4
   7   3  13 38159.6 1292.68   4
   7  -3  13 37707.3 1261.01  31
   7   3  13 36539.0 1231.22  30
  -7   3 -13 39404.3 1313.11  29
  -7   3 -14 25512.9 942.678  37
  -7  -3 -14 27346.7 954.002  37
  -7   3 -14 26804.5 948.473  36
  -7  -3 -14 26686.4 948.290  36
   7  -3  14 27010.0 962.325   4
   7   3  14 26976.4 960.281   4
   7  -3  14 26622.5 932.670  31
  -7  -3 -14 26145.9 922.330  26
  -7   3 -14 28116.1 977.784  29
  -7   3 -15 4470.44 253.023  36
  -7  -3 -15 4467.30 253.862  36
  -7   3 -15 4393.07 253.127  37
  -7  -3 -15 4895.40 262.152  37
   7  -3  15 4668.37 251.179  31
   7  -3  15 4651.34 265.973   4
   7   3  15 4586.71 262.589   4
  -7   3 -15 4741.55 272.756  29
  -7   3 -16 6438.02 306.037  36
  -7  -3 -16 6177.84 301.674  36
  -7   3 -16 6422.78 306.171  37
  -7  -3 -16 6608.15 308.849  37
   7   3  16 6656.75 323.459  31
   7  -3  16 6547.60 303.482  31
   7  -3  16 6135.78 311.210   4
   7   3  16 6328.62 312.613   4
   7  -3  16 6538.12 301.531  30
  -7   3 -16 6414.99 320.725  29
  -7   3 -17 6899.61 303.106  36
  -7  -3 -17 6596.44 298.435  36
  -7  -3 -17 6579.82 299.031  37
  -7   3 -17 6604.50 299.747  37
   7   3  17 6957.35 319.172  31
   7  -3  17 6534.31 298.473  31
   7  -3  17 7011.65 314.384   4
   7   3  17 6978.61 311.837   4
   7  -3  17 6577.09 294.842  30
  -7  -3 -18 27.4157 27.8940  36
  -7  -3 -18 16.5984 25.0449  37
   7  -3  18 29.0226 32.4577  31
   7   3  18 46.4494 35.8017  31
   7  -3  18 6.16133 25.5933   4
   7  -3  18 10.4849 30.3092  30
   7  -3  19 318.659 44.0843  30
   7   3  19 329.774 50.8000  31
   7  -3  19 368.639 50.2655  31
  -7  -3 -19 222.601 39.7575  36
  -7  -3 -19 199.449 36.9578  37
   7   3  20 494.302 47.7701  31
   7  -3  20 533.338 48.9014  31
  -7  -3 -20 419.935 36.9861  37
  -7   5  24 209.931 25.3504   7
   7  -5 -23 57.5385 20.1244  27
  -7  -5  23 58.9736 22.0628  34
  -7   5  23 86.2233 27.2192   7
   7  -5 -22 70.6503 20.0466  28
   7  -5 -22 64.0337 24.6611  27
   7  -5 -21 1217.88 83.1890  28
   7  -5 -20 159.615 37.5297  28
  -7   5  19 7497.68 290.898   6
  -7   5  19 7129.94 292.671  19
   7  -5 -19 7952.66 313.556  28
  -7   5  18 351.093 54.3250   6
  -7   5  18 395.450 56.8122  19
   7  -5 -18 440.244 63.8610  28
  -7   5  17 3372.18 189.039  19
  -7   5  17 3442.70 188.351   6
   7   5 -17 3391.93 216.228  35
   7   5 -16 15604.0 622.577  35
  -7   5  16 15259.6 582.355   6
  -7  -5  15 2547.61 159.262  32
   7   5 -15 2325.52 149.311  14
   7   5 -15 2709.10 193.469  35
  -7  -5  15 2534.58 158.692  33
  -7   5  15 2728.95 179.530   9
  -7  -5  14 16073.8 587.455  32
   7   5 -14 16032.5 583.070  14
   7   5 -14 15966.4 633.821  35
  -7  -5  14 15749.7 589.282  33
  -7   5  14 17054.3 623.661   9
  -7  -5  13 2483.61 163.134  32
  -7   5  13 2763.58 187.414   9
  -7  -5  13 2817.37 173.629  33
   7   5 -13 2508.17 189.645  35
   7   5 -12 4858.40 267.205   4
  -7  -5  12 5532.54 265.902  33
   7   5 -12 5500.93 290.776  35
  -7  -5  12 4838.36 248.605  32
  -7   5  12 5347.78 281.385   9
   7   5 -11 19653.8 1024.25  11
   7   5 -11 19435.6 728.140  35
  -7  -5  11 19603.5 699.008  33
  -7  -5  11 18863.2 684.330  32
  -7   5  11 19434.8 721.243   9
   7   5 -10 18332.9 960.449  11
   7   5 -10 17531.9 662.215  35
  -7  -5  10 16825.2 623.626  32
  -7   5  10 17059.7 655.947   9
  -7   5   9 7.35121 30.5286  18
  -7   5   9 9.22922 33.1929  12
   7   5  -9 31.4168 56.4950  11
   7   5  -9-18.1398 38.8253  35
   7   5  -9 6.61055 25.6798   1
  -7  -5   9-21.7079 28.1092  32
  -7   5   8 62082.8 1781.90   2
  -7   5   8 56983.5 1767.78  18
   7   5  -8 56040.1 2134.27  11
  -7   5   8 55160.3 1794.74  12
   7   5  -8 53347.7 1783.25  35
  -7  -5   8 50684.6 1747.68  32
   7   5  -8 58583.2 1792.61   8
  -7   5   7 2831.93 173.168   2
  -7   5   7 2304.45 163.057  18
   7   5  -7 2651.46 310.805  11
  -7   5   7 2727.20 186.354  12
   7   5  -7 2352.80 172.314  35
  -7  -5   7 2110.56 153.861  32
   7   5  -7 2266.69 170.784   8
  -7   5   6 29190.9 957.523   2
  -7   5   6 26913.8 959.155  18
   7   5  -6 29040.2 1265.29  11
  -7   5   6 29052.1 988.284  12
  -7  -5   6 26121.6 942.014  32
   7   5  -6 29063.7 973.680  35
   7   5  -6 29308.7 980.879   8
   7   5  -5 23411.5 853.829   8
   7   5  -5 24091.0 846.055  35
   7   5  -5 24307.2 1116.73  11
  -7   5   5 24144.9 864.111  12
  -7   5   5 24964.4 841.592   2
   7   5  -4 56428.2 1827.83   8
   7   5  -4 58014.3 1815.15  35
  -7   5   4 59348.3 1814.97   2
  -7   5   4 55181.2 1830.03  12
  -7   5   3 7362.60 350.644  12
   7   5  -3 7093.69 344.341   8
  -7   5   3 7628.60 336.906   2
  -7   5   2 6077.71 295.959   2
  -7   5   1 6074.44 296.208   2
  -7   5   0 5422.35 278.151   2
  -7   5  -1 7220.61 343.553   2
   7   5   1 7830.42 366.612  30
  -7   5  -2 6413.08 316.007   2
   7   5   2 6473.40 346.943  31
   7   5   2 6425.94 326.956  30
  -7   5  -3 13062.4 545.750   2
   7   5   3 15124.7 602.725  31
   7   5   3 14071.0 566.389  30
   7   5   3 14122.2 552.065  22
   7   5   4 14905.1 568.493   4
  -7   5  -4 15271.9 589.867   2
   7   5   4 15363.9 628.811  31
   7   5   4 15282.5 599.152  30
   7   5   4 14378.9 580.568  22
   7   5   5 14401.4 564.699   4
  -7   5  -5 14603.1 583.585   2
   7   5   5 15083.5 624.826  31
   7   5   5 15525.7 594.673  30
   7   5   5 14917.8 586.092  22
  -7   5  -6 8734.00 399.923   2
   7   5   6 9117.80 405.410  30
   7   5   6 8915.60 388.903   4
  -7   5  -7 1801.42 149.883   2
   7   5   7 1590.52 136.146   4
   7   5   7 1700.14 148.366  30
   7   5   8 1989.70 153.585  30
   7   5   8 1580.20 137.550   4
  -7   5  -8 1896.12 153.490   2
  -7   5  -9 5341.90 278.641   2
   7   5   9 5065.87 265.228  30
  -7   5 -10 16069.5 617.569   2
   7   5  10 16457.0 604.699  30
   7   5  10 16498.2 661.740  31
  -7   5 -11 14397.9 550.551   2
   7   5  11 13889.8 586.091  31
  -7   5 -12 11970.9 459.446   2
   7  -5  12 11241.9 447.696  31
   7   5  12 11016.4 490.093  31
  -7   5 -13 700.865 80.9447   2
   7  -5  13 624.360 78.7063  31
   7   5  13 832.171 103.106  31
  -7   5 -14 52.4594 29.6861   2
   7   5  14 59.8039 45.2538  31
   7  -5  14 49.7615 30.3289  31
  -7   5 -15 2070.38 123.444   2
   7   5  15 2172.45 152.459  31
   7  -5  15 2166.59 134.898  31
  -7   5 -16 3117.82 146.561   2
   7  -5  16 3386.17 166.930  31
   7  -5  17 11.0383 19.1013  31
   7   5  17 4.96910 23.0726  31
   7   5  17 4.48616 21.8470  22
   7   5  18 371.836 41.3725  22
   7  -5  19 524.069 42.5976  30
  -7   7  21 7.14743 11.3415   7
   7   7 -21 28.7085 14.0557  17
   7   7 -21 7.94989 12.6135  13
  -7   7  20 663.980 40.3744   6
  -7   7  20 783.199 62.8807   7
  -7   7  19 52.6061 26.5908   7
  -7   7  19 65.6075 20.3362   6
  -7   7  19 63.3689 19.2607  19
   7  -7 -19 46.0725 18.9806  27
  -7   7  18 1512.33 106.566   7
  -7   7  18 1561.33 95.3422  19
  -7   7  18 1576.40 95.2083   6
  -7   7  17 5118.47 227.854  19
  -7   7  17 5498.71 229.678   6
  -7   7  16 108.565 37.0956   6
  -7   7  16 84.5165 31.1208  19
   7   7 -16 138.848 31.6975  14
  -7   7  15 836.874 84.1216   6
  -7   7  15 801.958 83.9775  19
   7   7 -15 778.552 76.2490  14
  -7   7  14 575.051 75.0602   6
   7   7 -14 623.120 71.9822  14
  -7   7  14 604.271 77.4597  19
  -7   7  13 417.273 68.3351  19
  -7   7  13 452.159 69.2306   9
   7   7 -13 379.382 50.4999   1
  -7   7  13 348.795 62.8803   6
   7   7 -13 476.235 66.9260  14
  -7   7  12 467.803 74.9953  19
   7   7 -12 425.573 66.6250  14
  -7   7  12 381.292 66.4632   6
   7   7 -12 441.341 57.7818   1
   7   7 -11 6489.67 305.432  14
   7   7 -11 6656.94 285.217   1
  -7   7  10 1072.78 110.976   9
   7   7 -10 1108.40 100.034   1
  -7   7   9 51.5649 37.8696   9
  -7   7   9 61.8952 37.6904  18
   7   7  -9 14.0302 27.2710   1
  -7   7   8 2034.57 157.007   9
   7   7  -8 1986.02 116.526  24
  -7   7   8 2115.40 154.601  18
   7   7  -8 1879.84 141.787   1
  -7   7   7 1033.39 109.802   9
   7   7  -7 770.332 91.6545   1
  -7   7   7 1187.16 110.784   2
  -7   7   7 1037.05 107.458  18
  -7   7   6 17675.0 668.004  12
  -7   7   6 16805.2 657.345   9
   7   7  -6 17800.6 678.401   8
  -7   7   6 19328.4 662.894   2
  -7   7   6 17212.6 657.831  18
  -7   7   5 144.139 51.3033  12
   7   7  -5 96.4782 48.1176   8
  -7   7   5 177.824 49.7240   2
  -7   7   5 35.0325 34.1352  18
  -7   7   4 571.271 85.9108  12
   7   7  -4 597.179 89.6562   8
  -7   7   4 604.158 83.0679   2
  -7   7   4 570.301 87.4702  18
  -7   7   3 2213.02 168.116  12
   7   7  -3 2276.71 176.611   8
  -7   7   3 2157.00 159.837   2
  -7   7   3 2043.31 161.839  18
  -7   7   2 2106.37 165.700  12
   7   7  -2 2133.38 171.620   8
  -7   7   2 2279.09 163.663   2
  -7   7   2 2274.51 170.889  18
  -7   7   1 173.742 51.4339  12
   7   7  -1 238.598 62.1838   8
  -7   7   1 181.731 52.6896   2
  -7   7   0 283.929 62.3867  12
  -7   7   0 376.714 71.1209   2
   7   7   0 357.975 72.1820   8
  -7   7  -1 2443.55 179.237  12
   7   7   1 2420.99 185.081   8
  -7   7  -1 2242.93 168.559   2
   7   7   1 2508.29 179.582  22
  -7   7  -2 313.160 64.8959   2
   7   7   2 259.177 66.4083  22
  -7   7  -3 7003.92 342.141   2
   7   7   3 7585.01 354.102  22
  -7   7  -4 3701.92 227.981   2
   7   7   4 3919.28 234.409  22
  -7   7  -5 1476.13 133.222   2
   7   7   5 1346.57 130.707  22
  -7   7  -6 17.5488 37.5760   2
   7   7   6 54.6044 35.3698  22
  -7   7  -7 1100.76 113.620   2
   7   7   7 1291.02 124.000  22
  -7   7  -8 904.277 99.4417   2
   7   7   8 832.365 99.6185  22
  -7   7  -9 379.713 67.5515   2
   7   7   9 303.448 62.7653  22
  -7   7 -10 10300.3 417.618   2
   7   7  10 10494.1 427.868  22
  -7   7 -11 2439.03 155.003   2
   7   7  11 2666.87 166.270  22
  -7   7 -12-5.72866 24.5239   2
   7   7  12-12.7988 26.5770  22
  -7   7 -13 626.969 64.4513   2
   7   7  13 519.873 63.9040  22
  -7   7 -14 78.8513 25.9122   2
   7   7  14 37.4845 24.8608  22
   7  -7  15 219.157 36.8871  30
   7   7  15 249.089 36.9833  22
  -7   7 -15 184.414 26.9810   2
   7  -7  16 2071.97 98.8491  30
   7   7  16 1861.63 91.8379  22
   7   7  16 1801.11 91.3447   8
  -7   9  17 550.457 35.5728   6
   7   9 -17 464.943 38.2365  17
  -7   9  17 440.229 31.0200  19
  -7   9  16 6170.06 213.380   6
  -7   9  16 5978.31 212.125  19
  -7   9  15 2727.11 123.338   6
  -7   9  15 2645.11 123.998  19
   7   9 -15 2381.24 125.602  17
  -7   9  14 38.3596 23.5683  19
   7   9 -14 36.8433 23.6710  17
  -7   9  14 32.4571 22.1584   6
   7   9 -14 9.47618 11.1461   1
   7   9 -13 7094.16 252.014   1
  -7   9  13 7175.19 281.949  19
   7   9 -13 7697.68 280.432  14
   7   9 -12 4104.20 189.892  14
   7   9 -12 3945.70 168.159   1
   7   9 -11 1231.25 71.4069  24
   7   9 -11 1292.56 86.7475   1
   7   9 -11 1373.69 100.836  14
  -7   9  11 1489.23 103.371   6
  -7   9  10 5662.93 253.128  19
   7   9 -10 5252.21 202.478  24
   7   9 -10 5309.81 243.852  14
   7   9 -10 5426.46 227.441   1
  -7   9  10 5391.21 243.647   6
  -7   9   9 11273.8 416.393   6
  -7   9   9 10716.2 420.187  19
   7   9  -9 10415.8 394.551   1
   7   9  -9 10447.8 365.010  24
   7   9  -9 10904.4 416.949  14
  -7   9   9 11220.6 411.382   9
  -7   9   8 2101.32 137.799   6
  -7   9   8 1901.39 137.438  19
   7   9  -8 1915.75 126.891   1
   7   9  -8 1983.42 106.723  24
   7   9  -8 2380.81 148.177  14
  -7   9   8 2362.54 141.363   9
  -7   9   7 34.4115 30.3320  19
   7   9  -7 38.7598 21.6665  24
   7   9  -7 40.3539 29.9430   1
  -7   9   7 19.0933 33.0540   6
  -7   9   7 35.7803 27.7069   9
  -7   9   6 511.965 69.0738   6
  -7   9   6 452.367 67.4819  19
  -7   9   6 539.985 72.7595  18
   7   9  -6 449.636 63.9052   1
   7   9  -6 473.029 51.4917  24
  -7   9   6 510.683 65.2893   9
   7   9  -6 478.984 71.2851  14
  -7   9   5 340.123 58.2565  19
  -7   9   5 367.274 60.6296  18
   7   9  -5 261.142 57.0425  14
  -7   9   5 313.759 53.0970   9
  -7   9   5 278.135 54.5171   6
   7   9  -5 372.288 62.1347   1
  -7   9   4 298.240 54.8397   6
  -7   9   4 314.057 56.6223  18
   7   9  -4 212.252 39.6372  23
   7   9  -4 312.104 58.9301  14
   7   9  -4 212.007 51.5580   1
  -7   9   3 3373.31 187.398  12
  -7   9   3 3424.87 195.730  18
   7   9  -3 3022.53 182.117   1
   7   9  -3 3421.43 163.668  23
   7   9  -3 3237.12 189.062  14
  -7   9   2 14.6185 31.2946  18
   7   9  -2 27.1604 26.5928  23
  -7   9   2 19.9568 25.8491  12
  -7   9   1 22.3391 36.2799  18
  -7   9   1 38.3600 31.8544   2
   7   9  -1 46.2554 25.8874  23
  -7   9   1 46.5714 33.8588  12
  -7   9   0 11215.9 433.939  18
  -7   9   0 10795.4 413.273   2
   7   9   0 10165.9 382.320  23
  -7   9   0 9856.60 408.447  12
  -7   9  -1 19436.9 650.581  12
  -7   9  -1 17470.0 657.414  18
   7   9   1 18116.5 613.116  23
   7   9   1 17570.8 658.549   8
  -7   9  -1 18318.1 642.886   2
  -7   9  -2 5571.51 260.791   2
   7   9   2 5661.96 239.087  23
   7   9   2 5599.05 275.291   8
  -7   9  -2 5744.73 262.833  12
  -7   9  -3 663.613 78.0823   2
   7   9   3 572.558 61.4319  23
   7   9   3 569.066 76.4252   8
  -7   9  -3 610.724 73.5582  12
  -7   9  -4 2303.23 149.172   2
  -7   9  -4 2869.43 173.749  18
   7   9   4 2487.84 134.764  23
   7   9   4 2466.70 159.397   8
  -7   9  -5 1135.40 95.8080   2
  -7   9  -5 1207.52 108.129  18
   7   9   5 927.327 77.5920  23
   7   9   5 1071.83 98.8221   8
  -7   9  -6-5.62733 28.6225   2
  -7   9  -6-13.2604 27.5352  18
   7   9   6-11.9443 20.2515  23
   7   9   6 6.04309 25.0971   8
  -7   9  -7 151.339 38.2303   2
  -7   9  -7 175.941 43.4497  18
   7   9   7 177.995 33.6538  23
   7   9   7 155.314 38.0691   8
  -7   9  -8 317.932 47.4811   2
  -7   9  -8 306.042 52.3672  18
   7   9   8 270.611 36.5258  23
   7   9   8 272.715 47.9180   8
  -7   9  -9 1244.19 85.2887   2
  -7   9  -9 1240.06 89.1833  18
   7   9   9 982.498 65.7998  23
   7   9   9 1071.54 81.6215   8
   7   9  10 64.4449 17.7362  23
  -7   9 -10 93.2672 25.1067   2
   7   9  10 129.751 27.8621   8
  -7   9 -11 5241.29 199.631   2
  -7   9 -12 117.275 18.9087   2
   7  11  -9 292.476 23.7457   1
   7  11  -8 8300.75 271.777   1
   7  11  -7 1685.66 79.9211   1
   7  11  -6 283.245 31.4785   1
   7  11  -6 238.011 22.7508  16
   7  11  -5 607.910 41.6931  16
   7  11  -5 527.004 33.8804  24
   7  11  -4 965.786 58.1860  16
   7  11  -4 1122.13 66.4018   1
   7  11  -4 1015.06 51.5102  24
   7  11  -3 2650.08 114.039  16
   7  11  -3 2558.59 100.718  24
   7  11  -2 7860.22 265.791  16
   7  11  -2 7424.29 248.441  24
   7  11  -1 977.028 61.1857  16
   7  11  -1 893.704 60.4653   1
   7  11  -1 914.966 50.3213  24
   7  11   0 7755.04 265.974  16
   7  11   0 7961.49 269.235   1
   7  11   0 7397.52 249.731  24
   7  11   1 471.877 40.3656   1
   7  11   2 856.384 52.6555  16
   7  11   2 891.444 53.0374   1
   7  11   3 165.625 21.4910  16
  -7  11  -3 251.778 27.2890   2
  -7  11  -4 353.225 30.4956   2
   8   0 -25 10.4935 15.4096  28
   8   0 -25-20.4555 19.8964  36
   8   0 -25-14.8367 18.9929  37
   8   0 -24 682.040 65.4354  36
   8   0 -24 723.318 68.3504  37
   8   0 -24 722.787 63.3420  28
   8   0 -23-4.95217 26.7163  28
   8   0 -23-11.0403 27.4861  36
   8   0 -23-5.59841 29.6380  37
   8   0 -22 5808.31 250.022  27
   8   0 -22 5970.54 273.456  36
   8   0 -22 5802.48 262.531  28
   8   0 -22 5887.43 273.522  37
   8   0 -21 7.59299 35.2558  36
   8   0 -21-23.0106 36.4938  37
   8   0 -21-6.70511 31.1335  28
   8   0 -21-11.7799 29.3282  27
   8   0 -20 70.2920 45.6392  35
   8   0 -20 67.6161 43.0181  36
   8   0 -20 76.7469 44.2952  37
   8   0 -20 22.4032 35.5649  28
   8   0 -19 48.1403 47.9392  35
   8   0 -19-9.18217 39.3060  36
   8   0 -19-9.23691 39.5403  37
   8   0 -19-16.3168 36.9209  28
   8   0 -18 69889.5 2280.00  35
   8   0 -18 72306.9 2274.79  37
   8   0 -18 73682.2 2276.84  36
   8   0 -17 32.0869 52.0924  35
  -8   0  16 111.343 51.9412  33
   8   0 -16 65.5029 54.4199  35
  -8   0  15-9.34400 34.9795  33
   8   0 -15 65.9573 51.0416  35
   8   0 -14 17029.3 671.525  35
   8   0 -14 17340.6 980.240  38
   8   0 -14 17576.3 989.968  25
   8   0 -13-41.5606 86.3011   5
   8   0 -13-36.2527 65.1956  38
   8   0 -13-36.7898 66.1614  25
   8   0 -13 10.8590 40.6560  35
   8   0 -12 3456.73 231.477  35
   8   0 -12 2515.81 364.907   5
   8   0 -12 3627.08 406.087  25
   8   0 -12 3091.18 377.639  38
   8   0 -11 31.3684 39.1412  35
   8   0 -11-35.6275 52.3107  25
   8   0 -11 39.6979 58.2870   5
  -8   0  11-8.64237 28.3745  33
   8   0 -11 35.6441 64.0969  38
  -8   0  10 9060.12 399.138  33
   8   0 -10 9208.13 423.746  35
   8   0 -10 9665.37 681.549  38
   8   0 -10 9993.07 713.724   5
  -8   0  10 9014.79 405.774  32
   8   0  -9-10.0637 36.1975  35
   8   0  -9 150.299 103.214   5
   8   0  -9 69.9447 88.9395  38
  -8   0   9 8.90018 26.1405  32
  -8   0   9 32.4145 31.4839  33
  -8   0   8 45367.4 1514.85  32
   8   0  -8 48101.7 1544.14  35
   8   0  -8 46561.0 1563.71   4
   8   0  -8 43228.5 1901.87   5
   8   0  -7 35.7207 74.1774   5
   8   0  -7 39.1739 46.6036  35
   8   0  -7 35.0779 63.0854  38
   8   0  -7 22.5361 43.7823   4
  -8   0   6 3680.85 388.713  10
   8   0  -6 2874.50 213.219   4
   8   0  -6 2754.99 200.087  35
   8   0  -6 3366.08 381.442   5
   8   0  -6 3748.47 408.332  38
   8   0  -5 34.6730 88.1770   5
   8   0  -5 9.63901 37.4446  35
  -8   0   5-32.9192 68.3547  10
   8   0  -5-35.2574 96.8472  38
   8   0  -5 10.8373 43.5772   4
   8   0  -4 8651.77 403.770   4
   8   0  -4 8463.67 390.372  35
  -8   0   4 8914.54 625.295  10
   8   0  -4 7660.62 600.039   5
   8   0  -4 7078.90 592.766  38
   8   0  -3-10.4826 47.4396   4
  -8   0   3-33.0142 59.3682  10
   8   0  -3-34.1930 93.9237   5
  -8   0   2 66.5725 69.1791  10
   8   0  -2 71.3280 111.120  38
   8   0  -2 113.480 54.6928   4
   8   0  -2 171.506 106.876   5
  -8   0   1-67.9044 78.8362  10
   8   0  -1-20.3621 46.1008   4
   8   0  -1-68.9003 113.115   5
   8   0  -1-71.6948 123.446  38
   8   0   0 896.691 110.601   4
   8   0   0 835.569 195.996   5
  -8   0   0 693.521 174.170  10
   8   0   0 761.008 94.4743  30
  -8   0   0 710.517 99.6973  36
  -8   0   0 836.417 108.252  37
   8   0   1 61.6773 42.6900   4
   8   0   1 35.4518 63.7512   5
   8   0   1-8.70496 29.9750  30
  -8   0  -1-35.2550 63.3973  10
  -8   0  -1 10.5917 34.7745  37
  -8   0  -1 21.1536 34.7255  36
  -8   0  -2 13132.5 564.348  36
   8   0   2 14246.2 574.203   4
   8   0   2 13507.9 846.264   5
  -8   0  -2 13691.3 852.471  10
  -8   0  -2 13372.5 568.563  37
   8   0   2 14081.3 549.874  30
  -8   0  -3-10.9914 36.0890  36
   8   0   3-38.1776 68.6541   5
   8   0   3-10.8031 38.8559   4
  -8   0  -3-37.1448 66.7968  10
  -8   0  -3-33.1673 47.3282  37
   8   0   3 9.22805 37.1087  30
   8   0   4 4686.24 486.156   5
   8   0   4 4596.81 260.535  30
   8   0   4 4756.22 279.939   4
  -8   0  -4 4625.29 480.559  10
  -8   0  -4 4144.72 267.607  37
   8   0   4 4370.61 251.468  31
  -8   0  -4 4314.27 270.304  36
  -8   0  -5 34.5068 49.2377  36
   8   0   5-41.9812 75.4925   5
   8   0   5 11.4757 42.9580   4
  -8   0  -5-39.3313 70.7275  10
  -8   0  -5 11.6074 39.9689  37
   8   0   5 47.9698 38.5777  31
   8   0   5-9.74400 37.8525  30
   8   0   6 14109.9 926.486   5
   8   0   6 13983.8 557.617  30
   8   0   6 13565.0 579.090   4
  -8   0  -6 12277.1 849.408  10
  -8   0  -6 13419.8 577.772  37
   8   0   6 13007.3 548.498  31
  -8   0  -6 13299.3 575.070  36
  -8   0  -7 95.7948 58.3170  36
   8   0   7 45.9649 82.6601   5
   8   0   7-12.1973 42.0080   4
  -8   0  -7 82.7909 85.9588  10
  -8   0  -7 24.1871 48.6351  37
   8   0   7 31.1389 40.3299  31
   8   0   7 20.2809 37.9682  30
  -8   0  -8 18909.7 751.530  36
   8   0   8 19310.1 761.006   4
  -8   0  -8 17275.9 1068.10  10
  -8   0  -8 19372.7 758.728  37
   8   0   8 18859.5 730.809  31
   8   0   8 18906.0 1159.91   5
  -8   0  -9 12.1946 47.3727  36
   8   0   9 48.7558 87.6753   5
   8   0   9-88.7352 52.6446   4
  -8   0  -9 12.3189 46.1151  37
   8   0   9 54.5225 43.8481  31
  -8   0  -9-42.6625 62.6404  10
   8   0  10 3911.11 264.290   4
  -8   0 -10 3937.53 260.570  37
  -8   0 -10 3336.23 244.325  36
   8   0  10 3779.31 238.706  30
   8   0  10 3883.75 248.260  31
   8   0  11-12.6096 47.2045   4
  -8   0 -11 12.0037 48.2694  37
  -8   0 -11-11.8720 44.4437  36
   8   0  11 19.7446 36.9586  30
   8   0  11 163.058 61.8174  31
   8   0  12 110.518 61.2216   4
  -8   0 -12 115.522 64.6627  37
  -8   0 -12 91.4041 51.7995  36
   8   0  12 122.940 48.2003  30
   8   0  12 95.2522 55.0283  31
   8   0  13 35.1970 54.4740   4
  -8   0 -13-21.5166 43.2593  36
  -8   0 -13 21.7352 45.1318  37
   8   0  13 17.7193 36.7931  30
   8   0  13-10.1015 37.8137  31
   8   0  14 3348.21 226.770   4
   8   0  14 3045.52 206.154  31
  -8   0 -14 3171.54 214.264  37
   8   0  14 3140.23 195.480  30
  -8   0 -14 3248.99 215.746  36
  -8   0 -15 35.8080 37.1795  36
   8   0  15 8.60698 34.6119  31
  -8   0 -15 27.1278 38.7113  37
   8   0  15-10.0108 37.4768   4
   8   0  15 21.4671 29.7204  30
  -8   0 -16 343.830 66.0516  36
   8   0  16 236.537 55.6486  31
  -8   0 -16 355.106 67.1906  37
   8   0  16 317.847 64.1693   4
   8   0  16 350.763 57.5949  30
   8   0  17 26.0794 29.5056  31
  -8   0 -17 6.64719 36.5179  37
   8   0  17-7.52248 32.2014   4
  -8   0 -17-6.58790 37.4625  36
   8   0  18 4737.90 213.961  31
  -8   0 -18 4390.74 209.380  37
   8   0  18 4212.56 215.533   4
  -8   0 -18 4499.70 210.474  36
  -8   0 -19-3.88046 21.3182  36
  -8   0 -19-3.89591 19.8154  37
   8   0  19 7.81020 19.8621  31
  -8   0 -20 185.943 24.0646  37
  -8   0 -20 172.839 23.7438  36
   8  -2 -25 3993.49 150.975  28
  -8  -2  24 376.186 43.6908  34
   8  -2 -24 390.973 43.1911  36
   8   2 -24 298.596 38.7927  36
   8  -2 -24 310.525 40.4366  37
   8   2 -24 293.752 39.1087  37
   8  -2 -24 382.597 43.0503  27
   8  -2 -24 342.996 42.2731  28
  -8  -2  23 39.1075 24.3429  34
   8  -2 -23 4.64491 32.3519  37
   8   2 -23-13.7992 33.4307  37
   8   2 -23-22.6516 31.2013  36
   8  -2 -23-4.57658 32.2282  36
   8  -2 -23 27.4016 25.0921  28
   8  -2 -23 51.7972 27.6276  27
   8  -2 -23 22.2394 22.3592   4
   8  -2 -22 4378.23 211.137  28
   8   2 -22 4031.65 206.353  37
   8  -2 -22 4297.02 210.647  37
   8   2 -22 4310.71 209.410  36
   8  -2 -22 4101.69 206.938  36
   8  -2 -22 4641.72 209.905  27
   8   2 -21 1159.49 106.184  36
   8  -2 -21 1000.19 99.3541  36
   8   2 -21 1139.32 104.765  37
   8  -2 -21 1072.74 105.437  37
   8  -2 -21 1305.08 107.261  28
   8   2 -20 6791.18 313.442  37
   8  -2 -20 6610.93 311.593  37
   8   2 -20 6806.30 312.334  36
   8  -2 -20 7055.71 315.840  36
   8   2 -20 6625.72 327.953  35
   8   2 -20 6568.00 291.697  28
   8  -2 -20 6703.93 307.498  28
   8   2 -19 1877.82 149.056  37
   8  -2 -19 1837.84 148.254  37
   8   2 -19 1896.89 135.671  28
   8   2 -19 1972.62 152.835  36
   8  -2 -19 1724.58 143.714  36
   8  -2 -19 1498.96 129.384  35
   8   2 -19 1737.03 154.002  35
   8   2 -18 302.508 58.7279  28
   8   2 -18 179.920 58.7166  37
   8  -2 -18 207.998 60.4969  37
   8  -2 -18 183.104 54.3839  35
   8   2 -18 197.917 63.4209  35
   8   2 -18 268.459 66.0406  36
   8  -2 -18 296.906 67.6965  36
  -8  -2  18 246.880 58.3496  32
  -8   2  17 12488.8 505.508  32
  -8  -2  17 12078.1 509.071  32
   8  -2 -17 12298.3 510.144  35
   8   2 -17 13161.1 547.473  35
   8   2 -17 13349.7 502.972  28
   8  -2 -16 23558.8 855.296  35
  -8  -2  16 23716.6 850.710  33
   8   2 -16 24828.8 890.360  35
  -8   2  16 24001.9 848.758  32
  -8  -2  16 23571.9 854.033  32
   8  -2 -15 23498.4 851.099  35
  -8  -2  15 23760.2 847.374  33
  -8   2  15 23620.1 811.156   9
  -8  -2  15 23382.3 847.712  32
  -8   2  15 23702.9 841.823  32
  -8  -2  14 46.1711 41.7902  33
  -8   2  14 8.77352 30.2119  32
  -8  -2  14 9.38407 30.8104  32
  -8   2  14 7.57536 27.2462   9
   8  -2 -14-9.70734 37.7107  35
   8   2 -14 34.4309 71.4940  38
   8   2 -13 4623.63 465.074  38
   8  -2 -13 5176.14 492.310  38
  -8   2  13 4844.68 263.039  33
   8  -2 -13 5434.55 287.031  35
  -8  -2  13 5241.45 279.339  33
   8  -2 -13 4283.33 477.644   5
   8   2 -13 4127.93 463.825   5
  -8   2  13 5062.60 268.666  32
  -8  -2  13 4775.20 271.956  32
   8   2 -13 5505.75 500.821  25
   8  -2 -13 4868.60 476.216  25
  -8   2  13 5190.73 261.706   9
   8   2 -12 4642.17 450.819  38
   8  -2 -12 4018.73 422.953  38
   8  -2 -12 4397.64 256.070  35
  -8  -2  12 4395.96 250.009  33
  -8   2  12 4355.17 240.532  33
   8  -2 -12 4084.57 464.215   5
   8   2 -12 4091.59 453.956   5
  -8   2  12 4371.08 242.418  32
  -8  -2  12 4478.37 253.014  32
   8   2 -12 4056.79 428.147  25
   8  -2 -12 4263.73 440.328  25
  -8   2  12 4253.21 235.963   9
   8   2 -11 272.962 117.599  38
   8  -2 -11 137.625 94.6460  38
  -8   2  11 195.507 48.1130  33
  -8  -2  11 153.030 46.0674  33
  -8   2  11 191.885 52.2190  32
  -8  -2  11 185.695 53.0434  32
   8  -2 -11 182.858 54.9643  35
   8  -2 -11 79.9562 83.1679   5
   8   2 -11 231.157 113.247   5
   8   2 -11 172.393 94.8450  25
[truncated: 110,960 more chars]
