# Supplementary material for: (E)-1-(2-Hy­droxy­phen­yl)-3-(3-meth­oxy­phen­yl)prop-2-en-1-one
Source: IUCrdata. 2025 Mar 4;10(Pt 3):x250182. doi: 10.1107/S2414314625001828 (PMC11969391; doi:10.1107/S2414314625001828)
Supplement: Supplementary file 2 [file x-10-x250182-Isup2.hkl]

data_I                                                                          
_shelx_title ' T500 in C2/c'                                                    
_shelx_refln_list_code          4                                               
_shelx_F_calc_maximum      325.35                                               
_exptl_crystal_F_000      1072.00                                               
_reflns_d_resolution_high  0.7829                                               
                                                                                
loop_                                                                           
 _space_group_symop_operation_xyz                                               
 'x, y, z'                                                                      
 '-x, y, -z+1/2'                                                                
 'x+1/2, y+1/2, z'                                                              
 '-x+1/2, y+1/2, -z+1/2'                                                        
 '-x, -y, -z'                                                                   
 'x, -y, z-1/2'                                                                 
 '-x+1/2, -y+1/2, -z'                                                           
 'x+1/2, -y+1/2, z-1/2'                                                         
                                                                                
_cell_length_a    10.7224                                                       
_cell_length_b    10.5127                                                       
_cell_length_c    22.2249                                                       
_cell_angle_alpha  90.000                                                       
_cell_angle_beta   99.469                                                       
_cell_angle_gamma  90.000                                                       
                                                                                
_shelx_F_squared_multiplier     1.000                                           
                                                                                
loop_                                                                           
 _refln_index_h                                                                 
 _refln_index_k                                                                 
 _refln_index_l                                                                 
 _refln_F_squared_calc                                                          
 _refln_F_squared_meas                                                          
 _refln_F_squared_sigma                                                         
 _refln_observed_status                                                         
   2   0   0        992.44        950.73        38.06 o                         
   4   0   0       6996.87       6671.64       154.63 o                         
   6   0   0        355.17        347.06        14.60 o                         
   8   0   0         65.66         75.19         4.51 o                         
  10   0   0        135.86        136.50         8.09 o                         
  12   0   0          0.03         -0.70         2.11 o                         
   1   1   0         48.51         45.37         1.92 o                         
   3   1   0     105855.84     107815.23      1578.36 o                         
   5   1   0        167.63        156.52         9.39 o                         
   7   1   0       2688.75       2712.58        44.69 o                         
   9   1   0        118.54        119.61         5.27 o                         
  11   1   0         28.56         29.57         2.56 o                         
  13   1   0         84.68         85.28         4.03 o                         
   0   2   0       2474.37       2332.30        72.48 o                         
   2   2   0       5407.82       5287.11        83.03 o                         
   4   2   0        720.28        702.80        16.68 o                         
   6   2   0       4023.50       4292.28        62.62 o                         
   8   2   0        383.18        363.81         8.36 o                         
  10   2   0       1151.28       1227.21        21.78 o                         
  12   2   0         18.98         19.80         2.59 o                         
   1   3   0       2649.01       2527.78        31.11 o                         
   3   3   0       8761.18       8925.48       124.15 o                         
   5   3   0       1050.91       1177.78        31.82 o                         
   7   3   0        727.61        809.20        16.98 o                         
   9   3   0        344.38        327.20         8.07 o                         
  11   3   0         83.84         87.90         4.21 o                         
  13   3   0        105.96        102.78         5.99 o                         
   0   4   0       4928.57       5028.26       126.44 o                         
   2   4   0         15.11         20.11         1.28 o                         
   4   4   0        837.60       1037.59        22.00 o                         
   6   4   0       1262.43       1204.09        20.47 o                         
   8   4   0        129.99        119.76         4.86 o                         
  10   4   0        201.18        218.76         6.39 o                         
  12   4   0        210.06        176.23         8.94 o                         
   1   5   0       1004.80       1132.94        37.84 o                         
   3   5   0         34.31         29.91         8.22 o                         
   5   5   0        178.49        171.58         9.46 o                         
   7   5   0        471.98        512.92        26.31 o                         
   9   5   0         13.50         15.70         2.70 o                         
  11   5   0       1274.00       1189.58        21.07 o                         
   0   6   0        537.19        635.27        42.42 o                         
   2   6   0         11.25          9.12         4.21 o                         
   4   6   0        400.40        405.86        34.42 o                         
   6   6   0         91.94         82.63         5.28 o                         
   8   6   0        365.58        347.02        25.60 o                         
  10   6   0        631.42        582.07        16.41 o                         
  12   6   0        310.25        265.12        12.47 o                         
   1   7   0       3678.28       4018.78       158.10 o                         
   3   7   0          3.76         10.34         6.58 o                         
   5   7   0        756.85        739.90        23.31 o                         
   7   7   0         27.63         32.10         3.72 o                         
   9   7   0         41.53         34.41         3.34 o                         
  11   7   0         10.18         11.93         1.55 o                         
   0   8   0        850.61        874.63        20.38 o                         
   2   8   0        218.61        214.03         3.84 o                         
   4   8   0       1313.38       1445.18        31.12 o                         
   6   8   0         24.83         17.39         1.89 o                         
   8   8   0         99.65        101.15         4.96 o                         
  10   8   0          6.77          6.74         2.92 o                         
   1   9   0          0.15          1.04         0.69 o                         
   3   9   0         47.96         45.88         2.01 o                         
   5   9   0          9.01         10.37         1.53 o                         
   7   9   0        996.63        993.70        27.17 o                         
   9   9   0         13.13         26.74         2.71 o                         
   0  10   0        125.02        113.84         3.84 o                         
   2  10   0         34.85         35.71         1.65 o                         
   4  10   0         22.99         10.84         1.50 o                         
   6  10   0         44.31         23.80         2.11 o                         
   8  10   0          1.92         11.79         2.34 o                         
   1  11   0        117.61        100.45         4.00 o                         
   3  11   0        478.31        427.86        12.12 o                         
   5  11   0         28.83         43.61         3.02 o                         
   7  11   0        738.67        728.50        14.27 o                         
   0  12   0       3444.00       3771.57       117.24 o                         
   2  12   0        260.21        304.19        10.66 o                         
   4  12   0        308.39        327.43        10.33 o                         
   6  12   0         14.56         16.56         1.74 o                         
 -13   1   1          0.44          0.58         1.07 o                         
 -11   1   1        155.06        161.63         6.11 o                         
  -9   1   1        332.65        356.53         9.96 o                         
  -7   1   1        358.90        429.47        12.83 o                         
  -5   1   1          2.81          2.49         3.25 o                         
  -3   1   1      64619.07      67184.07       985.85 o                         
  -1   1   1       1937.64       1867.95        21.22 o                         
   1   1   1       1056.39        987.96        24.62 o                         
   3   1   1      31867.87      32433.93       481.78 o                         
   5   1   1         36.54         48.54         6.97 o                         
   7   1   1       1237.99       1281.58        25.96 o                         
   9   1   1         10.14          8.68         1.89 o                         
  11   1   1        620.88        629.22        12.54 o                         
  13   1   1        299.50        304.00         7.87 o                         
 -12   2   1        108.82        101.95         4.19 o                         
 -10   2   1         79.18         85.33         3.91 o                         
  -8   2   1       1689.47       1679.80        22.87 o                         
  -6   2   1      13111.50      14185.94       181.74 o                         
  -4   2   1         15.40         21.68         2.60 o                         
  -2   2   1       2105.52       2174.28        30.71 o                         
   0   2   1        464.94        411.46         6.76 o                         
   2   2   1      12428.69      12507.12       217.18 o                         
   4   2   1        247.76        259.59        10.90 o                         
   6   2   1       4960.29       5025.42        71.30 o                         
   8   2   1        360.95        411.52        10.46 o                         
  10   2   1         51.79         46.40         3.55 o                         
  12   2   1         48.58         47.53         2.68 o                         
 -13   3   1        272.69        288.48        12.26 o                         
 -11   3   1        170.86        188.27         8.84 o                         
  -9   3   1        838.11        855.39        14.61 o                         
  -7   3   1        315.78        293.76         9.30 o                         
  -5   3   1       9286.97       9569.10       137.23 o                         
  -3   3   1         91.78         83.25         4.51 o                         
  -1   3   1          2.62          2.45         0.50 o                         
   1   3   1       4543.06       4178.18        72.22 o                         
   3   3   1       1353.03       1378.94        25.28 o                         
   5   3   1      10868.88      11359.95       162.00 o                         
   7   3   1        897.99       1049.71        22.37 o                         
   9   3   1        682.74        670.27        11.67 o                         
  11   3   1          5.90          5.54         1.31 o                         
  13   3   1        309.11        321.16        12.52 o                         
 -12   4   1        232.59        285.57         9.35 o                         
 -10   4   1       1305.56       1330.51        21.07 o                         
  -8   4   1         77.51         58.54         5.02 o                         
  -6   4   1        656.06        689.83        14.01 o                         
  -4   4   1        563.49        551.79        12.22 o                         
  -2   4   1          2.25          7.39         1.47 o                         
   0   4   1       1311.92       1390.75        32.49 o                         
   2   4   1         88.94         70.96         2.78 o                         
   4   4   1       4152.62       4342.29        70.42 o                         
   6   4   1        395.55        366.40        10.55 o                         
   8   4   1       9620.57       9308.51        92.47 o                         
  10   4   1         95.14        101.65         6.24 o                         
  12   4   1        285.69        258.38         9.83 o                         
 -11   5   1        275.58        291.16         8.65 o                         
  -9   5   1        796.80        747.87        16.65 o                         
  -7   5   1        612.64        574.67        28.02 o                         
  -5   5   1        354.85        328.74        14.66 o                         
  -3   5   1        405.78        395.71        20.78 o                         
  -1   5   1         43.12         33.02         4.47 o                         
   1   5   1       9807.96      10288.01       330.63 o                         
   3   5   1        268.38        280.97        25.68 o                         
   5   5   1        104.92         78.91         6.45 o                         
   7   5   1        780.66        711.33        28.85 o                         
   9   5   1          4.61          6.27         2.41 o                         
  11   5   1       2617.54       2452.19        69.94 o                         
 -12   6   1          7.60          5.97         1.06 o                         
 -10   6   1        251.40        236.05         9.13 o                         
  -8   6   1        179.70        186.75         8.53 o                         
  -6   6   1        109.66        149.57         7.15 o                         
  -4   6   1        157.97        127.24        18.24 o                         
  -2   6   1       9731.27      10941.97       251.05 o                         
   0   6   1          0.03          5.99         3.54 o                         
   2   6   1         50.02         74.55        14.38 o                         
   4   6   1          0.30          2.34         4.21 o                         
   6   6   1          0.36          0.84         1.60 o                         
   8   6   1        263.32        252.17        16.83 o                         
  10   6   1        200.41        211.84         8.32 o                         
 -11   7   1         75.63         63.67         4.09 o                         
  -9   7   1        603.64        589.87        20.12 o                         
  -7   7   1         15.77         18.65         3.00 o                         
  -5   7   1        674.80        664.14        30.74 o                         
  -3   7   1       2189.48       2464.71       109.88 o                         
  -1   7   1         74.49        101.31        17.42 o                         
   1   7   1       1132.59       1285.83        71.23 o                         
   3   7   1         17.92         19.02         8.48 o                         
   5   7   1        390.75        345.13        13.59 o                         
   7   7   1        275.10        227.25         8.41 o                         
   9   7   1         49.81         33.98         3.30 o                         
  11   7   1        289.93        227.79        26.86 o                         
 -10   8   1        105.14        103.00         4.85 o                         
  -8   8   1        777.18        769.46        14.85 o                         
  -6   8   1       1031.87       1012.36        18.57 o                         
  -4   8   1         94.51         86.49         4.53 o                         
  -2   8   1        284.79        283.47         5.85 o                         
   0   8   1        172.34        148.92         4.17 o                         
   2   8   1         58.18         61.25         2.06 o                         
   4   8   1       3463.16       3304.74        53.42 o                         
   6   8   1         12.63          7.11         1.74 o                         
   8   8   1        616.70        559.47        13.28 o                         
  10   8   1        160.78        166.04         9.09 o                         
  -9   9   1        598.21        734.80        66.92 o                         
  -7   9   1          1.90          3.71         1.48 o                         
  -5   9   1         53.77         41.90         2.35 o                         
  -3   9   1          0.44          1.60         0.89 o                         
  -1   9   1        245.77        226.92         4.57 o                         
   1   9   1         48.57         38.92         1.54 o                         
   3   9   1         59.01         71.18         3.76 o                         
   5   9   1        753.69        661.97        17.16 o                         
   7   9   1       1720.11       1724.68        27.26 o                         
   9   9   1         82.34         75.41         3.93 o                         
  -8  10   1        126.69        146.74        11.55 o                         
  -6  10   1          5.21         12.59         2.08 o                         
  -4  10   1         28.48         43.95         3.07 o                         
  -2  10   1        260.56        245.50         6.04 o                         
   0  10   1         10.24         12.37         1.09 o                         
   2  10   1        910.50        880.71        16.47 o                         
   4  10   1        288.95        272.50         6.99 o                         
   6  10   1         98.90         80.53         3.58 o                         
   8  10   1         12.06         18.88         2.24 o                         
  -7  11   1        108.22         87.73         3.09 o                         
  -5  11   1         86.80        107.79         4.94 o                         
  -3  11   1        178.01        171.81         6.92 o                         
  -1  11   1        666.10        660.78        11.62 o                         
   1  11   1        171.07        167.57         5.40 o                         
   3  11   1         52.47         45.69         4.40 o                         
   5  11   1        103.66        100.26         6.18 o                         
   7  11   1         36.39         44.62         3.82 o                         
  -6  12   1          0.87          0.13         0.74 o                         
  -4  12   1         11.25         27.83         3.74 o                         
  -2  12   1        422.33        450.69        14.01 o                         
   0  12   1        133.88        161.46         9.98 o                         
   2  12   1         31.67         39.52         5.15 o                         
   4  12   1        455.56        537.28        20.96 o                         
  -3  13   1        211.31        201.81         7.88 o                         
 -12   0   2        284.56        305.89        12.86 o                         
 -10   0   2          6.80          8.03         2.57 o                         
  -8   0   2          6.93          9.78         3.54 o                         
  -6   0   2        149.89        168.32         9.73 o                         
  -4   0   2          4.52          5.30         2.81 o                         
  -2   0   2      16575.94      16153.49       341.62 o                         
   0   0   2       1589.98       1524.03       135.72 o                         
   2   0   2       7514.21       7029.15       218.23 o                         
   4   0   2       1607.43       1538.28        79.48 o                         
   6   0   2          8.09          9.35         3.07 o                         
   8   0   2       1331.59       1297.08        24.16 o                         
  10   0   2        247.15        252.07        13.29 o                         
  12   0   2        616.31        605.51        25.11 o                         
 -13   1   2         31.44         35.79         4.18 o                         
 -11   1   2        381.78        378.08         9.85 o                         
  -9   1   2        179.83        184.33         7.55 o                         
  -7   1   2        227.42        161.02         6.95 o                         
  -5   1   2       6782.58       6751.84       113.91 o                         
  -3   1   2       2880.58       2863.79        43.69 o                         
  -1   1   2       5275.10       5119.18        49.15 o                         
   1   1   2       7961.53       7271.53       109.78 o                         
   3   1   2       1615.64       1496.79        43.13 o                         
   5   1   2        342.66        391.47        18.44 o                         
   7   1   2        215.85        207.34         8.57 o                         
   9   1   2        426.35        446.20         8.97 o                         
  11   1   2        280.79        299.98         7.86 o                         
  13   1   2          0.00          0.90         0.86 o                         
 -12   2   2        515.99        562.91        14.59 o                         
 -10   2   2        243.22        243.38         7.29 o                         
  -8   2   2        287.53        284.54         8.03 o                         
  -6   2   2        685.04        700.84        14.56 o                         
  -4   2   2       2406.94       2308.25        38.67 o                         
  -2   2   2      31417.70      30356.86       316.26 o                         
   0   2   2        963.48        894.27        19.81 o                         
   2   2   2      69723.41      67222.31      1393.05 o                         
   4   2   2       1749.58       1821.35        38.25 o                         
   6   2   2         71.34         92.93         7.08 o                         
   8   2   2        215.55        212.20         5.24 o                         
  10   2   2        291.20        300.07         9.09 o                         
  12   2   2         40.37         48.38         2.67 o                         
 -13   3   2       1291.83       1263.91        84.17 o                         
 -11   3   2       1228.24       1254.09        21.85 o                         
  -9   3   2          0.10          4.65         4.11 o                         
  -7   3   2         37.07         26.62         3.19 o                         
  -5   3   2       5355.18       5507.40        77.90 o                         
  -3   3   2         68.31         67.64         3.14 o                         
  -1   3   2        388.50        357.79         5.48 o                         
   1   3   2       1504.01       1314.28        24.51 o                         
   3   3   2        702.83        729.20        16.52 o                         
   5   3   2      44001.00      45233.04       601.97 o                         
   7   3   2         45.90         56.89         4.93 o                         
   9   3   2          8.04          6.02         1.41 o                         
  11   3   2         70.47         65.79         3.16 o                         
 -12   4   2        115.52        107.43         6.31 o                         
 -10   4   2        557.94        559.89        11.28 o                         
  -8   4   2       1849.90       1877.77        22.86 o                         
  -6   4   2        610.70        603.23        12.83 o                         
  -4   4   2          0.13          3.58         2.56 o                         
  -2   4   2          4.41          4.41         0.90 o                         
   0   4   2       1348.83       1345.36        41.16 o                         
   2   4   2        392.77        316.90         8.52 o                         
   4   4   2       3754.24       4000.43        63.40 o                         
   6   4   2        170.66        171.38         9.24 o                         
   8   4   2      10013.45       9615.19        86.72 o                         
  10   4   2         73.21         64.11         3.27 o                         
  12   4   2        133.94        115.17         4.86 o                         
 -11   5   2          4.14          1.80         1.69 o                         
  -9   5   2        159.40        145.36         6.12 o                         
  -7   5   2        668.98        575.00        28.00 o                         
  -5   5   2         36.10         41.61         4.78 o                         
  -3   5   2       5384.08       5605.64       122.40 o                         
  -1   5   2        558.10        670.50        28.82 o                         
   1   5   2       8133.38       8731.02       207.38 o                         
   3   5   2         28.86         35.12         9.55 o                         
   5   5   2        826.89        830.43        34.32 o                         
   7   5   2        651.35        608.85        17.98 o                         
   9   5   2          0.89          1.32         1.91 o                         
  11   5   2       1975.46       1789.50        34.24 o                         
 -12   6   2          1.93          1.98         1.21 o                         
 -10   6   2         22.49         18.01         2.07 o                         
  -8   6   2          5.88          8.14         2.46 o                         
  -6   6   2        127.21        127.91         5.23 o                         
  -4   6   2         34.06         47.24        10.90 o                         
  -2   6   2       2239.61       2452.42        72.60 o                         
   0   6   2       4317.31       4346.06       118.00 o                         
   2   6   2       1904.21       2126.70        96.06 o                         
   4   6   2        660.53        765.69        51.32 o                         
   6   6   2         51.23         61.64         6.16 o                         
   8   6   2        301.31        292.94        18.40 o                         
  10   6   2         35.46         34.50         2.92 o                         
 -11   7   2         89.67         80.20         7.76 o                         
  -9   7   2          6.26          9.23         2.04 o                         
  -7   7   2        220.64        208.23         7.94 o                         
  -5   7   2        421.82        421.03        36.57 o                         
  -3   7   2        743.78        812.29        52.29 o                         
  -1   7   2          6.16         -2.40         3.26 o                         
   1   7   2        525.82        672.48        49.23 o                         
   3   7   2        226.10        250.90        29.59 o                         
   5   7   2        393.97        345.53        11.60 o                         
   7   7   2         31.95         27.36         4.39 o                         
   9   7   2        404.35        362.83        13.43 o                         
  11   7   2          1.68          2.45         1.00 o                         
 -10   8   2          8.74         11.65         1.88 o                         
  -8   8   2         31.44         38.67         2.80 o                         
  -6   8   2        807.85        738.22        14.81 o                         
  -4   8   2        663.28        651.60        16.15 o                         
  -2   8   2        642.60        670.42        10.89 o                         
   0   8   2         90.88         83.48         2.67 o                         
   2   8   2         94.22         73.94         3.33 o                         
   4   8   2        808.92        860.34        19.42 o                         
   6   8   2        588.05        524.08        12.23 o                         
   8   8   2        438.00        404.47        10.65 o                         
  10   8   2          1.62          7.79         1.35 o                         
  -9   9   2          6.85          1.97         1.34 o                         
  -7   9   2          0.12          1.97         1.51 o                         
  -5   9   2        390.90        351.33         6.98 o                         
  -3   9   2        103.86         84.05         2.79 o                         
  -1   9   2        117.93        126.02         3.40 o                         
   1   9   2         20.43         27.29         1.52 o                         
   3   9   2       1126.54       1080.04        17.19 o                         
   5   9   2       1723.06       1548.55        30.74 o                         
   7   9   2        568.46        534.20        12.23 o                         
   9   9   2         64.27         61.90         2.52 o                         
  -8  10   2         15.31         13.94         5.68 o                         
  -6  10   2         22.87         33.26         2.96 o                         
  -4  10   2       1061.38       1077.03        15.95 o                         
  -2  10   2         65.21         45.28         1.92 o                         
   0  10   2         20.03         18.58         1.30 o                         
   2  10   2       1154.36       1003.38        17.49 o                         
   4  10   2         14.05          7.37         1.51 o                         
   6  10   2        115.56        138.89         4.72 o                         
   8  10   2        289.20        333.45        14.08 o                         
  -7  11   2        675.81        722.46        20.63 o                         
  -5  11   2          9.66          7.34         2.33 o                         
  -3  11   2         18.38         26.86         4.11 o                         
  -1  11   2        208.34        209.91         4.62 o                         
   1  11   2        656.88        656.54        17.76 o                         
   3  11   2         36.11         34.79         3.25 o                         
   5  11   2         18.98         19.06         1.67 o                         
   7  11   2         87.52         82.67         3.53 o                         
  -6  12   2        217.92        239.63         9.13 o                         
  -4  12   2         17.65         39.51         4.27 o                         
  -2  12   2        701.23        749.51        24.79 o                         
   0  12   2         84.51        108.05         5.50 o                         
   2  12   2          2.04          5.48         1.86 o                         
   4  12   2          0.03          1.05         1.29 o                         
  -3  13   2        278.45        315.07        11.27 o                         
 -13   1   3         98.48         94.31         5.06 o                         
 -11   1   3         40.62         42.39         3.19 o                         
  -9   1   3        140.26        139.97         7.12 o                         
  -7   1   3        251.80        257.80         8.86 o                         
  -5   1   3        289.42        281.23        11.42 o                         
  -3   1   3         28.42         28.46         2.53 o                         
  -1   1   3      24871.32      23397.23       344.42 o                         
   1   1   3       5173.58       4815.55        66.87 o                         
   3   1   3      21818.00      21452.61       815.65 o                         
   5   1   3         32.82         37.40         5.02 o                         
   7   1   3        103.28         87.38         5.64 o                         
   9   1   3       1277.30       1320.86        16.90 o                         
  11   1   3         32.40         38.82         2.78 o                         
  13   1   3        347.51        344.98        11.90 o                         
 -12   2   3       1652.56       1728.33        24.93 o                         
 -10   2   3        372.45        376.69         9.38 o                         
  -8   2   3         23.25         21.79         2.47 o                         
  -6   2   3         70.49         67.02         4.36 o                         
  -4   2   3         84.29         98.93         4.37 o                         
  -2   2   3       2489.88       2331.59        25.18 o                         
   0   2   3       7016.26       6961.85       121.18 o                         
   2   2   3      29274.90      27841.58       584.50 o                         
   4   2   3       3069.94       3130.19        67.76 o                         
   6   2   3      13457.15      14245.23       182.89 o                         
   8   2   3         79.64         95.72         3.52 o                         
  10   2   3        332.27        356.89         9.08 o                         
  12   2   3          2.61          2.45         1.11 o                         
 -13   3   3         14.99         12.88         1.65 o                         
 -11   3   3         82.60         71.98         4.18 o                         
  -9   3   3        870.10        852.28        13.56 o                         
  -7   3   3        307.71        290.41         9.27 o                         
  -5   3   3          2.65         -3.37         3.37 o                         
  -3   3   3        112.39        103.49         3.92 o                         
  -1   3   3       2431.62       2628.70        25.94 o                         
   1   3   3       1163.54       1136.54        25.98 o                         
   3   3   3      16510.98      16737.83       360.17 o                         
   5   3   3       7231.54       7249.63        89.51 o                         
   7   3   3        809.70        800.53        15.43 o                         
   9   3   3         45.37         50.24         3.70 o                         
  11   3   3          2.45          1.85         1.09 o                         
 -12   4   3        327.77        328.15        29.10 o                         
 -10   4   3          0.41          0.61         1.92 o                         
  -8   4   3         95.53         85.84         4.02 o                         
  -6   4   3          9.00          1.20         2.11 o                         
  -4   4   3       1574.79       1769.41        26.96 o                         
  -2   4   3        320.12        284.91         5.64 o                         
   0   4   3       6211.36       5954.70       161.13 o                         
   2   4   3       5952.59       6014.91        78.48 o                         
   4   4   3        476.03        518.93        15.26 o                         
   6   4   3        251.95        219.83         8.18 o                         
   8   4   3       3987.57       3872.82        42.68 o                         
  10   4   3         42.89         39.23         3.76 o                         
  12   4   3          8.36          8.03         1.37 o                         
 -11   5   3         57.65         56.03         5.04 o                         
  -9   5   3       1320.91       1325.88        25.60 o                         
  -7   5   3        703.33        697.49        18.78 o                         
  -5   5   3          0.20          2.13         1.96 o                         
  -3   5   3        124.65        132.22         8.87 o                         
  -1   5   3       7607.10       7994.31       249.62 o                         
   1   5   3        121.68        119.61        10.49 o                         
   3   5   3        304.52        215.12        13.83 o                         
   5   5   3        109.01        116.20         9.67 o                         
   7   5   3       1328.27       1332.96        28.87 o                         
   9   5   3        458.40        460.04        15.91 o                         
  11   5   3       1310.91       1311.44        26.02 o                         
 -12   6   3         97.20         92.31         5.65 o                         
 -10   6   3         13.52         10.91         1.71 o                         
  -8   6   3        372.57        363.55        10.77 o                         
  -6   6   3        967.33        873.64        31.96 o                         
  -4   6   3       2456.13       2522.70       103.59 o                         
  -2   6   3       1034.45       1145.82        32.28 o                         
   0   6   3        809.24        929.54        61.56 o                         
   2   6   3        736.86        873.33        54.68 o                         
   4   6   3        383.26        300.21        31.30 o                         
   6   6   3        563.46        493.52        31.28 o                         
   8   6   3          7.89          4.55         3.25 o                         
  10   6   3        228.25        198.29         6.88 o                         
 -11   7   3         73.08         63.56        10.66 o                         
  -9   7   3        166.70        176.88         6.34 o                         
  -7   7   3        221.20        205.28         7.86 o                         
  -5   7   3       2609.19       2394.03        42.74 o                         
  -3   7   3        473.88        431.35        25.64 o                         
  -1   7   3        547.14        593.31        31.51 o                         
   1   7   3       1494.44       1708.60        88.04 o                         
   3   7   3        187.62        181.28         9.38 o                         
   5   7   3         67.00         61.77         4.74 o                         
   7   7   3        727.07        690.29        27.49 o                         
   9   7   3        247.96        237.35        10.20 o                         
  11   7   3         82.78         70.83         4.79 o                         
 -10   8   3          0.77          1.44         1.15 o                         
  -8   8   3          0.28         -0.03         1.43 o                         
  -6   8   3        131.74        121.04         5.02 o                         
  -4   8   3        100.47         78.05         3.17 o                         
  -2   8   3       1962.00       1919.08        22.73 o                         
   0   8   3         11.25          8.92         1.02 o                         
   2   8   3         47.25         43.25         1.79 o                         
   4   8   3         58.13         32.83         3.19 o                         
   6   8   3       1809.47       1663.71        38.04 o                         
   8   8   3         53.13         40.31         3.16 o                         
  10   8   3        224.12        244.47         6.59 o                         
  -9   9   3          3.49          3.48         1.19 o                         
  -7   9   3        315.50        312.65         7.72 o                         
  -5   9   3        128.62        147.73         3.98 o                         
  -3   9   3        741.19        687.00        10.54 o                         
  -1   9   3        283.42        250.64         4.76 o                         
   1   9   3         83.12         99.56         2.47 o                         
   3   9   3       1453.65       1232.06        22.66 o                         
   5   9   3         57.20         38.31         2.74 o                         
   7   9   3         55.64         56.93         3.38 o                         
   9   9   3         56.09         71.16         2.74 o                         
  -8  10   3        370.71        393.90        53.18 o                         
  -6  10   3          1.99          4.49         1.61 o                         
  -4  10   3          6.15          7.96         1.53 o                         
  -2  10   3          4.36          7.04         1.08 o                         
   0  10   3       1676.84       1610.31        19.76 o                         
   2  10   3        570.55        527.38        18.83 o                         
   4  10   3          0.13          1.82         1.20 o                         
   6  10   3        264.22        270.03         8.80 o                         
   8  10   3          7.41         13.58         1.73 o                         
  -7  11   3        221.01        245.88         7.14 o                         
  -5  11   3        117.83        158.44         5.90 o                         
  -3  11   3          0.08          1.00         1.43 o                         
  -1  11   3        732.67        760.46        10.93 o                         
   1  11   3         22.63         31.36         2.28 o                         
   3  11   3         97.90        104.56         6.60 o                         
   5  11   3        187.93        203.86         6.70 o                         
   7  11   3         32.46         19.62         4.07 o                         
  -6  12   3        234.54        252.57         9.50 o                         
  -4  12   3        744.97        928.15        29.06 o                         
  -2  12   3         78.40         87.40         7.19 o                         
   0  12   3          4.95          5.11         1.72 o                         
   2  12   3         23.86         33.64         5.65 o                         
   4  12   3         19.07         29.09         4.30 o                         
  -3  13   3          0.49          1.36         0.91 o                         
 -12   0   4        194.56        199.59         8.05 o                         
 -10   0   4        115.96        126.24         7.23 o                         
  -8   0   4        746.39        787.26        28.10 o                         
  -6   0   4         21.62         58.97         7.61 o                         
  -4   0   4        197.20        190.26        12.96 o                         
  -2   0   4       5934.09       5489.08       123.06 o                         
   0   0   4      57758.73      55689.71      1628.98 o                         
   2   0   4         77.07         82.46        10.76 o                         
   4   0   4          7.47         13.03         5.87 o                         
   6   0   4         36.71         18.68         4.16 o                         
   8   0   4        400.76        422.41        10.61 o                         
  10   0   4        721.85        810.21        27.26 o                         
  12   0   4        466.59        485.95        23.43 o                         
 -13   1   4        374.72        411.86        12.65 o                         
 -11   1   4         99.36        111.72         5.86 o                         
  -9   1   4        609.54        566.70        16.22 o                         
  -7   1   4        199.10        144.47         6.66 o                         
  -5   1   4         11.12          1.51         1.89 o                         
  -3   1   4       6247.70       6016.63        64.11 o                         
  -1   1   4       5406.44       4956.71        62.85 o                         
   1   1   4       2571.60       2350.30        37.11 o                         
   3   1   4       5870.49       5991.02       142.60 o                         
   5   1   4        242.62        234.30         8.43 o                         
   7   1   4        362.11        414.88        13.15 o                         
   9   1   4        849.87        873.06        12.74 o                         
  11   1   4        106.63        106.10         4.40 o                         
  13   1   4         43.54         33.43         3.06 o                         
 -12   2   4         85.89         80.21         3.50 o                         
 -10   2   4          3.05          3.33         1.28 o                         
  -8   2   4        459.16        452.32         9.88 o                         
  -6   2   4       2672.01       2666.05        37.52 o                         
  -4   2   4       1023.20        984.49        19.81 o                         
  -2   2   4       2565.17       2384.20        31.29 o                         
   0   2   4       2668.97       2416.88        42.64 o                         
   2   2   4       6426.72       6365.03       117.20 o                         
   4   2   4        247.84        228.80        15.81 o                         
   6   2   4        502.07        497.85        13.64 o                         
   8   2   4        163.46        158.47         4.85 o                         
  10   2   4          6.12          3.71         1.47 o                         
  12   2   4         61.74         60.77         2.79 o                         
 -13   3   4        944.68        862.34        21.08 o                         
 -11   3   4        281.15        291.98         7.35 o                         
  -9   3   4        310.64        295.32         7.02 o                         
  -7   3   4         31.57         11.36         2.70 o                         
  -5   3   4        303.50        279.75        10.36 o                         
  -3   3   4        121.00        123.14         5.38 o                         
  -1   3   4        952.50        940.14        16.57 o                         
   1   3   4        413.76        336.50         8.75 o                         
   3   3   4        167.74        231.96        14.33 o                         
   5   3   4       3652.27       3662.06        54.08 o                         
   7   3   4         66.18         58.32         2.97 o                         
   9   3   4        116.75        102.60         5.81 o                         
  11   3   4         36.95         30.05         2.20 o                         
 -12   4   4        257.58        277.80        14.20 o                         
 -10   4   4       2450.56       2605.71        42.15 o                         
  -8   4   4        211.95        215.51         6.20 o                         
  -6   4   4          1.84          1.57         1.76 o                         
  -4   4   4        209.60        279.22        10.52 o                         
  -2   4   4        524.37        497.80         8.47 o                         
   0   4   4        201.34        234.19         5.90 o                         
   2   4   4       4056.99       3960.00        88.72 o                         
   4   4   4       1293.47       1512.68        31.38 o                         
   6   4   4       1436.19       1475.75        25.93 o                         
   8   4   4          6.39         11.13         1.36 o                         
  10   4   4         78.07         61.78         4.62 o                         
  12   4   4         43.99         37.07         7.11 o                         
 -11   5   4        321.65        355.90        12.61 o                         
  -9   5   4       1884.41       1898.34        34.98 o                         
  -7   5   4       5593.15       5440.76        86.50 o                         
  -5   5   4       1892.10       1775.40        55.45 o                         
  -3   5   4         51.66         68.09         6.48 o                         
  -1   5   4       1429.52       1307.00        69.10 o                         
   1   5   4       1544.07       1562.76        70.05 o                         
   3   5   4       3332.52       3309.74        83.58 o                         
   5   5   4          9.17         19.73         4.22 o                         
   7   5   4       1396.24       1423.07        25.08 o                         
   9   5   4        624.60        594.89        22.11 o                         
  11   5   4        819.83        901.10        23.03 o                         
 -12   6   4          2.76          4.75         1.53 o                         
 -10   6   4          5.94          5.67         1.41 o                         
  -8   6   4       2553.35       2627.73        45.49 o                         
  -6   6   4       1582.49       1494.04        33.07 o                         
  -4   6   4       1334.76       1331.11        46.36 o                         
  -2   6   4       4185.44       4049.83       108.29 o                         
   0   6   4        967.75       1043.22        49.97 o                         
   2   6   4          6.69         10.14         6.45 o                         
   4   6   4        775.56        673.25        50.18 o                         
   6   6   4        455.82        459.05        17.35 o                         
   8   6   4        464.22        498.97        17.86 o                         
  10   6   4       6658.91       6339.38       137.74 o                         
 -11   7   4         17.21         15.05         2.18 o                         
  -9   7   4          8.94         16.61         1.91 o                         
  -7   7   4         50.38         55.45         4.09 o                         
  -5   7   4       4954.52       4714.16        77.62 o                         
  -3   7   4        932.48       1049.95        61.71 o                         
  -1   7   4         67.65         47.54        12.94 o                         
   1   7   4        260.95        264.95        31.31 o                         
   3   7   4         54.06         56.99         3.24 o                         
   5   7   4          0.75          0.49         1.80 o                         
   7   7   4        423.34        360.45        15.46 o                         
   9   7   4        211.53        203.33         9.14 o                         
  11   7   4         27.78         35.51         3.02 o                         
 -10   8   4         73.79         60.44         3.56 o                         
  -8   8   4          0.38          2.36         1.18 o                         
  -6   8   4         23.10         18.14         2.10 o                         
  -4   8   4         62.48         56.90         2.57 o                         
  -2   8   4        187.26        179.56         4.45 o                         
   0   8   4         99.04         98.23         2.88 o                         
   2   8   4        288.54        296.72         4.63 o                         
   4   8   4         30.22          9.10         2.17 o                         
   6   8   4        588.85        485.06        17.28 o                         
   8   8   4         64.09         56.99         4.15 o                         
  10   8   4          0.34          2.72         0.89 o                         
  -9   9   4          2.56          5.18         1.59 o                         
  -7   9   4         24.30         25.24         2.21 o                         
  -5   9   4        145.57        155.12         3.89 o                         
  -3   9   4          0.72          1.51         0.88 o                         
  -1   9   4          5.02          6.88         1.25 o                         
   1   9   4          0.35          4.97         0.86 o                         
   3   9   4       1789.17       1565.20        26.99 o                         
   5   9   4          0.24          1.97         1.60 o                         
   7   9   4        263.78        238.61         8.97 o                         
   9   9   4         99.29        109.56         3.83 o                         
  -8  10   4        249.99        314.84         9.99 o                         
  -6  10   4          2.68          4.39         1.29 o                         
  -4  10   4         15.65         19.48         1.74 o                         
  -2  10   4        213.92        210.50         4.45 o                         
   0  10   4       1401.63       1315.99        16.54 o                         
   2  10   4        262.10        249.08         6.33 o                         
   4  10   4        527.83        516.93        13.12 o                         
   6  10   4         80.76         74.40         3.31 o                         
   8  10   4          4.63          4.35         0.95 o                         
  -7  11   4         78.66         97.35         3.80 o                         
  -5  11   4        542.76        628.27        14.79 o                         
  -3  11   4        307.71        325.94         7.66 o                         
  -1  11   4          0.87          2.96         1.10 o                         
   1  11   4        385.44        386.54        14.13 o                         
   3  11   4        111.60        113.64         6.62 o                         
   5  11   4        245.33        279.82         8.90 o                         
   7  11   4         18.76         33.40         2.88 o                         
  -6  12   4         22.59         21.91         2.01 o                         
  -4  12   4         24.14         34.49         2.20 o                         
  -2  12   4        741.05        822.69        35.68 o                         
   0  12   4         92.92        101.95        10.22 o                         
   2  12   4         10.36          8.06         1.58 o                         
   4  12   4         62.94         44.49         2.87 o                         
 -13   1   5        200.26        214.59         8.17 o                         
 -11   1   5        302.93        290.36         8.30 o                         
  -9   1   5       2421.33       2557.08        34.22 o                         
  -7   1   5        834.36        913.61        24.37 o                         
  -5   1   5         59.49         48.17         4.37 o                         
  -3   1   5        379.23        337.01         7.05 o                         
  -1   1   5        178.98        217.15         5.76 o                         
   1   1   5       2567.52       2559.99        42.52 o                         
   3   1   5        379.84        363.78        18.96 o                         
   5   1   5        228.59        232.09        10.54 o                         
   7   1   5        908.97        978.83        23.04 o                         
   9   1   5         50.07         48.05         2.74 o                         
  11   1   5        704.27        696.27        13.04 o                         
 -12   2   5        788.98        784.07        19.93 o                         
 -10   2   5        402.31        418.90         8.92 o                         
  -8   2   5         12.69         12.08         1.91 o                         
  -6   2   5        832.45        860.92        21.82 o                         
  -4   2   5        122.54        156.40         6.82 o                         
  -2   2   5       5769.02       5312.01        69.90 o                         
   0   2   5        177.86        198.42         6.71 o                         
   2   2   5        377.68        376.84        11.88 o                         
   4   2   5       6636.97       6713.14       161.87 o                         
   6   2   5        386.72        376.55        13.36 o                         
   8   2   5         35.16         36.17         2.45 o                         
  10   2   5         40.67         34.46         2.82 o                         
  12   2   5        102.98        110.92         6.67 o                         
 -13   3   5       1047.24        956.20        47.06 o                         
 -11   3   5         70.61         64.13         3.36 o                         
  -9   3   5          1.32          4.04         1.54 o                         
  -7   3   5        333.19        365.09        10.60 o                         
  -5   3   5          0.01          0.05         1.50 o                         
  -3   3   5       4258.43       4328.31        55.20 o                         
  -1   3   5       1921.58       1867.57        27.62 o                         
   1   3   5       9388.17       8567.43       132.57 o                         
   3   3   5         14.08         42.15         7.12 o                         
   5   3   5       3002.94       2968.62        55.10 o                         
   7   3   5       1368.88       1365.78        17.58 o                         
   9   3   5         69.99         73.27         3.35 o                         
  11   3   5          4.30          8.14         1.48 o                         
 -12   4   5        839.01        859.78        22.80 o                         
 -10   4   5       5319.75       5459.76        70.75 o                         
  -8   4   5        291.27        282.38         7.96 o                         
  -6   4   5       1579.36       1587.98        28.38 o                         
  -4   4   5        703.00        636.70        16.16 o                         
  -2   4   5        323.84        325.77         6.41 o                         
   0   4   5         43.87         39.54         2.89 o                         
   2   4   5        586.20        680.85        22.15 o                         
   4   4   5        692.93        626.64        22.36 o                         
   6   4   5       1190.01       1233.14        21.20 o                         
   8   4   5       2054.33       2005.21        23.38 o                         
  10   4   5        225.70        194.39         8.09 o                         
  12   4   5         25.42         24.90         2.89 o                         
 -11   5   5          0.08          0.01         1.63 o                         
  -9   5   5          1.48          2.78         1.26 o                         
  -7   5   5       2427.80       2291.44        37.68 o                         
  -5   5   5       1889.27       1724.67        44.65 o                         
  -3   5   5          7.37         57.28         5.35 o                         
  -1   5   5          3.25          2.19         2.48 o                         
   1   5   5       1298.49       1237.35        43.12 o                         
   3   5   5        135.31        110.17         9.30 o                         
   5   5   5         57.43         64.71         7.91 o                         
   7   5   5       1425.55       1410.47        24.97 o                         
   9   5   5        287.76        269.48        11.22 o                         
  11   5   5          3.32          4.25         1.44 o                         
 -12   6   5         80.13         76.21         6.44 o                         
 -10   6   5        109.96        104.23         4.95 o                         
  -8   6   5        329.04        346.21        10.37 o                         
  -6   6   5        190.66        180.38         7.17 o                         
  -4   6   5       2070.33       1989.89        60.90 o                         
  -2   6   5         46.56         22.41         5.10 o                         
   0   6   5         54.98         24.13         6.86 o                         
   2   6   5        308.04        235.40        28.36 o                         
   4   6   5        102.01         96.93        19.01 o                         
   6   6   5        108.91        119.97         7.30 o                         
   8   6   5        510.09        461.85        13.73 o                         
  10   6   5       1110.87       1030.35        27.48 o                         
 -11   7   5          0.70          2.06         1.18 o                         
  -9   7   5         33.11         25.80         2.93 o                         
  -7   7   5          7.43         10.21         2.60 o                         
  -5   7   5        228.47        229.79         6.49 o                         
  -3   7   5         21.78         25.44         4.56 o                         
  -1   7   5        165.04        145.33        22.27 o                         
   1   7   5        737.43        683.28        52.54 o                         
   3   7   5        439.00        418.51        10.64 o                         
   5   7   5        728.67        623.21        17.06 o                         
   7   7   5        149.02        133.64         8.82 o                         
   9   7   5          4.69          5.44         1.64 o                         
 -10   8   5        216.36        214.82         7.24 o                         
  -8   8   5        381.51        389.15         9.30 o                         
  -6   8   5         23.64         23.25         2.12 o                         
  -4   8   5       1079.96       1036.46        16.31 o                         
  -2   8   5         51.72         56.78         2.68 o                         
   0   8   5        123.79        117.34         3.79 o                         
   2   8   5          8.33          9.19         2.16 o                         
   4   8   5        174.75        138.15         6.33 o                         
   6   8   5         29.74         44.12         4.11 o                         
   8   8   5        115.69         97.86         5.20 o                         
  10   8   5         46.67         35.10         1.87 o                         
  -9   9   5         21.68         28.88         2.64 o                         
  -7   9   5         34.70         30.66         2.21 o                         
  -5   9   5          0.47          1.52         0.91 o                         
  -3   9   5        477.22        478.45         9.11 o                         
  -1   9   5       2326.57       2336.52        24.84 o                         
   1   9   5        207.89        204.60         6.77 o                         
   3   9   5         48.03         69.99         3.44 o                         
   5   9   5        765.22        663.24        14.14 o                         
   7   9   5         98.40        101.29         4.71 o                         
   9   9   5          0.37          1.09         0.65 o                         
  -8  10   5         94.90        115.38         5.17 o                         
  -6  10   5         19.02         15.73         2.88 o                         
  -4  10   5        266.02        300.22         6.49 o                         
  -2  10   5       1031.37       1052.01        13.88 o                         
   0  10   5        368.35        419.68         7.67 o                         
   2  10   5          9.69         26.28         2.40 o                         
   4  10   5         15.29         27.54         2.31 o                         
   6  10   5        473.22        495.29        11.43 o                         
   8  10   5        126.93        133.43         6.73 o                         
  -7  11   5         50.25         53.15         3.83 o                         
  -5  11   5        273.55        259.75         9.23 o                         
  -3  11   5        442.34        485.53         9.96 o                         
  -1  11   5        131.89        108.38         3.68 o                         
   1  11   5       1160.67       1114.38        28.97 o                         
   3  11   5       1230.12       1325.41        46.07 o                         
   5  11   5         26.41         30.95         2.31 o                         
  -4  12   5          2.03          8.47         1.25 o                         
  -2  12   5         65.18         69.40         3.96 o                         
   0  12   5         18.67         25.97         3.15 o                         
   2  12   5        223.46        293.03         9.66 o                         
   4  12   5          0.39          2.54         1.71 o                         
 -12   0   6          7.08          9.76         2.79 o                         
 -10   0   6         17.81         24.63         4.71 o                         
  -8   0   6        276.25        291.74        19.69 o                         
  -6   0   6      13791.70      14507.22       340.36 o                         
  -4   0   6      11519.09      11777.04       225.01 o                         
  -2   0   6       4567.38       4049.00        77.57 o                         
   0   0   6        164.23        137.15        11.14 o                         
   2   0   6        434.16        476.09        16.14 o                         
   4   0   6        237.14        248.50        25.52 o                         
   6   0   6        214.06        219.37        12.63 o                         
   8   0   6       1243.12       1270.33        22.25 o                         
  10   0   6       1712.70       1809.01        36.39 o                         
  12   0   6        267.31        272.43        21.38 o                         
 -13   1   6         35.57         41.06         8.14 o                         
 -11   1   6        174.50        190.17         6.88 o                         
  -9   1   6       2095.39       2199.91        40.37 o                         
  -7   1   6        688.22        633.73        16.82 o                         
  -5   1   6         67.33         55.78         4.82 o                         
  -3   1   6       3698.74       3680.11        47.40 o                         
  -1   1   6       1100.49       1118.73        17.07 o                         
   1   1   6        296.77        216.95         7.75 o                         
   3   1   6          0.10         -0.21         3.35 o                         
   5   1   6         48.07         50.22         5.20 o                         
   7   1   6       1684.92       1753.30        21.50 o                         
   9   1   6        657.65        704.71        11.97 o                         
  11   1   6        120.17        119.12         4.47 o                         
 -12   2   6        146.35        133.88         5.99 o                         
 -10   2   6         34.62         34.32         2.29 o                         
  -8   2   6        150.74        156.71         4.52 o                         
  -6   2   6        106.71        112.02         7.35 o                         
  -4   2   6        584.89        505.02        14.68 o                         
  -2   2   6       5842.12       5651.32        68.38 o                         
   0   2   6       1692.78       1759.58        35.62 o                         
   2   2   6          6.58          5.76         1.74 o                         
   4   2   6        751.21        749.99        33.59 o                         
   6   2   6        328.60        341.06        11.40 o                         
   8   2   6        272.80        300.67         6.62 o                         
  10   2   6         14.91         13.51         2.40 o                         
  12   2   6          5.35          6.35         2.47 o                         
 -13   3   6       1517.10       1528.01        99.39 o                         
 -11   3   6        789.45        838.11        14.61 o                         
  -9   3   6        934.86        915.34        13.71 o                         
  -7   3   6        188.93        186.09         8.21 o                         
  -5   3   6        143.00        116.15         8.44 o                         
  -3   3   6       2125.25       2178.82        27.74 o                         
  -1   3   6          8.41         10.01         1.55 o                         
   1   3   6       2250.54       2277.82        47.97 o                         
   3   3   6       2264.15       2382.25        69.15 o                         
   5   3   6       3548.81       3700.23        60.90 o                         
   7   3   6         25.72         34.80         2.29 o                         
   9   3   6        481.15        521.73         9.53 o                         
  11   3   6          0.36          0.46         1.43 o                         
 -12   4   6        326.81        321.78        11.00 o                         
 -10   4   6       1253.49       1285.69        20.55 o                         
  -8   4   6        643.57        644.22        11.34 o                         
  -6   4   6        111.38        124.00         6.04 o                         
  -4   4   6        249.01        255.34         7.70 o                         
  -2   4   6        961.79        829.75        13.95 o                         
   0   4   6       3142.39       3219.90        50.24 o                         
   2   4   6        295.38        358.94        19.14 o                         
   4   4   6          0.04          4.60         1.64 o                         
   6   4   6        625.63        577.68        13.00 o                         
   8   4   6       1146.71       1099.11        15.47 o                         
  10   4   6          0.01          0.27         1.69 o                         
  12   4   6         62.23         56.14         3.77 o                         
 -11   5   6        567.94        601.73        18.22 o                         
  -9   5   6         30.55         18.73         2.47 o                         
  -7   5   6       2746.61       2688.01        41.53 o                         
  -5   5   6        350.80        415.42        15.62 o                         
  -3   5   6        879.92        774.91        24.27 o                         
  -1   5   6        871.88        878.58        33.95 o                         
   1   5   6          0.06          8.15         3.60 o                         
   3   5   6        381.92        349.02        20.70 o                         
   5   5   6        334.33        321.79        12.52 o                         
   7   5   6        864.54        844.33        21.74 o                         
   9   5   6         15.82         23.09         3.22 o                         
  11   5   6       1326.97       1264.48       106.72 o                         
 -12   6   6        119.64        123.84         5.82 o                         
 -10   6   6        439.59        427.11        13.58 o                         
  -8   6   6       6166.28       6532.98       102.41 o                         
  -6   6   6        788.22        824.41        24.02 o                         
  -4   6   6       1008.81       1022.73        39.75 o                         
  -2   6   6         35.51         69.31         9.13 o                         
   0   6   6        525.92        454.43        32.42 o                         
   2   6   6        421.82        436.62        40.28 o                         
   4   6   6        420.63        458.63        22.53 o                         
   6   6   6        999.90        963.57        30.96 o                         
   8   6   6       1983.21       1941.32        48.79 o                         
  10   6   6          1.25          0.71         1.72 o                         
 -11   7   6       1360.76       1178.28        38.82 o                         
  -9   7   6       1134.94       1170.17        39.48 o                         
  -7   7   6       1621.27       1685.30        30.66 o                         
  -5   7   6       6177.21       5951.54        71.65 o                         
  -3   7   6          0.05          3.66         1.72 o                         
  -1   7   6          2.78          9.82         4.23 o                         
   1   7   6          0.13         -3.22         5.80 o                         
   3   7   6        180.61        199.27         7.38 o                         
   5   7   6        507.10        404.20        13.07 o                         
   7   7   6          5.95          3.46         2.44 o                         
   9   7   6        521.62        521.19        16.15 o                         
 -10   8   6         44.51         29.98         1.65 o                         
  -8   8   6          5.63          9.28         1.77 o                         
  -6   8   6         24.67         18.21         2.37 o                         
  -4   8   6       1035.60       1024.67        14.07 o                         
  -2   8   6       5232.64       5059.69        57.82 o                         
   0   8   6          0.01          1.60         0.90 o                         
   2   8   6         41.16         38.63         2.24 o                         
   4   8   6         68.54         65.43         4.44 o                         
   6   8   6        493.81        450.16        13.85 o                         
   8   8   6        128.29        136.58         7.15 o                         
  -9   9   6          0.02          1.08         1.71 o                         
  -7   9   6         41.45         46.07         2.31 o                         
  -5   9   6        347.45        379.28         7.54 o                         
  -3   9   6       1251.22       1274.26        20.70 o                         
  -1   9   6        491.45        471.11         7.79 o                         
   1   9   6       3375.83       3482.56        41.99 o                         
   3   9   6         35.77         38.58         2.60 o                         
   5   9   6        159.84        145.83         6.31 o                         
   7   9   6          0.65         -0.61         1.17 o                         
   9   9   6         20.64         12.04         1.70 o                         
  -8  10   6        594.60        613.99        16.16 o                         
  -6  10   6        219.31        228.60         6.65 o                         
  -4  10   6        116.38        122.43         4.38 o                         
  -2  10   6          0.28          1.31         0.99 o                         
   0  10   6       1997.97       2046.51        24.97 o                         
   2  10   6        631.52        581.76        20.64 o                         
   4  10   6        400.99        417.73        13.51 o                         
   6  10   6        259.09        261.33         9.69 o                         
   8  10   6          1.40          1.60         0.89 o                         
  -7  11   6         15.82         24.15         2.14 o                         
  -5  11   6        276.25        276.28         7.79 o                         
  -3  11   6        289.80        321.32         8.60 o                         
  -1  11   6          0.64          4.31         1.00 o                         
   1  11   6        111.77        122.76         5.05 o                         
   3  11   6        367.30        394.84        13.23 o                         
   5  11   6         76.74         77.25         6.90 o                         
  -4  12   6          5.95          3.82         0.99 o                         
  -2  12   6         11.49         11.63         1.47 o                         
   0  12   6        159.41        166.63         7.66 o                         
   2  12   6         28.13         38.69         4.67 o                         
   4  12   6         22.95         18.88         2.64 o                         
 -13   1   7          0.28          2.31         1.31 o                         
 -11   1   7          1.36          2.24         1.31 o                         
  -9   1   7        131.52        132.11         4.90 o                         
  -7   1   7       4096.02       4707.55        97.07 o                         
  -5   1   7       2254.71       2336.46        49.94 o                         
  -3   1   7       2487.55       2679.23        36.96 o                         
  -1   1   7       7318.87       7572.96        83.58 o                         
   1   1   7       7663.92       7406.12        96.19 o                         
   3   1   7         44.23         35.73         4.09 o                         
   5   1   7         73.16        100.86         6.34 o                         
   7   1   7          6.19          7.77         1.30 o                         
   9   1   7         14.97         13.78         1.77 o                         
  11   1   7         30.53         32.13         2.38 o                         
 -12   2   7       1589.20       1607.38        35.19 o                         
 -10   2   7        581.82        595.01        11.39 o                         
  -8   2   7          1.50          2.53         1.03 o                         
  -6   2   7       2960.79       3124.19        65.04 o                         
  -4   2   7        858.14       1093.32        19.75 o                         
  -2   2   7       1105.66       1127.35        20.01 o                         
   0   2   7       4739.57       5080.88        97.96 o                         
   2   2   7          7.06          9.75         4.47 o                         
   4   2   7       1057.28       1012.60        23.47 o                         
   6   2   7        597.23        643.89        17.10 o                         
   8   2   7         28.58         26.99         2.06 o                         
  10   2   7         86.71         98.43         5.40 o                         
  12   2   7         82.95         84.66         6.37 o                         
 -13   3   7        354.74        329.16        14.91 o                         
 -11   3   7        938.85        970.29        18.65 o                         
  -9   3   7          1.33          0.66         1.08 o                         
  -7   3   7          0.18          1.87         1.65 o                         
  -5   3   7       2052.56       2128.27        46.41 o                         
  -3   3   7      11276.14      11796.49       116.13 o                         
  -1   3   7       6519.01       7598.16        96.53 o                         
   1   3   7       3985.25       3969.90        94.60 o                         
   3   3   7        204.72        206.84        19.84 o                         
   5   3   7        357.81        356.54        15.38 o                         
   7   3   7        247.95        254.78         5.93 o                         
   9   3   7         32.72         32.07         2.32 o                         
  11   3   7         21.85         23.68         2.55 o                         
 -12   4   7         38.41         41.40         2.87 o                         
 -10   4   7        240.17        234.28         6.60 o                         
  -8   4   7       1470.33       1493.45        24.78 o                         
  -6   4   7       1049.82       1056.60        21.59 o                         
  -4   4   7         71.79         71.97         4.15 o                         
  -2   4   7       8950.82       9285.64       103.43 o                         
   0   4   7          0.07          2.06         1.33 o                         
   2   4   7         18.02         17.96         7.24 o                         
   4   4   7        935.57        842.70        37.51 o                         
   6   4   7         22.37         23.62         2.14 o                         
   8   4   7          2.70          5.95         1.44 o                         
  10   4   7         25.40         20.89         2.67 o                         
 -11   5   7        856.24        848.71        19.18 o                         
  -9   5   7          0.85          2.52         1.88 o                         
  -7   5   7        243.53        231.46         8.95 o                         
  -5   5   7       3703.68       3397.60        65.95 o                         
  -3   5   7          5.12          3.48         1.61 o                         
  -1   5   7       1535.10       1436.40        52.67 o                         
   1   5   7       1669.35       1601.68        40.87 o                         
   3   5   7        233.99        180.63        21.69 o                         
   5   5   7         70.12         67.37         6.31 o                         
   7   5   7        166.21        160.29         7.88 o                         
   9   5   7         30.80         35.66         6.02 o                         
  11   5   7         91.89         79.65        11.11 o                         
 -12   6   7        313.15        258.16         7.61 o                         
 -10   6   7        109.29        106.53        10.96 o                         
  -8   6   7        905.21       1028.49        22.63 o                         
  -6   6   7         78.23         87.57         8.07 o                         
  -4   6   7        322.06        340.22        25.83 o                         
  -2   6   7         77.59         76.52        10.62 o                         
   0   6   7          8.43          0.56         3.94 o                         
   2   6   7        795.93        844.89        60.11 o                         
   4   6   7        365.36        386.99        21.24 o                         
   6   6   7         25.46         20.61         4.22 o                         
   8   6   7          3.05          4.54         2.28 o                         
  10   6   7          0.49          0.81         1.52 o                         
 -11   7   7        107.46         67.32         3.86 o                         
  -9   7   7        216.39        214.63         9.73 o                         
  -7   7   7         97.15         95.41         6.41 o                         
  -5   7   7       7630.36       7587.24       140.04 o                         
  -3   7   7         78.03         66.62         2.56 o                         
  -1   7   7        296.47        270.42        25.19 o                         
   1   7   7       1597.91       1644.60        25.39 o                         
   3   7   7       1314.32       1400.45        22.63 o                         
   5   7   7        385.43        292.59        10.86 o                         
   7   7   7        139.46        113.03         9.00 o                         
   9   7   7         63.84         48.28         3.22 o                         
 -10   8   7         55.24         37.79         2.85 o                         
  -8   8   7         37.68         39.13         2.99 o                         
  -6   8   7        423.64        428.27         9.24 o                         
  -4   8   7        156.70        152.21         4.86 o                         
  -2   8   7      12469.33      12578.52       171.12 o                         
   0   8   7       2387.09       2338.44        25.52 o                         
   2   8   7        302.33        274.33         5.90 o                         
   4   8   7         23.48         39.10         3.56 o                         
   6   8   7        592.44        515.74        14.93 o                         
   8   8   7        212.51        219.47         9.10 o                         
  -9   9   7         15.17         16.17         2.55 o                         
  -7   9   7          2.05          3.25         1.17 o                         
  -5   9   7         77.70         86.33         3.43 o                         
  -3   9   7         58.48         64.79         3.50 o                         
  -1   9   7        156.38        161.78         3.69 o                         
   1   9   7       4760.18       4986.03        71.38 o                         
   3   9   7       1146.24       1045.16        16.61 o                         
   5   9   7        165.57        141.66         6.10 o                         
   7   9   7          8.89         15.73         1.79 o                         
  -8  10   7         75.08         91.37         5.65 o                         
  -6  10   7        242.66        255.40         6.29 o                         
  -4  10   7        621.66        627.35        10.51 o                         
  -2  10   7          0.07          2.42         1.54 o                         
   0  10   7        237.80        279.88         5.43 o                         
   2  10   7        128.59        141.77         5.34 o                         
   4  10   7       1574.45       1573.05        49.12 o                         
   6  10   7          3.15         -0.72         2.14 o                         
  -7  11   7        203.37        159.44         7.56 o                         
  -5  11   7       1021.27       1139.22        19.53 o                         
  -3  11   7       1342.81       1466.20        23.04 o                         
  -1  11   7        165.74        176.04         4.67 o                         
   1  11   7        705.71        730.53        19.97 o                         
   3  11   7        559.68        616.81        25.83 o                         
   5  11   7          5.58          2.68         1.31 o                         
  -4  12   7          2.11          7.33         1.16 o                         
  -2  12   7         14.75         12.79         1.46 o                         
   0  12   7         17.92         27.00         5.46 o                         
   2  12   7         23.42         20.48         3.38 o                         
   4  12   7        188.48        188.73         8.44 o                         
 -12   0   8         31.80         38.91         2.88 o                         
 -10   0   8       2374.00       2428.52        43.55 o                         
  -8   0   8       4279.82       4373.87        83.07 o                         
  -6   0   8       1284.27       1341.68        51.74 o                         
  -4   0   8       4647.77       4878.25        99.53 o                         
  -2   0   8       1112.18       1147.70        29.42 o                         
   0   0   8        295.90        328.15        14.92 o                         
   2   0   8        598.97        509.61        26.16 o                         
   4   0   8          6.95          6.79         3.57 o                         
   6   0   8       2085.42       2152.09        99.55 o                         
   8   0   8       1702.90       1791.71        32.05 o                         
  10   0   8        671.60        718.52        19.00 o                         
  12   0   8         78.69         77.70         4.11 o                         
 -13   1   8        285.76        283.32         9.69 o                         
 -11   1   8        958.74       1013.71        15.94 o                         
  -9   1   8        749.07        757.01        13.99 o                         
  -7   1   8        304.00        323.46        17.47 o                         
  -5   1   8        638.36        698.11        22.71 o                         
  -3   1   8        525.94        562.27        12.09 o                         
  -1   1   8         84.62        145.66         5.63 o                         
   1   1   8          7.99          3.61         1.37 o                         
   3   1   8       6149.53       6255.62        95.92 o                         
   5   1   8        737.82        736.20        25.88 o                         
   7   1   8        152.13        176.37         4.70 o                         
   9   1   8         80.17         80.01         3.57 o                         
  11   1   8        216.05        216.60         5.72 o                         
 -12   2   8        200.22        214.66         7.28 o                         
 -10   2   8        165.94        178.54         5.56 o                         
  -8   2   8        312.41        310.88         6.56 o                         
  -6   2   8       1156.03       1233.10        34.61 o                         
  -4   2   8       7094.06       7938.80        85.66 o                         
  -2   2   8        533.40        585.39        17.18 o                         
   0   2   8       4022.35       4092.06        68.25 o                         
   2   2   8         56.15         75.99         5.50 o                         
   4   2   8        349.37        335.21        11.77 o                         
   6   2   8        469.26        460.04        11.40 o                         
   8   2   8         84.43         79.43         3.25 o                         
  10   2   8          1.16          0.29         1.47 o                         
  12   2   8        329.22        303.94        20.48 o                         
 -13   3   8         62.60         55.27         5.18 o                         
 -11   3   8         72.02         70.54         3.84 o                         
  -9   3   8        152.97        146.55         4.32 o                         
  -7   3   8         16.00          8.36         1.65 o                         
  -5   3   8        454.92        486.94        22.52 o                         
  -3   3   8       3037.71       3071.63        35.97 o                         
  -1   3   8        627.78        638.93        13.32 o                         
   1   3   8          1.46          6.33         2.89 o                         
   3   3   8         59.97         55.59         7.98 o                         
   5   3   8        152.90        168.25         8.55 o                         
   7   3   8         41.73         42.81         2.33 o                         
   9   3   8        125.73        144.38         4.49 o                         
  11   3   8         39.10         37.39         3.54 o                         
 -12   4   8         50.84         54.17         3.12 o                         
 -10   4   8        241.93        250.92         7.50 o                         
  -8   4   8         66.58         67.70         3.19 o                         
  -6   4   8       2047.29       1968.25        34.81 o                         
  -4   4   8       4555.08       4721.96        58.51 o                         
  -2   4   8        965.15       1035.01        17.57 o                         
   0   4   8        459.76        456.16        13.25 o                         
   2   4   8       3618.13       4016.34       150.15 o                         
   4   4   8       1153.16       1093.82        27.93 o                         
   6   4   8        241.73        236.10         5.83 o                         
   8   4   8        506.72        500.98         9.63 o                         
  10   4   8         52.26         56.37         5.09 o                         
 -11   5   8         56.83         54.65         3.58 o                         
  -9   5   8          8.49          5.94         2.10 o                         
  -7   5   8       5139.66       5345.33       103.69 o                         
  -5   5   8        524.11        498.66        20.83 o                         
  -3   5   8        306.98        365.61        13.86 o                         
  -1   5   8          8.01         13.42         2.20 o                         
   1   5   8        591.15        546.49        24.04 o                         
   3   5   8        280.84        525.87        45.72 o                         
   5   5   8        238.47        280.11        10.62 o                         
   7   5   8        174.48        172.28        10.79 o                         
   9   5   8         60.95         49.59         6.89 o                         
  11   5   8        428.66        382.29        29.91 o                         
 -12   6   8        571.48        530.62        18.60 o                         
 -10   6   8        477.05        459.39        12.23 o                         
  -8   6   8       2897.92       3189.20        72.75 o                         
  -6   6   8       2416.97       2586.29        50.33 o                         
  -4   6   8       1339.48       1280.97        68.85 o                         
  -2   6   8         50.67         61.39         9.31 o                         
   0   6   8        931.63        832.04        50.13 o                         
   2   6   8        958.33        962.83        67.69 o                         
   4   6   8        885.42        823.46        22.77 o                         
   6   6   8       1041.62       1049.20        32.85 o                         
   8   6   8         99.28        108.76         7.06 o                         
  10   6   8        294.15        267.22         8.90 o                         
 -11   7   8         75.86         57.44         4.87 o                         
  -9   7   8         46.33         56.09         4.31 o                         
  -7   7   8        193.37        189.10         6.59 o                         
  -5   7   8       3584.35       3677.66       106.99 o                         
  -3   7   8       3675.23       3668.11        74.53 o                         
  -1   7   8        287.33        280.42         8.92 o                         
   1   7   8        555.58        590.09        12.86 o                         
   3   7   8        640.61        617.43        15.32 o                         
   5   7   8       1267.96       1214.68        37.84 o                         
   7   7   8        104.87         82.26         6.66 o                         
   9   7   8          1.89          3.02         1.22 o                         
 -10   8   8         67.76         67.76         3.19 o                         
  -8   8   8          5.96          5.41         1.76 o                         
  -6   8   8        143.59        138.92         5.41 o                         
  -4   8   8          1.37          3.26         1.20 o                         
  -2   8   8       3589.26       3501.97        49.80 o                         
   0   8   8        370.78        363.74         6.06 o                         
   2   8   8       2489.39       2504.80        36.02 o                         
   4   8   8         90.62        116.43         7.24 o                         
   6   8   8         74.79         80.13         5.05 o                         
   8   8   8          2.01          1.49         1.44 o                         
  -9   9   8         98.94         91.46         4.32 o                         
  -7   9   8        185.67        198.53         7.36 o                         
  -5   9   8        419.38        435.08         8.42 o                         
  -3   9   8       7607.64       7676.50       106.60 o                         
  -1   9   8        272.95        269.36         5.77 o                         
   1   9   8        754.38        747.98        10.11 o                         
   3   9   8        119.50        137.27         4.69 o                         
   5   9   8         42.47         61.79         3.93 o                         
   7   9   8         39.81         27.38         2.12 o                         
  -8  10   8          0.38          2.86         1.47 o                         
  -6  10   8       2034.79       2126.38        31.37 o                         
  -4  10   8         80.21         77.83         2.83 o                         
  -2  10   8        162.28        169.12         4.79 o                         
   0  10   8       2569.77       2686.95        29.95 o                         
   2  10   8        243.51        234.68        10.90 o                         
   4  10   8         71.99         94.40         6.59 o                         
   6  10   8         63.85         54.17         5.01 o                         
  -7  11   8        783.11        785.90        25.73 o                         
  -5  11   8          0.01          1.77         0.96 o                         
  -3  11   8         55.26         56.22         3.72 o                         
  -1  11   8          0.23          1.66         1.01 o                         
   1  11   8        107.65        110.11         7.76 o                         
   3  11   8       2348.77       2539.98        63.23 o                         
   5  11   8        243.70        276.56         8.76 o                         
  -4  12   8        132.13        148.06         5.24 o                         
  -2  12   8        140.00        160.04         4.06 o                         
   0  12   8         27.74         28.88         3.08 o                         
   2  12   8          9.94          4.86         1.95 o                         
   4  12   8        755.17        698.10        22.93 o                         
 -13   1   9         85.22         83.93         5.13 o                         
 -11   1   9          0.65          2.27         1.20 o                         
  -9   1   9         47.24         47.82         2.81 o                         
  -7   1   9       2175.66       2310.67        80.95 o                         
  -5   1   9        183.76        166.20         8.82 o                         
  -3   1   9        162.54        149.95         6.04 o                         
  -1   1   9       2157.84       2212.17        34.20 o                         
   1   1   9       6721.92       7167.73       115.10 o                         
   3   1   9       1494.21       1467.22        24.64 o                         
   5   1   9        868.79        916.00        28.15 o                         
   7   1   9        756.23        773.68        10.78 o                         
   9   1   9          2.21          2.16         1.27 o                         
  11   1   9        124.38        128.77         5.47 o                         
 -12   2   9        560.10        582.63         9.51 o                         
 -10   2   9         10.75         12.85         1.78 o                         
  -8   2   9        733.80        752.84        11.44 o                         
  -6   2   9       1327.20       1419.26        38.44 o                         
  -4   2   9       6433.10       6553.21        73.19 o                         
  -2   2   9        862.56        974.87        23.31 o                         
   0   2   9       7707.87       8080.93       127.10 o                         
   2   2   9        194.69        162.66         8.59 o                         
   4   2   9        217.06        214.21        11.32 o                         
   6   2   9         14.24         16.55         1.58 o                         
   8   2   9        154.94        148.25         4.60 o                         
  10   2   9        153.42        140.78         6.72 o                         
 -13   3   9         36.79         28.60         2.08 o                         
 -11   3   9         37.51         44.64         2.50 o                         
  -9   3   9        957.24        967.66        14.78 o                         
  -7   3   9         40.93         27.37         2.06 o                         
  -5   3   9       4038.48       4325.25        66.03 o                         
  -3   3   9        258.01        262.66         7.33 o                         
  -1   3   9       8052.90       8645.40       121.83 o                         
   1   3   9       1184.05       1145.35        37.82 o                         
   3   3   9       1805.00       1706.39        38.22 o                         
   5   3   9         84.73         76.27         5.95 o                         
   7   3   9          6.17          7.63         1.20 o                         
   9   3   9        721.08        790.68        12.14 o                         
  11   3   9        179.14        190.72         6.24 o                         
 -12   4   9        161.01        159.77         5.45 o                         
 -10   4   9        424.04        444.26        10.62 o                         
  -8   4   9        869.67        866.05        14.20 o                         
  -6   4   9        166.63        186.50         7.58 o                         
  -4   4   9       3474.40       3616.98        47.75 o                         
  -2   4   9       2116.88       2439.59        33.86 o                         
   0   4   9        618.97        691.92        17.01 o                         
   2   4   9        649.50        699.64        45.96 o                         
   4   4   9        751.52        699.24        19.13 o                         
   6   4   9         63.69         65.22         3.25 o                         
   8   4   9        450.42        434.26         8.72 o                         
  10   4   9        190.05        197.56        12.53 o                         
 -11   5   9        383.59        400.56        10.79 o                         
  -9   5   9       1830.83       1773.55        37.46 o                         
  -7   5   9          0.34          0.05         1.25 o                         
  -5   5   9        314.42        309.40        17.93 o                         
  -3   5   9        266.37        296.21        14.43 o                         
  -1   5   9        964.08        927.39        21.52 o                         
   1   5   9       2315.76       2753.69        86.30 o                         
   3   5   9       1536.00       1739.58        95.37 o                         
   5   5   9       2029.98       2014.15        48.12 o                         
   7   5   9        502.95        491.97        18.17 o                         
   9   5   9         74.45         85.09         8.64 o                         
  11   5   9         34.16         26.50         2.52 o                         
 -12   6   9          1.93          3.86         1.18 o                         
 -10   6   9        261.33        239.15        10.13 o                         
  -8   6   9        327.76        361.28        16.35 o                         
  -6   6   9        313.09        271.92        13.85 o                         
  -4   6   9        342.82        326.55        10.35 o                         
  -2   6   9        446.74        439.49        26.30 o                         
   0   6   9          5.52          3.62         7.42 o                         
   2   6   9       1372.93       1346.99        55.76 o                         
   4   6   9         87.08         95.86         6.28 o                         
   6   6   9          0.04          0.00         2.68 o                         
   8   6   9         82.48         65.30        11.85 o                         
  10   6   9          1.05          1.92         1.27 o                         
 -11   7   9         68.77         56.78         3.16 o                         
  -9   7   9        885.04        884.47        48.44 o                         
  -7   7   9          4.11          3.71         1.80 o                         
  -5   7   9        524.35        544.35        15.50 o                         
  -3   7   9       1296.52       1241.40        25.61 o                         
  -1   7   9        698.34        659.74        12.51 o                         
   1   7   9        931.08        895.72        12.97 o                         
   3   7   9       1259.00       1276.88        26.46 o                         
   5   7   9        189.71        189.20         9.50 o                         
   7   7   9         47.64         32.44         4.35 o                         
   9   7   9         97.12         70.40         3.85 o                         
 -10   8   9          3.85          1.71         0.93 o                         
  -8   8   9        121.61        117.87         4.35 o                         
  -6   8   9        496.41        500.36        10.06 o                         
  -4   8   9       1698.03       1665.71        25.37 o                         
  -2   8   9        956.48        947.13        14.17 o                         
   0   8   9       6816.33       6808.97        62.20 o                         
   2   8   9       2179.06       2181.46        28.44 o                         
   4   8   9        791.85        741.42        25.73 o                         
   6   8   9         11.56          9.17         3.10 o                         
   8   8   9        156.68        163.85         7.07 o                         
  -9   9   9         30.85         29.71         2.96 o                         
  -7   9   9        989.78       1023.72        15.55 o                         
  -5   9   9       1812.95       1871.11        26.91 o                         
  -3   9   9        634.00        637.33        14.62 o                         
  -1   9   9       4825.84       4871.31        49.09 o                         
   1   9   9        134.61        117.99         3.41 o                         
   3   9   9          0.59          3.89         1.66 o                         
   5   9   9          6.88          4.87         1.61 o                         
   7   9   9        120.80        106.05         5.87 o                         
  -8  10   9       1746.70       1702.87       109.57 o                         
  -6  10   9       2866.65       2962.20        50.35 o                         
  -4  10   9       2846.19       3018.19        36.99 o                         
  -2  10   9        201.73        207.80         6.84 o                         
   0  10   9       4233.38       4397.70        49.76 o                         
   2  10   9         28.00         34.57         2.86 o                         
   4  10   9         23.94         19.46         3.21 o                         
   6  10   9          2.11          3.33         1.87 o                         
  -7  11   9         35.29         27.66         2.25 o                         
  -5  11   9         73.64         75.58         5.33 o                         
  -3  11   9         13.13         13.00         1.77 o                         
  -1  11   9        170.69        181.70         5.85 o                         
   1  11   9        227.36        247.53        10.61 o                         
   3  11   9       4068.25       4227.29       109.84 o                         
   5  11   9        377.19        371.23        14.34 o                         
  -4  12   9          2.36          1.17         1.21 o                         
  -2  12   9         27.02         30.31         1.88 o                         
   0  12   9          7.76         11.45         2.05 o                         
   2  12   9        100.03        104.10        11.20 o                         
 -12   0  10          0.08          0.31         1.17 o                         
 -10   0  10          1.15          3.53         1.87 o                         
  -8   0  10        827.23        874.02        20.16 o                         
  -6   0  10        118.59        137.46        18.56 o                         
  -4   0  10         96.97        105.78         8.10 o                         
  -2   0  10       1155.91       1075.50        26.14 o                         
   0   0  10          1.36          6.66         6.40 o                         
   2   0  10      17579.03      17349.47       311.76 o                         
   4   0  10      17489.34      18205.81       396.62 o                         
   6   0  10       2211.51       2208.20        32.02 o                         
   8   0  10        383.02        356.96        10.60 o                         
  10   0  10        151.24        155.27         6.41 o                         
 -13   1  10        116.43        120.26         5.30 o                         
 -11   1  10        111.60        119.14         4.20 o                         
  -9   1  10        171.18        177.43         5.17 o                         
  -7   1  10         21.87         29.97         3.39 o                         
  -5   1  10       1801.59       1902.43        31.72 o                         
  -3   1  10        438.87        481.67        12.67 o                         
  -1   1  10       1761.84       1873.64        31.04 o                         
   1   1  10      14223.37      15255.30       234.58 o                         
   3   1  10       1460.51       1473.30        33.02 o                         
   5   1  10       2812.66       2858.53        57.21 o                         
   7   1  10        562.17        582.85         9.77 o                         
   9   1  10        341.38        357.38         7.13 o                         
  11   1  10         15.22         20.16         1.78 o                         
 -12   2  10          1.90          0.90         0.93 o                         
 -10   2  10        109.36        107.63         4.54 o                         
  -8   2  10         86.82         90.40         4.32 o                         
  -6   2  10         40.53         59.51         5.80 o                         
  -4   2  10        169.03        160.03         7.09 o                         
  -2   2  10      17271.21      18839.21       235.22 o                         
   0   2  10        799.44        847.20        21.55 o                         
   2   2  10       1079.26       1158.69        24.76 o                         
   4   2  10         44.14         26.18         3.98 o                         
   6   2  10          3.63          3.21         1.14 o                         
   8   2  10        335.41        344.36         7.19 o                         
  10   2  10          8.82          6.51         1.67 o                         
 -13   3  10        131.14        108.35         5.65 o                         
 -11   3  10        312.44        304.22         6.65 o                         
  -9   3  10         87.08         91.19         3.92 o                         
  -7   3  10        186.99        191.18         5.49 o                         
  -5   3  10          3.62         23.06         5.38 o                         
  -3   3  10       5182.63       5564.62        61.25 o                         
  -1   3  10       3037.46       3462.55        62.73 o                         
   1   3  10       2478.08       2604.56        59.31 o                         
   3   3  10         77.01         75.82         5.14 o                         
   5   3  10        467.87        425.78         8.73 o                         
   7   3  10        275.88        297.31         5.92 o                         
   9   3  10        379.90        398.19         7.60 o                         
  11   3  10        969.50       1000.82        22.75 o                         
 -12   4  10        156.30        149.01         5.02 o                         
 -10   4  10       1415.59       1455.44        27.70 o                         
  -8   4  10        116.90        110.01         4.19 o                         
  -6   4  10        575.86        666.51        12.81 o                         
  -4   4  10        555.29        516.08        12.55 o                         
  -2   4  10       2375.33       2856.25        39.24 o                         
   0   4  10       3795.85       3967.56        63.46 o                         
   2   4  10       2221.92       1912.66        50.59 o                         
   4   4  10        193.53        159.93         9.36 o                         
   6   4  10        168.40        159.53         4.36 o                         
   8   4  10       1375.75       1408.68        19.50 o                         
  10   4  10        755.38        818.51        31.73 o                         
 -11   5  10        142.52        150.78         9.19 o                         
  -9   5  10        186.29        182.08         6.91 o                         
  -7   5  10       1717.13       1637.79        32.94 o                         
  -5   5  10        192.59        200.67        12.89 o                         
  -3   5  10        688.36        659.08        18.84 o                         
  -1   5  10       1576.48       1486.85        30.87 o                         
   1   5  10       5083.37       5177.94       150.59 o                         
   3   5  10       1158.63       1187.40        31.07 o                         
   5   5  10       1622.38       1546.70        49.57 o                         
   7   5  10       1530.63       1546.75        34.25 o                         
   9   5  10         23.69         18.52         4.61 o                         
 -10   6  10        118.15        103.58         6.19 o                         
  -8   6  10        192.81        177.59         7.50 o                         
  -6   6  10       1027.51       1115.97        20.63 o                         
  -4   6  10        890.57        814.83        15.74 o                         
  -2   6  10          3.14          6.49         4.42 o                         
   0   6  10       2558.16       2383.69        79.21 o                         
   2   6  10       1713.45       1715.67        27.54 o                         
   4   6  10       7132.34       7122.33       184.31 o                         
   6   6  10          0.01         -0.99         2.45 o                         
   8   6  10        111.61        112.64         6.12 o                         
  10   6  10          0.02          0.96         1.27 o                         
 -11   7  10          0.98          2.64         0.65 o                         
  -9   7  10        578.65        567.09        28.65 o                         
  -7   7  10        108.71        103.34         7.03 o                         
  -5   7  10        285.88        283.36         8.62 o                         
  -3   7  10        159.14        149.04         4.83 o                         
  -1   7  10       2026.55       2016.06        32.65 o                         
   1   7  10        882.85        887.43        15.33 o                         
   3   7  10        278.35        288.28         9.87 o                         
   5   7  10         70.73         63.38         5.07 o                         
   7   7  10        918.82        983.76        28.28 o                         
   9   7  10        278.51        263.53         9.03 o                         
 -10   8  10        429.58        425.25         9.56 o                         
  -8   8  10         67.97         73.37         3.69 o                         
  -6   8  10        389.12        383.94         9.05 o                         
  -4   8  10         58.01         63.86         2.92 o                         
  -2   8  10         10.12          8.61         1.31 o                         
   0   8  10        819.96        809.03        15.16 o                         
   2   8  10        803.00        817.41        14.50 o                         
   4   8  10         96.73         91.59         8.73 o                         
   6   8  10        195.11        183.30        12.01 o                         
   8   8  10         38.26         33.44         2.36 o                         
  -9   9  10        134.62        138.52         4.39 o                         
  -7   9  10        471.48        510.50         9.81 o                         
  -5   9  10        437.44        440.65         8.66 o                         
  -3   9  10       6603.12       6816.85        75.11 o                         
  -1   9  10       2066.97       2090.95        24.71 o                         
   1   9  10        337.74        344.89         7.15 o                         
   3   9  10         63.09         63.34         3.76 o                         
   5   9  10          9.29         11.27         2.73 o                         
   7   9  10          4.91          8.85         1.46 o                         
  -8  10  10        491.57        506.86        18.60 o                         
  -6  10  10       2608.53       2808.79        39.76 o                         
  -4  10  10          0.60          2.62         1.29 o                         
  -2  10  10        340.18        358.28         9.45 o                         
   0  10  10       2001.95       2106.33        27.85 o                         
   2  10  10        170.59        176.64         5.98 o                         
   4  10  10        196.12        202.04         9.06 o                         
   6  10  10         47.05         64.91         4.70 o                         
  -5  11  10        700.61        712.39        14.79 o                         
  -3  11  10         14.68         12.27         1.42 o                         
  -1  11  10        556.37        581.72        12.36 o                         
   1  11  10        334.68        398.14        46.90 o                         
   3  11  10       1584.21       1692.98        38.89 o                         
   5  11  10         76.75         65.33         2.97 o                         
  -4  12  10         41.42         33.49         2.83 o                         
  -2  12  10        262.10        297.15         9.78 o                         
   0  12  10        105.52        102.81         4.98 o                         
   2  12  10       1024.26        978.50       121.57 o                         
 -13   1  11          0.20          0.26         1.00 o                         
 -11   1  11          4.00          2.77         1.20 o                         
  -9   1  11        105.31        100.57         3.87 o                         
  -7   1  11         89.05         89.80         3.57 o                         
  -5   1  11        261.80        350.55        11.81 o                         
  -3   1  11        329.78        343.34        10.88 o                         
  -1   1  11       2518.68       2934.71        45.22 o                         
   1   1  11       2646.63       2954.44        66.86 o                         
   3   1  11       1307.34       1352.97        24.50 o                         
   5   1  11        777.39        857.20        14.68 o                         
   7   1  11        290.98        296.33         6.15 o                         
   9   1  11          4.72          5.87         1.46 o                         
  11   1  11        361.17        405.68        16.43 o                         
 -12   2  11        691.64        714.54        14.45 o                         
 -10   2  11          1.55          2.45         1.13 o                         
  -8   2  11         21.79         16.67         1.86 o                         
  -6   2  11        639.53        643.85        19.98 o                         
  -4   2  11         73.36         55.09         4.15 o                         
  -2   2  11       1388.23       1571.91        28.76 o                         
   0   2  11         78.95         76.30         5.86 o                         
   2   2  11         51.10         76.78         5.45 o                         
   4   2  11        199.49        181.70        13.22 o                         
   6   2  11        543.33        524.34         8.50 o                         
   8   2  11        788.44        819.02        12.33 o                         
  10   2  11        142.40        157.66         5.28 o                         
 -11   3  11         58.16         54.60         2.60 o                         
  -9   3  11         45.05         37.89         2.45 o                         
  -7   3  11        105.72        117.34         4.22 o                         
  -5   3  11        754.69        880.60        18.77 o                         
  -3   3  11        349.24        410.24        11.20 o                         
  -1   3  11       4914.98       5641.15        96.55 o                         
   1   3  11          0.05          5.58         1.60 o                         
   3   3  11        163.80        184.37         9.32 o                         
   5   3  11          6.11          7.04         1.27 o                         
   7   3  11        227.84        206.64         5.26 o                         
   9   3  11        825.28        833.83        12.07 o                         
  11   3  11          0.06          1.17         0.93 o                         
 -12   4  11          7.42          9.93         1.28 o                         
 -10   4  11        556.70        580.15        12.39 o                         
  -8   4  11        117.60        107.60         3.95 o                         
  -6   4  11         21.07          5.69         1.27 o                         
  -4   4  11       3751.35       4095.78        68.95 o                         
  -2   4  11       1326.17       1522.82        29.08 o                         
   0   4  11        436.65        424.09        11.66 o                         
   2   4  11        137.75         83.60         5.33 o                         
   4   4  11        263.15        257.15         8.11 o                         
   6   4  11         75.21         66.00         3.04 o                         
   8   4  11       1103.61       1135.12        16.28 o                         
  10   4  11       1142.06       1163.97        41.13 o                         
 -11   5  11         80.05         85.74         5.16 o                         
  -9   5  11         11.58         15.93         3.25 o                         
  -7   5  11       1883.59       1833.67        31.66 o                         
  -5   5  11         28.63         23.63         2.13 o                         
  -3   5  11         48.41         53.41         5.19 o                         
  -1   5  11        393.90        392.38        17.92 o                         
   1   5  11        141.73        134.83        12.23 o                         
   3   5  11       1365.14       1287.37        26.00 o                         
   5   5  11       5577.29       5288.21        96.51 o                         
   7   5  11       1388.06       1340.78        37.98 o                         
   9   5  11          3.56          4.22         2.85 o                         
 -10   6  11         63.64         60.94         5.13 o                         
  -8   6  11         15.40         12.48         3.01 o                         
  -6   6  11          0.02          3.32         1.49 o                         
  -4   6  11        197.36        194.06         6.06 o                         
  -2   6  11         39.48         46.21         3.87 o                         
   0   6  11        700.15        573.01        11.03 o                         
   2   6  11       6028.67       5756.47        60.23 o                         
   4   6  11        252.01        197.65        12.11 o                         
   6   6  11        204.60        170.67        10.52 o                         
   8   6  11         65.65         68.29         4.07 o                         
  10   6  11          0.76          1.37         0.90 o                         
 -11   7  11          3.16          4.65         0.96 o                         
  -9   7  11          3.57          5.52         2.10 o                         
  -7   7  11        661.45        622.53        19.72 o                         
  -5   7  11          0.04          1.26         1.14 o                         
  -3   7  11       1032.37       1004.85        17.23 o                         
  -1   7  11       6082.41       5944.58        69.49 o                         
   1   7  11        413.61        397.98        11.50 o                         
   3   7  11        880.97        945.51        22.75 o                         
   5   7  11        387.87        384.33        12.93 o                         
   7   7  11        246.25        241.18        10.77 o                         
   9   7  11         33.93         27.31         2.27 o                         
 -10   8  11          0.18          2.18         0.92 o                         
  -8   8  11        261.70        265.81         9.27 o                         
  -6   8  11        280.13        284.81         7.40 o                         
  -4   8  11       5799.34       5788.33        74.63 o                         
  -2   8  11        677.98        672.91        12.48 o                         
   0   8  11        565.02        565.67        10.70 o                         
   2   8  11         55.50         60.13         3.79 o                         
   4   8  11         55.39         63.07         8.12 o                         
   6   8  11        665.61        621.04        20.23 o                         
   8   8  11        475.20        408.17        16.37 o                         
  -9   9  11          0.23          2.04         0.84 o                         
  -7   9  11        142.93        125.48         4.63 o                         
  -5   9  11         45.85         45.74         3.15 o                         
  -3   9  11        237.96        256.38         6.18 o                         
  -1   9  11        373.00        355.60         7.81 o                         
   1   9  11        707.83        680.59        11.99 o                         
   3   9  11        220.75        227.13         7.03 o                         
   5   9  11         29.95         32.82         3.56 o                         
   7   9  11        464.05        495.92        18.89 o                         
  -8  10  11        175.02        169.71         5.50 o                         
  -6  10  11        308.01        305.21         6.40 o                         
  -4  10  11        316.70        336.55         7.78 o                         
  -2  10  11         39.50         42.22         2.61 o                         
   0  10  11        250.26        263.18         6.63 o                         
   2  10  11        864.86        823.78        17.66 o                         
   4  10  11         51.28         50.91         3.57 o                         
   6  10  11        127.43        144.43        19.79 o                         
  -5  11  11        140.82        157.92         4.72 o                         
  -3  11  11        321.11        336.69         7.08 o                         
  -1  11  11         47.45         49.74         2.60 o                         
   1  11  11        478.03        572.72        53.68 o                         
   3  11  11          8.98         19.13         3.28 o                         
  -2  12  11        341.31        394.17        11.46 o                         
   0  12  11        146.02        192.05         6.69 o                         
   2  12  11        507.98        479.88        16.89 o                         
 -12   0  12         95.46        102.49         6.01 o                         
 -10   0  12         11.21         14.55         2.44 o                         
  -8   0  12        344.13        310.61        20.16 o                         
  -6   0  12       1903.36       1935.84        56.47 o                         
  -4   0  12       1952.30       2179.17        49.52 o                         
  -2   0  12          0.31          2.80         1.96 o                         
   0   0  12        782.70        904.57        25.14 o                         
   2   0  12        107.49         86.37         6.95 o                         
   4   0  12       1352.63       1373.77        47.04 o                         
   6   0  12        378.94        380.88         9.83 o                         
   8   0  12         12.33         10.12         2.34 o                         
  10   0  12        427.45        464.67         9.95 o                         
 -13   1  12        148.56        142.68         3.34 o                         
 -11   1  12        126.54        126.55         3.94 o                         
  -9   1  12        141.86        156.84         6.11 o                         
  -7   1  12          6.90          3.76         1.58 o                         
  -5   1  12          2.62          2.79         1.89 o                         
  -3   1  12        905.07        992.73        19.66 o                         
  -1   1  12       2644.34       2655.05        35.22 o                         
   1   1  12          3.08          6.53         1.68 o                         
   3   1  12       2854.11       2871.50        49.52 o                         
   5   1  12         20.37         17.86         1.72 o                         
   7   1  12        642.88        701.07        10.37 o                         
   9   1  12          1.56          4.21         1.26 o                         
  11   1  12          3.24          1.20         1.41 o                         
 -12   2  12        112.81        110.87         4.26 o                         
 -10   2  12          6.62          7.05         1.41 o                         
  -8   2  12        380.08        409.88         8.30 o                         
  -6   2  12          5.92          9.32         2.73 o                         
  -4   2  12        142.84         97.39         5.68 o                         
  -2   2  12        706.02        812.86        15.11 o                         
   0   2  12          8.09         13.33         1.83 o                         
   2   2  12        944.34        922.94        28.42 o                         
   4   2  12        210.38        228.17        13.88 o                         
   6   2  12       2665.40       2705.79        27.53 o                         
   8   2  12        525.69        539.79         9.77 o                         
  10   2  12       1050.38       1133.03        18.80 o                         
 -11   3  12        830.13        879.13        22.71 o                         
  -9   3  12       1037.02       1029.21        15.49 o                         
  -7   3  12        254.74        210.27         5.88 o                         
  -5   3  12       1500.50       1507.77        26.78 o                         
  -3   3  12          6.80          4.07         1.72 o                         
  -1   3  12        608.41        640.07        13.74 o                         
   1   3  12         88.26         61.81         5.41 o                         
   3   3  12        394.75        378.54        14.56 o                         
   5   3  12        437.08        423.22         7.98 o                         
   7   3  12       3709.08       3821.64        38.88 o                         
   9   3  12        324.97        326.77         6.25 o                         
 -12   4  12        161.09        144.16        12.73 o                         
 -10   4  12         24.36         33.37         2.63 o                         
  -8   4  12        974.61        942.34        15.47 o                         
  -6   4  12         93.44         84.17         3.88 o                         
  -4   4  12        980.28        969.07        22.27 o                         
  -2   4  12       1547.83       1398.03        28.49 o                         
   0   4  12       1516.37       1460.77        25.64 o                         
   2   4  12       1332.07       1224.47        27.43 o                         
   4   4  12        376.65        313.54         6.82 o                         
   6   4  12        326.66        322.11         6.97 o                         
   8   4  12        512.22        504.79        10.40 o                         
  10   4  12         29.35         21.94         3.56 o                         
 -11   5  12         13.32         17.23         1.70 o                         
  -9   5  12         48.04         46.19         3.39 o                         
  -7   5  12        470.56        492.95        13.94 o                         
  -5   5  12       1904.06       1893.18        28.78 o                         
  -3   5  12         16.66         10.20         2.30 o                         
  -1   5  12       1755.34       1801.34        58.12 o                         
   1   5  12        311.81        223.62        12.97 o                         
   3   5  12          7.31         17.38         2.67 o                         
   5   5  12       2537.71       2459.90        41.48 o                         
   7   5  12       1054.64       1082.39        25.65 o                         
   9   5  12        162.33        179.75        11.30 o                         
 -10   6  12          1.44          1.52         1.23 o                         
  -8   6  12        322.82        352.84        13.81 o                         
  -6   6  12        203.54        200.70         9.08 o                         
  -4   6  12          8.17         19.64         2.18 o                         
  -2   6  12        875.74        868.71        18.25 o                         
   0   6  12       1393.60       1405.54        23.40 o                         
   2   6  12      13554.23      13535.70       192.19 o                         
   4   6  12        702.64        664.25        22.57 o                         
   6   6  12        118.59        111.04         8.26 o                         
   8   6  12          1.99          1.77         1.27 o                         
  -9   7  12         34.33         29.99         2.72 o                         
  -7   7  12         43.46         40.67         3.10 o                         
  -5   7  12       1791.17       1791.75        36.85 o                         
  -3   7  12       1165.06       1193.93        18.11 o                         
  -1   7  12       7484.01       7599.16       129.68 o                         
   1   7  12         15.66         11.22         2.21 o                         
   3   7  12         24.18         27.28         3.00 o                         
   5   7  12       1513.96       1447.92        38.68 o                         
   7   7  12          0.03         -0.86         1.70 o                         
   9   7  12         36.67         26.72         3.20 o                         
 -10   8  12        118.33        114.76         7.01 o                         
  -8   8  12        307.81        327.45         8.97 o                         
  -6   8  12        640.23        657.15        13.03 o                         
  -4   8  12       1250.94       1299.43        21.98 o                         
  -2   8  12       2110.97       2159.95        31.37 o                         
   0   8  12        713.54        703.20        15.33 o                         
   2   8  12        316.78        330.06        14.16 o                         
   4   8  12          6.72          8.39         3.91 o                         
   6   8  12        380.27        347.37        13.29 o                         
   8   8  12        186.77        183.10         8.82 o                         
  -9   9  12         17.74         16.58         2.13 o                         
  -7   9  12        354.17        379.97        11.91 o                         
  -5   9  12        518.74        565.94        12.43 o                         
  -3   9  12        396.48        398.31         7.98 o                         
  -1   9  12        584.74        614.10        10.25 o                         
   1   9  12        231.34        258.85         7.78 o                         
   3   9  12          6.18          6.27         1.58 o                         
   5   9  12          4.30          3.44         1.48 o                         
   7   9  12         17.73         11.09         1.79 o                         
  -6  10  12        306.83        322.26        10.10 o                         
  -4  10  12        453.80        489.12        10.88 o                         
  -2  10  12         54.08         53.50         2.65 o                         
   0  10  12         16.48         18.55         2.33 o                         
   2  10  12        768.43        810.59        28.53 o                         
   4  10  12         29.91         19.49         2.20 o                         
   6  10  12         60.22         78.68         4.41 o                         
  -5  11  12         12.26         11.16         1.47 o                         
  -3  11  12         87.85         79.31         2.92 o                         
  -1  11  12         73.67         86.57         3.82 o                         
   1  11  12         92.05        112.79         8.15 o                         
   3  11  12         32.39         68.95        11.92 o                         
  -2  12  12         11.77         18.16         2.38 o                         
   0  12  12        321.11        373.43        21.78 o                         
 -11   1  13          2.12          4.46         1.38 o                         
  -9   1  13        283.07        293.83         7.13 o                         
  -7   1  13         25.93         22.73         2.40 o                         
  -5   1  13         22.10         23.15         3.36 o                         
  -3   1  13        174.40        109.16         7.04 o                         
  -1   1  13         79.49         75.45         4.51 o                         
   1   1  13       1311.07       1474.02        26.39 o                         
   3   1  13        789.00        831.40        20.78 o                         
   5   1  13         13.38         13.78         1.60 o                         
   7   1  13        184.38        184.43         4.96 o                         
   9   1  13        142.92        154.05         4.70 o                         
 -12   2  13        235.56        217.41        17.41 o                         
 -10   2  13       1255.90       1367.85        22.28 o                         
  -8   2  13        491.71        475.11         9.72 o                         
  -6   2  13        389.94        335.30         6.93 o                         
  -4   2  13        142.64        137.07         6.57 o                         
  -2   2  13         16.03         17.39         2.16 o                         
   0   2  13          0.86          3.05         1.40 o                         
   2   2  13        401.00        414.95        13.12 o                         
   4   2  13         88.67        120.96         4.25 o                         
   6   2  13       1573.27       1613.56        20.01 o                         
   8   2  13        425.43        456.72         8.60 o                         
  10   2  13       2911.88       3105.95        69.41 o                         
 -11   3  13        792.32        822.86        13.25 o                         
  -9   3  13          7.27         10.39         1.55 o                         
  -7   3  13         28.66         24.84         2.08 o                         
  -5   3  13        561.27        597.35        14.71 o                         
  -3   3  13        257.98        253.42        10.29 o                         
  -1   3  13          1.82          4.80         1.48 o                         
   1   3  13        291.97        293.81        10.38 o                         
   3   3  13        152.11        169.91        10.49 o                         
   5   3  13       1914.80       1946.64        23.27 o                         
   7   3  13       3464.18       3578.79        38.27 o                         
   9   3  13       1322.90       1409.74        17.99 o                         
 -12   4  13        677.60        514.37        18.18 o                         
 -10   4  13          1.28          2.47         1.39 o                         
  -8   4  13       1085.77       1090.77        17.16 o                         
  -6   4  13        253.84        262.45         8.03 o                         
  -4   4  13          4.87          0.41         1.46 o                         
  -2   4  13         24.94         24.82         3.92 o                         
   0   4  13        152.97        113.04         5.67 o                         
   2   4  13       1287.26       1167.17        31.32 o                         
   4   4  13       7016.97       6676.11        74.85 o                         
   6   4  13          4.37          7.68         1.47 o                         
   8   4  13         38.91         38.52         2.75 o                         
  10   4  13         28.12         14.67         1.50 o                         
 -11   5  13        535.90        546.82        15.25 o                         
  -9   5  13         39.33         35.67         3.52 o                         
  -7   5  13        272.03        250.40         8.39 o                         
  -5   5  13        224.02        211.25         6.97 o                         
  -3   5  13        136.10        108.27         3.55 o                         
  -1   5  13        263.83        233.06         6.85 o                         
   1   5  13        922.03        872.59        23.17 o                         
   3   5  13         47.25         35.06         3.53 o                         
   5   5  13          0.15          2.70         1.75 o                         
   7   5  13         66.09         67.13         4.83 o                         
   9   5  13         53.16         55.75         5.77 o                         
 -10   6  13         21.53         21.28         1.75 o                         
  -8   6  13         10.43          7.62         1.84 o                         
  -6   6  13         21.25         13.99         1.66 o                         
  -4   6  13        719.89        616.95        10.76 o                         
  -2   6  13         42.13         28.68         2.23 o                         
   0   6  13        523.40        509.12        13.34 o                         
   2   6  13          0.00          1.70         1.90 o                         
   4   6  13        510.46        512.17        20.48 o                         
   6   6  13        115.38        111.53         8.07 o                         
   8   6  13          3.67          3.70         1.23 o                         
  -9   7  13         25.68         26.72         2.16 o                         
  -7   7  13         36.74         39.08         2.63 o                         
  -5   7  13        420.14        369.95         8.32 o                         
  -3   7  13         54.37         62.68         3.23 o                         
  -1   7  13       1755.75       1702.59        24.09 o                         
   1   7  13        239.02        238.22         7.09 o                         
   3   7  13        162.13        176.54        10.99 o                         
   5   7  13          2.40          3.44         4.19 o                         
   7   7  13         54.90         54.66         5.06 o                         
  -8   8  13         64.34         62.68         5.18 o                         
  -6   8  13        664.18        686.88        12.83 o                         
  -4   8  13        884.23        929.81        14.63 o                         
  -2   8  13        340.98        315.95         7.80 o                         
   0   8  13        235.95        232.07         5.40 o                         
   2   8  13        249.01        250.68        12.68 o                         
   4   8  13         29.24         30.86         4.20 o                         
   6   8  13         20.32         10.50         2.58 o                         
  -7   9  13        664.04        692.21        16.59 o                         
  -5   9  13         56.22         53.81         2.84 o                         
  -3   9  13       1905.34       1927.48        27.93 o                         
  -1   9  13        197.52        205.66         6.09 o                         
   1   9  13        159.58        166.32         7.05 o                         
   3   9  13        134.34        134.85         6.48 o                         
   5   9  13          0.31          0.65         1.08 o                         
  -6  10  13        316.22        272.84         6.28 o                         
  -4  10  13        242.70        269.13         6.38 o                         
  -2  10  13         39.61         42.86         2.43 o                         
   0  10  13         62.44         70.15         3.84 o                         
   2  10  13          0.77          1.37         1.28 o                         
   4  10  13         52.99         51.80         2.96 o                         
  -3  11  13         47.10         62.89         4.17 o                         
  -1  11  13         40.25         53.37         2.80 o                         
   1  11  13          0.22          1.56         1.40 o                         
   3  11  13        765.95        755.96        49.08 o                         
 -12   0  14        120.50        134.36         7.60 o                         
 -10   0  14        165.95        167.84        11.09 o                         
  -8   0  14       1626.56       1632.03        45.77 o                         
  -6   0  14       2312.46       2393.36        39.50 o                         
  -4   0  14        236.00        203.89        13.16 o                         
  -2   0  14        964.54        783.56        27.05 o                         
   0   0  14       3281.52       3742.36       101.76 o                         
   2   0  14        534.01        433.09        17.99 o                         
   4   0  14       3253.52       3543.03        60.97 o                         
   6   0  14        365.79        404.17         9.60 o                         
   8   0  14        264.84        301.37         8.92 o                         
  10   0  14        338.29        316.65        37.29 o                         
 -11   1  14          9.65         14.47         1.73 o                         
  -9   1  14        302.38        329.01         7.74 o                         
  -7   1  14         15.26         13.52         1.82 o                         
  -5   1  14        623.36        575.77        15.19 o                         
  -3   1  14       1270.63       1270.22        28.40 o                         
  -1   1  14        655.86        626.25        13.55 o                         
   1   1  14       2675.50       2598.41        41.39 o                         
   3   1  14       1627.84       1687.18        21.65 o                         
   5   1  14          6.96         31.56         8.09 o                         
   7   1  14         32.41         46.51         2.38 o                         
   9   1  14        129.79        137.99         3.58 o                         
 -12   2  14         10.50         11.37         1.11 o                         
 -10   2  14        340.61        335.90         8.19 o                         
  -8   2  14          2.23          1.25         1.34 o                         
  -6   2  14         45.84         46.83         2.73 o                         
  -4   2  14        341.76        321.65        11.76 o                         
  -2   2  14         42.17         12.25         2.18 o                         
   0   2  14        725.41        674.42        15.31 o                         
   2   2  14        783.09        785.20        20.03 o                         
   4   2  14        129.11        117.94         4.06 o                         
   6   2  14        192.84        203.00         5.53 o                         
   8   2  14         53.17         52.50         2.52 o                         
  10   2  14        970.37        945.39        33.29 o                         
 -11   3  14        100.50         98.57         3.95 o                         
  -9   3  14         47.51         44.47         3.28 o                         
  -7   3  14        855.03        800.42        16.79 o                         
  -5   3  14        538.67        498.51         8.97 o                         
  -3   3  14         10.14         10.22         2.33 o                         
  -1   3  14       1287.28       1389.20        24.83 o                         
   1   3  14         95.99         98.74         5.54 o                         
   3   3  14        130.20        115.83         3.70 o                         
   5   3  14        273.58        250.68         6.44 o                         
   7   3  14       2397.23       2539.08        29.98 o                         
   9   3  14         53.11         61.20         3.29 o                         
 -12   4  14        277.48        202.15         8.87 o                         
 -10   4  14       1889.76       1905.54        37.95 o                         
  -8   4  14         92.52        127.57         4.61 o                         
  -6   4  14        396.15        316.50         7.55 o                         
  -4   4  14        207.99        148.49         4.21 o                         
  -2   4  14         77.81         77.63         6.35 o                         
   0   4  14        466.24        470.94        12.93 o                         
   2   4  14        350.92        327.12         9.24 o                         
   4   4  14       2452.46       2328.46        29.98 o                         
   6   4  14        322.16        317.30         6.53 o                         
   8   4  14        932.16        940.54        14.88 o                         
 -11   5  14        344.29        291.47        12.66 o                         
  -9   5  14        135.25        156.04         5.86 o                         
  -7   5  14       1624.14       1531.15        25.50 o                         
  -5   5  14        771.72        640.07        12.74 o                         
  -3   5  14        323.31        373.66        11.39 o                         
  -1   5  14        190.43        152.02         6.67 o                         
   1   5  14       1807.73       1837.98        30.71 o                         
   3   5  14       1866.67       1798.60        55.39 o                         
   5   5  14       1289.81       1325.57        40.21 o                         
   7   5  14          3.47          5.04         1.82 o                         
   9   5  14         95.87         82.70         6.21 o                         
 -10   6  14         56.48         53.03         3.35 o                         
  -8   6  14          6.14          6.90         1.89 o                         
  -6   6  14         90.39         65.19         3.21 o                         
  -4   6  14       1695.33       1516.30        24.46 o                         
  -2   6  14        138.56        102.92         5.30 o                         
   0   6  14       3103.27       3069.42        60.38 o                         
   2   6  14       2554.38       2545.28        45.03 o                         
   4   6  14          0.08          1.19         1.86 o                         
   6   6  14          1.49          2.06         1.77 o                         
   8   6  14          0.17          0.68         1.23 o                         
  -9   7  14        935.00        938.19        19.56 o                         
  -7   7  14         52.80         56.93         4.08 o                         
  -5   7  14         72.62         89.10         3.67 o                         
  -3   7  14       2033.76       1993.11        29.34 o                         
  -1   7  14       1493.91       1541.13        29.91 o                         
   1   7  14        405.75        399.40        15.09 o                         
   3   7  14          0.17         -0.13         2.00 o                         
   5   7  14         22.97         20.51         5.21 o                         
   7   7  14          3.04          5.47         1.96 o                         
  -8   8  14         78.58         72.30         3.64 o                         
  -6   8  14         18.10         19.69         2.26 o                         
  -4   8  14         78.49         64.98         3.80 o                         
  -2   8  14        251.42        251.53         7.11 o                         
   0   8  14         61.83         63.64         3.47 o                         
   2   8  14         92.53         92.26         5.08 o                         
   4   8  14         33.84         29.96         6.99 o                         
   6   8  14         43.45         55.05         4.54 o                         
  -7   9  14          2.88          2.37         0.81 o                         
  -5   9  14         86.93         86.71         3.38 o                         
  -3   9  14          6.83         10.16         1.38 o                         
  -1   9  14        767.84        797.43        14.16 o                         
   1   9  14          8.36         10.78         1.73 o                         
   3   9  14         20.64         23.53         2.39 o                         
   5   9  14        488.55        564.66        16.58 o                         
  -6  10  14        373.83        400.00        17.54 o                         
  -4  10  14        107.02         99.11         4.37 o                         
  -2  10  14         25.04         35.75         3.46 o                         
   0  10  14          6.24          5.67         1.46 o                         
   2  10  14        765.11        826.04        22.06 o                         
   4  10  14          0.00          2.28         0.97 o                         
  -5  11  14        139.28        152.65         6.59 o                         
  -3  11  14         42.56         57.47         2.84 o                         
  -1  11  14        482.00        517.22        21.40 o                         
   1  11  14          2.90         -0.02         1.00 o                         
 -11   1  15         20.30         18.97         1.78 o                         
  -9   1  15       1506.03       1605.72        23.70 o                         
  -7   1  15       3058.74       3083.36        35.27 o                         
  -5   1  15       5117.15       5053.35        50.67 o                         
  -3   1  15        282.37        281.76        12.36 o                         
  -1   1  15          5.33          8.32         1.83 o                         
   1   1  15         31.80         27.81         3.71 o                         
   3   1  15         18.63         16.88         1.59 o                         
   5   1  15        445.42        465.72         7.99 o                         
   7   1  15        133.39        147.93         3.97 o                         
   9   1  15       1044.80       1147.72        14.36 o                         
 -12   2  15       1029.95        998.74        15.26 o                         
 -10   2  15       1561.38       1662.15        34.40 o                         
  -8   2  15       2133.43       2234.61        35.55 o                         
  -6   2  15       1627.23       1662.84        21.14 o                         
  -4   2  15         64.58         71.19         4.74 o                         
  -2   2  15        959.57        930.33        18.21 o                         
   0   2  15          4.70          5.80         1.90 o                         
   2   2  15        702.44        647.15        11.22 o                         
   4   2  15        228.30        230.62         5.53 o                         
   6   2  15        512.42        541.49         9.44 o                         
   8   2  15        580.84        631.55         9.93 o                         
  10   2  15          0.00          1.28         1.20 o                         
 -11   3  15        101.20        119.49         3.47 o                         
  -9   3  15       1035.72       1048.94        15.27 o                         
  -7   3  15         41.33         31.36         2.45 o                         
  -5   3  15         25.56         40.11         1.96 o                         
  -3   3  15        205.18        231.49         8.66 o                         
  -1   3  15         15.72         10.65         2.22 o                         
   1   3  15        179.07        157.77         4.95 o                         
   3   3  15          0.54          0.62         1.11 o                         
   5   3  15        771.79        766.74        12.61 o                         
   7   3  15        414.21        436.01         8.66 o                         
   9   3  15        109.72        126.91         9.46 o                         
 -10   4  15         11.88         19.12         1.53 o                         
  -8   4  15       2579.57       2514.13        27.62 o                         
  -6   4  15        189.08        163.42         4.38 o                         
  -4   4  15       1033.92        868.79        11.97 o                         
  -2   4  15        288.06        286.65         6.81 o                         
   0   4  15         38.10         31.59         2.11 o                         
   2   4  15        319.06        272.75         5.64 o                         
   4   4  15        792.86        779.93        13.24 o                         
   6   4  15          1.14          1.67         1.18 o                         
   8   4  15         10.26          5.96         1.22 o                         
 -11   5  15        847.82        695.54        61.87 o                         
  -9   5  15        105.69         93.77         3.96 o                         
  -7   5  15        275.78        241.48         7.02 o                         
  -5   5  15        258.73        192.46         7.15 o                         
  -3   5  15        151.01        132.83         4.64 o                         
  -1   5  15          8.64          5.78         1.67 o                         
   1   5  15        423.34        431.24        11.90 o                         
   3   5  15        174.60        165.55         7.07 o                         
   5   5  15        571.85        531.29        17.08 o                         
   7   5  15        204.74        201.51         7.39 o                         
   9   5  15          3.18          2.99         1.46 o                         
 -10   6  15          2.12          1.42         0.94 o                         
  -8   6  15          4.59          4.64         1.43 o                         
  -6   6  15        147.49        146.11         6.08 o                         
  -4   6  15          1.15          4.01         1.22 o                         
  -2   6  15        866.27        820.98        15.79 o                         
   0   6  15        859.69        827.79        20.67 o                         
   2   6  15        514.96        486.64        13.93 o                         
   4   6  15         37.59         30.40         3.59 o                         
   6   6  15          8.25          7.05         1.92 o                         
   8   6  15          6.32          9.45         2.63 o                         
  -9   7  15        691.94        709.81        18.00 o                         
  -7   7  15         70.95         76.10         4.43 o                         
  -5   7  15         81.01         71.42         3.21 o                         
  -3   7  15       1274.00       1249.46        18.50 o                         
  -1   7  15        303.58        308.75         9.39 o                         
   1   7  15        116.95        111.84         4.94 o                         
   3   7  15        245.72        226.47        11.64 o                         
   5   7  15        190.50        198.72         9.57 o                         
   7   7  15         18.71         20.19         1.77 o                         
  -8   8  15        232.47        234.34         7.69 o                         
  -6   8  15       1395.07       1457.80        25.42 o                         
  -4   8  15          1.05          4.33         1.43 o                         
  -2   8  15        274.71        274.35         6.79 o                         
   0   8  15         74.04         70.01         3.51 o                         
   2   8  15        153.16        157.61         6.35 o                         
   4   8  15         86.80         87.84         5.91 o                         
   6   8  15        201.59        211.82         7.98 o                         
  -7   9  15        231.81        245.46         8.83 o                         
  -5   9  15        150.26        162.21         5.79 o                         
  -3   9  15         30.18         21.58         2.05 o                         
  -1   9  15        148.78        154.34         4.87 o                         
   1   9  15        934.30        940.25        25.78 o                         
   3   9  15         13.74         13.86         1.79 o                         
   5   9  15        473.17        533.79        19.51 o                         
  -6  10  15        266.17        268.76        15.58 o                         
  -4  10  15          1.22          1.48         1.51 o                         
  -2  10  15          8.37         10.92         1.64 o                         
   0  10  15         89.01         89.62         8.80 o                         
   2  10  15        613.70        651.23        28.07 o                         
   4  10  15        536.06        548.54        19.49 o                         
  -3  11  15         64.99         61.81         4.50 o                         
  -1  11  15          0.24          2.37         1.00 o                         
   1  11  15        101.82        132.77         6.96 o                         
 -12   0  16        704.80        665.90        15.62 o                         
 -10   0  16         82.02         84.06         8.36 o                         
  -8   0  16          8.08          8.41         3.55 o                         
  -6   0  16        355.60        375.56        12.89 o                         
  -4   0  16       2638.35       2685.82        37.36 o                         
  -2   0  16       6219.78       6019.82       115.32 o                         
   0   0  16      10815.47      10424.73       187.51 o                         
   2   0  16         16.56         16.35         2.07 o                         
   4   0  16        809.84        867.35        16.93 o                         
   6   0  16         27.21         23.68         2.37 o                         
   8   0  16         26.20         30.57         2.60 o                         
 -11   1  16         71.30         66.35         2.28 o                         
  -9   1  16         79.32         71.04         4.14 o                         
  -7   1  16       3060.70       3189.09        35.66 o                         
  -5   1  16       4448.06       4350.52        47.74 o                         
  -3   1  16       4739.00       4952.29        72.79 o                         
  -1   1  16          3.59          4.86         1.76 o                         
   1   1  16        199.37        193.87         4.33 o                         
   3   1  16        242.15        240.09         6.24 o                         
   5   1  16        179.31        176.27         4.42 o                         
   7   1  16        350.75        379.11         6.82 o                         
   9   1  16        663.84        701.05        10.42 o                         
 -12   2  16         35.97         27.96         1.54 o                         
 -10   2  16       2815.04       2928.03        37.00 o                         
  -8   2  16       2018.70       2266.23        36.40 o                         
  -6   2  16       1307.01       1366.46        22.06 o                         
  -4   2  16          0.00          0.14         1.13 o                         
  -2   2  16        826.84        773.10        17.91 o                         
   0   2  16         44.85         46.65         2.35 o                         
   2   2  16        206.55        225.16         5.15 o                         
   4   2  16         37.41         41.35         2.48 o                         
   6   2  16         27.16         33.51         2.88 o                         
   8   2  16       1516.34       1655.25        19.84 o                         
 -11   3  16       2668.68       2699.95        42.88 o                         
  -9   3  16         18.65         31.85         1.82 o                         
  -7   3  16         97.86        112.61         6.80 o                         
  -5   3  16          0.41          2.37         1.01 o                         
  -3   3  16        186.84        205.85         4.60 o                         
  -1   3  16        133.06        142.31         4.38 o                         
   1   3  16        536.03        493.06         7.39 o                         
   3   3  16        468.97        456.83         8.76 o                         
   5   3  16       3159.92       3190.77        37.02 o                         
   7   3  16        594.94        608.28         9.25 o                         
   9   3  16        353.90        371.58        16.61 o                         
 -10   4  16        663.94        672.24        11.77 o                         
  -8   4  16          0.70          5.22         1.16 o                         
  -6   4  16        138.40        127.50         3.68 o                         
  -4   4  16        552.54        585.45         8.83 o                         
  -2   4  16         15.49         23.22         2.08 o                         
   0   4  16          3.23          5.76         1.06 o                         
   2   4  16       2312.00       2182.25        23.24 o                         
   4   4  16        119.60        122.92         4.23 o                         
   6   4  16        563.65        590.74        10.95 o                         
   8   4  16        131.83        102.88         3.31 o                         
 -11   5  16        780.83        619.40        21.18 o                         
  -9   5  16        355.79        325.60        16.42 o                         
  -7   5  16       1534.85       1460.02        40.26 o                         
  -5   5  16        238.41        205.40         8.77 o                         
  -3   5  16        150.64        162.21         6.64 o                         
  -1   5  16         70.31         37.50         3.44 o                         
   1   5  16        204.25        183.84         7.46 o                         
   3   5  16         37.52         45.18         3.83 o                         
   5   5  16         36.35         38.28         3.96 o                         
   7   5  16        344.76        306.49        12.69 o                         
 -10   6  16         40.28         30.39         4.49 o                         
  -8   6  16         45.01         47.57         4.60 o                         
  -6   6  16        123.28         95.89         7.17 o                         
  -4   6  16        439.67        406.67         9.75 o                         
  -2   6  16         15.69         15.13         3.37 o                         
   0   6  16          0.10          5.03         1.60 o                         
   2   6  16          3.51          8.56         2.25 o                         
   4   6  16        320.18        312.04        13.71 o                         
   6   6  16         29.91         32.36         5.45 o                         
   8   6  16          1.89          3.55         1.51 o                         
  -9   7  16          1.68          2.36         1.39 o                         
  -7   7  16         10.15         10.83         1.80 o                         
  -5   7  16         48.78         35.26         2.49 o                         
  -3   7  16        190.32        170.65         6.03 o                         
  -1   7  16        308.30        304.62         9.35 o                         
   1   7  16         83.42         82.63         4.07 o                         
   3   7  16          3.52          6.37         3.53 o                         
   5   7  16          0.15         -0.48         1.62 o                         
   7   7  16        178.29        180.68         7.12 o                         
  -8   8  16         11.01         10.05         1.36 o                         
  -6   8  16          5.56          2.04         1.18 o                         
  -4   8  16         46.94         57.15         3.15 o                         
  -2   8  16        569.61        566.68        15.25 o                         
   0   8  16        757.60        761.81        16.66 o                         
   2   8  16         25.19         28.76         4.00 o                         
   4   8  16          0.99          2.01         1.52 o                         
   6   8  16         22.35         24.81         1.87 o                         
  -7   9  16        526.93        574.87        14.24 o                         
  -5   9  16          0.25          0.56         1.11 o                         
  -3   9  16         15.43         17.24         1.68 o                         
  -1   9  16         93.76         94.89         4.42 o                         
   1   9  16        170.40        150.39         6.57 o                         
   3   9  16        179.12        162.70         6.08 o                         
   5   9  16          9.42          7.55         1.62 o                         
  -6  10  16        209.14        201.95         8.13 o                         
  -4  10  16        107.43        115.03         4.54 o                         
  -2  10  16         31.18         35.60         2.70 o                         
   0  10  16         13.66         15.88         3.10 o                         
   2  10  16          3.00          4.21         1.14 o                         
  -1  11  16        544.80        475.20        24.30 o                         
 -11   1  17        390.92        381.64         8.52 o                         
  -9   1  17          4.59          6.11         2.08 o                         
  -7   1  17          1.30          1.46         1.91 o                         
  -5   1  17        931.66        948.39        12.15 o                         
  -3   1  17      11107.74      11235.02        96.01 o                         
  -1   1  17       1279.74       1239.73        14.60 o                         
   1   1  17        930.13        920.79        11.45 o                         
   3   1  17        252.73        263.79         6.31 o                         
   5   1  17        163.47        159.37         4.12 o                         
   7   1  17        139.22        154.20         4.16 o                         
   9   1  17        138.03        127.18         3.69 o                         
 -10   2  17        149.10        161.64         4.09 o                         
  -8   2  17       1173.47       1200.49        22.05 o                         
  -6   2  17       2750.55       2771.52        28.96 o                         
  -4   2  17       2915.24       2955.86        29.59 o                         
  -2   2  17       4954.68       4931.00        43.72 o                         
   0   2  17       1568.79       1483.48        15.36 o                         
   2   2  17       1412.25       1353.40        15.75 o                         
   4   2  17          0.07          2.00         1.33 o                         
   6   2  17         98.63        107.00         3.75 o                         
   8   2  17        101.60         98.39         2.89 o                         
 -11   3  17        457.97        438.51        10.97 o                         
  -9   3  17        424.70        467.30         8.52 o                         
  -7   3  17       1052.29       1082.56        17.11 o                         
  -5   3  17         50.03         47.33         2.38 o                         
  -3   3  17        436.78        525.71         8.43 o                         
  -1   3  17       1244.03       1280.89        14.15 o                         
   1   3  17       1167.20       1213.33        13.22 o                         
   3   3  17        553.38        582.63        10.54 o                         
   5   3  17         37.75         44.23         2.55 o                         
   7   3  17        610.20        638.17         9.59 o                         
 -10   4  17        217.33        239.65         8.12 o                         
  -8   4  17         21.37         25.69         2.15 o                         
  -6   4  17        104.15         89.45         3.68 o                         
  -4   4  17          9.79         12.21         1.30 o                         
  -2   4  17         22.57          9.73         1.24 o                         
   0   4  17       1889.01       1854.79        21.18 o                         
   2   4  17         42.93         23.95         1.82 o                         
   4   4  17         57.63         59.90         2.98 o                         
   6   4  17         64.41         63.87         2.78 o                         
   8   4  17        871.80        955.66        34.77 o                         
  -9   5  17         51.92         31.51         2.70 o                         
  -7   5  17        407.15        321.94        10.74 o                         
  -5   5  17          6.38          3.08         1.90 o                         
  -3   5  17        337.00        289.38        11.76 o                         
  -1   5  17       1290.97       1187.16        23.84 o                         
   1   5  17         19.43          6.39         2.31 o                         
   3   5  17        866.81        840.60        27.68 o                         
   5   5  17        442.21        439.37        13.58 o                         
   7   5  17          0.01          0.67         1.15 o                         
 -10   6  17         49.16         29.37         2.77 o                         
  -8   6  17         90.74        109.29         5.98 o                         
  -6   6  17        679.79        564.50        18.29 o                         
  -4   6  17       2508.15       2247.37        39.51 o                         
  -2   6  17        886.56        776.38        19.49 o                         
   0   6  17         78.87         58.82         4.06 o                         
   2   6  17          1.76          2.43         1.97 o                         
   4   6  17         96.30        102.24         7.21 o                         
   6   6  17         22.12         20.70         2.21 o                         
  -9   7  17        418.88        396.92        10.48 o                         
  -7   7  17        500.96        502.71        17.99 o                         
  -5   7  17        157.10        131.07         5.03 o                         
  -3   7  17        753.99        703.55        16.17 o                         
  -1   7  17        605.42        571.80        11.37 o                         
   1   7  17        271.75        257.68        10.53 o                         
   3   7  17         50.89         58.10        10.41 o                         
   5   7  17         44.32         47.22         5.00 o                         
  -8   8  17         51.24         68.91         3.13 o                         
  -6   8  17         11.67         12.55         2.17 o                         
  -4   8  17          2.41          3.31         1.42 o                         
  -2   8  17         17.22         26.74         2.48 o                         
   0   8  17        706.43        762.13        16.34 o                         
   2   8  17        680.74        699.02        21.66 o                         
   4   8  17        595.33        612.45        23.44 o                         
  -7   9  17         41.60         45.99         2.93 o                         
  -5   9  17         64.59         46.22         2.47 o                         
  -3   9  17          5.99          4.09         1.08 o                         
  -1   9  17        237.01        246.03         7.92 o                         
   1   9  17          9.62         14.79         1.91 o                         
   3   9  17        384.04        390.90         9.95 o                         
  -4  10  17        873.15        890.12        47.88 o                         
  -2  10  17         65.05         52.71         4.21 o                         
   0  10  17          0.24          0.70         1.26 o                         
   2  10  17        603.69        549.95        19.15 o                         
 -10   0  18        370.87        418.14        10.40 o                         
  -8   0  18       6251.92       6839.92       124.91 o                         
  -6   0  18      15970.20      16659.86       196.41 o                         
  -4   0  18          0.58          0.07         1.85 o                         
  -2   0  18        513.86        513.87        12.46 o                         
   0   0  18         30.79         29.30         2.57 o                         
   2   0  18          0.50          2.01         1.58 o                         
   4   0  18        652.62        675.11        14.34 o                         
   6   0  18        118.35        145.62         6.50 o                         
   8   0  18        363.14        422.72        10.04 o                         
 -11   1  18         45.71         50.39         2.00 o                         
  -9   1  18       3065.21       3267.29        34.50 o                         
  -7   1  18        426.31        430.00         8.97 o                         
  -5   1  18       2794.84       2819.14        29.84 o                         
  -3   1  18       2781.24       2850.35        29.27 o                         
  -1   1  18        506.82        547.02         8.88 o                         
   1   1  18        972.33        904.62        11.04 o                         
   3   1  18        152.34        164.18         4.76 o                         
   5   1  18         75.83         75.82         2.98 o                         
   7   1  18        268.27        288.56         6.33 o                         
 -10   2  18        137.82        141.15         3.55 o                         
  -8   2  18         20.46         22.86         2.02 o                         
  -6   2  18       1042.14       1129.50        15.84 o                         
  -4   2  18        343.67        334.16         7.71 o                         
  -2   2  18       1807.96       1862.57        21.54 o                         
   0   2  18       4273.46       4379.22        34.80 o                         
   2   2  18       2202.84       2147.94        20.85 o                         
   4   2  18          3.72          3.00         1.35 o                         
   6   2  18         34.91         33.35         2.03 o                         
   8   2  18          6.51          8.17         1.23 o                         
 -11   3  18         29.77         27.32         2.56 o                         
  -9   3  18       2202.30       2194.32        30.30 o                         
  -7   3  18       1391.04       1476.21        23.06 o                         
  -5   3  18         46.23         58.33         2.84 o                         
  -3   3  18         97.65         84.97         3.15 o                         
  -1   3  18        196.10        163.74         4.06 o                         
   1   3  18       1044.47        924.15        12.44 o                         
   3   3  18       1317.40       1342.91        19.53 o                         
   5   3  18       2374.56       2492.01        27.91 o                         
   7   3  18          1.09          2.02         1.11 o                         
 -10   4  18        587.70        500.05        33.57 o                         
  -8   4  18        493.91        494.97        10.62 o                         
  -6   4  18       1064.12        954.65        20.67 o                         
  -4   4  18          0.14          2.89         1.30 o                         
  -2   4  18        119.33         69.54         2.63 o                         
   0   4  18          5.97          6.57         1.10 o                         
   2   4  18        134.06        108.92         3.48 o                         
   4   4  18         28.57         29.44         2.12 o                         
   6   4  18        650.16        650.48        11.22 o                         
   8   4  18        257.39        228.06        10.27 o                         
  -9   5  18          0.05          1.39         1.01 o                         
  -7   5  18         28.24         37.28         3.16 o                         
  -5   5  18        409.87        319.09        10.31 o                         
  -3   5  18        221.32        192.74        15.03 o                         
  -1   5  18         16.04         10.28         1.80 o                         
   1   5  18         22.85         12.02         2.80 o                         
   3   5  18        310.15        290.47        13.76 o                         
   5   5  18        286.94        277.44         9.84 o                         
   7   5  18         43.63         35.16         3.91 o                         
  -8   6  18          6.23          5.67         1.27 o                         
  -6   6  18         80.33         57.86         4.64 o                         
  -4   6  18          5.48          7.55         2.24 o                         
  -2   6  18        178.38        164.14         9.26 o                         
   0   6  18         34.06         41.47         5.27 o                         
   2   6  18         26.02         25.60         3.41 o                         
   4   6  18        260.74        275.18        11.71 o                         
   6   6  18         38.10         22.66         1.94 o                         
  -9   7  18         51.45         30.50         2.78 o                         
  -7   7  18        144.63        146.89         5.39 o                         
  -5   7  18       1092.40       1058.83        22.81 o                         
  -3   7  18         90.70         50.35         8.37 o                         
  -1   7  18        118.67        106.12         4.03 o                         
   1   7  18        187.50        197.97        10.62 o                         
   3   7  18         43.87         44.48         9.37 o                         
   5   7  18         69.39         68.44         3.46 o                         
  -8   8  18         13.87         -0.35         1.22 o                         
  -6   8  18        131.49        140.03         7.98 o                         
  -4   8  18         17.61         14.71         1.63 o                         
  -2   8  18         60.40         48.06         2.97 o                         
   0   8  18        198.52        185.43         9.97 o                         
   2   8  18         77.63         65.55         3.80 o                         
   4   8  18         10.79          7.15         1.29 o                         
  -5   9  18         96.54        118.21         4.38 o                         
  -3   9  18          0.91          5.02         1.13 o                         
  -1   9  18        349.88        319.27        11.34 o                         
   1   9  18        638.68        631.66        18.89 o                         
   3   9  18        268.75        255.29        11.75 o                         
  -4  10  18        624.22        588.62        20.21 o                         
  -2  10  18         20.03         14.17         1.55 o                         
   0  10  18        235.33        250.65         8.41 o                         
 -11   1  19        135.39        128.43         3.21 o                         
  -9   1  19        350.22        372.93         7.58 o                         
  -7   1  19        288.73        331.06         8.86 o                         
  -5   1  19       2684.01       2838.29        32.07 o                         
  -3   1  19       1759.10       1845.31        24.59 o                         
  -1   1  19       1368.95       1402.36        16.34 o                         
   1   1  19        334.77        308.93         5.53 o                         
   3   1  19         15.17         21.00         1.85 o                         
   5   1  19        149.85        169.79         4.67 o                         
   7   1  19        330.23        340.56         6.99 o                         
 -10   2  19         27.57         24.94         1.58 o                         
  -8   2  19        158.86        169.67         5.14 o                         
  -6   2  19        242.46        244.88         5.91 o                         
  -4   2  19       1124.50       1160.57        18.58 o                         
  -2   2  19        144.42        149.93         4.28 o                         
   0   2  19       1889.43       1937.21        17.91 o                         
   2   2  19       1916.63       1983.80        22.63 o                         
   4   2  19        783.10        752.74        10.96 o                         
   6   2  19         21.33         20.83         1.55 o                         
   8   2  19         71.11         65.32         2.82 o                         
 -11   3  19         19.46         11.15         1.87 o                         
  -9   3  19         11.14          6.78         1.23 o                         
  -7   3  19        501.54        483.02        11.18 o                         
  -5   3  19        296.99        286.97         6.60 o                         
  -3   3  19        887.27        895.10        12.68 o                         
  -1   3  19       4237.31       4156.94        38.84 o                         
   1   3  19        211.71        137.81         3.87 o                         
   3   3  19       2310.24       2277.52        29.35 o                         
   5   3  19        781.78        827.68        11.59 o                         
   7   3  19         29.63         27.23         2.90 o                         
 -10   4  19         50.54         56.01         4.91 o                         
  -8   4  19        306.79        308.38         7.89 o                         
  -6   4  19        124.81         98.98         4.47 o                         
  -4   4  19       3562.33       3432.04        43.06 o                         
  -2   4  19        398.91        285.00         6.20 o                         
   0   4  19       3087.18       3014.27        29.92 o                         
   2   4  19       3062.46       3105.24        37.54 o                         
   4   4  19        123.40        109.99         4.93 o                         
   6   4  19        295.56        303.30         7.74 o                         
  -9   5  19        133.75        114.36         4.90 o                         
  -7   5  19        707.50        711.72        18.89 o                         
  -5   5  19        232.53        221.49         9.78 o                         
  -3   5  19        144.54        106.79         6.85 o                         
  -1   5  19        561.08        540.57        13.04 o                         
   1   5  19        441.72        467.55        15.87 o                         
   3   5  19       1178.59       1229.09        39.56 o                         
   5   5  19       1557.18       1680.72        34.15 o                         
   7   5  19         65.74         49.56         4.03 o                         
  -8   6  19        490.11        415.05        11.52 o                         
  -6   6  19         21.33         17.57         2.51 o                         
  -4   6  19          3.26          4.90         1.80 o                         
  -2   6  19        582.70        569.78        15.58 o                         
   0   6  19        307.03        270.74        10.85 o                         
   2   6  19         44.91         39.28         3.77 o                         
   4   6  19         67.88         69.82         5.26 o                         
   6   6  19        536.19        539.62        20.78 o                         
  -7   7  19          5.41          5.43         0.98 o                         
  -5   7  19        160.25        173.52         5.35 o                         
  -3   7  19         20.84         13.30         2.04 o                         
  -1   7  19         51.75         46.81         3.51 o                         
   1   7  19         23.43         22.41         3.69 o                         
   3   7  19        247.47        226.97        12.43 o                         
   5   7  19        550.36        541.34        54.24 o                         
  -6   8  19        213.69        198.12         8.45 o                         
  -4   8  19         53.55         42.07         2.11 o                         
  -2   8  19        485.48        443.42        11.22 o                         
   0   8  19        216.63        239.09        10.55 o                         
   2   8  19        608.36        606.35        25.14 o                         
   4   8  19        159.11        136.96         8.87 o                         
  -5   9  19         25.00         18.91         1.98 o                         
  -3   9  19        688.77        719.31        17.84 o                         
  -1   9  19        138.78        200.62         8.12 o                         
   1   9  19        341.50        295.24         9.29 o                         
 -10   0  20        256.13        248.93         7.16 o                         
  -8   0  20          3.01          5.40         1.96 o                         
  -6   0  20        107.45        106.33         6.92 o                         
  -4   0  20       4546.68       4837.27        84.85 o                         
  -2   0  20       3062.02       3172.76        52.68 o                         
   0   0  20       1146.60       1148.44        19.45 o                         
   2   0  20        473.82        475.07        11.33 o                         
   4   0  20        665.23        716.05        14.30 o                         
   6   0  20        107.05        112.29         5.12 o                         
   8   0  20         23.96         16.98         1.60 o                         
 -11   1  20          6.65          5.61         0.70 o                         
  -9   1  20         16.01         20.77         1.60 o                         
  -7   1  20         26.04         23.16         1.92 o                         
  -5   1  20       1663.14       1838.44        26.24 o                         
  -3   1  20        824.56        813.63        13.02 o                         
  -1   1  20       3039.90       3045.90        29.84 o                         
   1   1  20          9.62         17.22         1.68 o                         
   3   1  20         78.93         69.27         2.87 o                         
   5   1  20          5.58          5.57         1.31 o                         
   7   1  20        270.49        288.80         6.69 o                         
 -10   2  20        284.31        263.57         5.90 o                         
  -8   2  20        566.84        637.41        11.12 o                         
  -6   2  20        617.82        646.50        11.20 o                         
  -4   2  20        917.91        950.08        14.85 o                         
  -2   2  20         69.08         95.91         3.51 o                         
   0   2  20        192.06        128.98         3.67 o                         
   2   2  20        653.93        676.80        11.44 o                         
   4   2  20         37.60         22.69         1.90 o                         
   6   2  20        383.52        405.72         6.94 o                         
  -9   3  20         25.90         17.28         1.95 o                         
  -7   3  20        743.08        745.68        14.78 o                         
  -5   3  20          0.30         -0.51         1.36 o                         
  -3   3  20       1951.45       1874.00        24.63 o                         
  -1   3  20       2858.60       2911.11        31.69 o                         
   1   3  20          2.85          2.09         1.38 o                         
   3   3  20        472.69        437.47         8.79 o                         
   5   3  20         36.23         47.77         2.42 o                         
   7   3  20         53.36         44.96         2.95 o                         
 -10   4  20        264.40        263.14        10.89 o                         
  -8   4  20        217.82        191.25         7.28 o                         
  -6   4  20          5.11          3.25         1.82 o                         
  -4   4  20        224.92        196.07         5.94 o                         
  -2   4  20         70.39         44.51         3.13 o                         
   0   4  20        814.98        908.73        13.64 o                         
   2   4  20       3093.35       3072.76        39.55 o                         
   4   4  20         25.84         22.80         2.23 o                         
   6   4  20         10.49         16.25         2.41 o                         
  -9   5  20         18.87         16.77         2.33 o                         
  -7   5  20         29.96         15.09         3.55 o                         
  -5   5  20        424.08        386.81        12.80 o                         
  -3   5  20        146.97        135.81         7.38 o                         
  -1   5  20         20.36         18.65         2.21 o                         
   1   5  20         35.18         40.17         4.16 o                         
   3   5  20       2170.52       2275.42        45.19 o                         
   5   5  20       2402.69       2509.60        54.87 o                         
  -8   6  20        296.19        311.95        14.52 o                         
  -6   6  20         49.03         44.11         4.50 o                         
  -4   6  20         68.46         55.49         3.45 o                         
  -2   6  20        124.90        114.99         9.45 o                         
   0   6  20         21.89         21.10         3.18 o                         
   2   6  20          2.83          5.33         3.60 o                         
   4   6  20        249.98        266.23        16.91 o                         
  -7   7  20         95.31         66.48         5.64 o                         
  -5   7  20        129.33         94.73         5.25 o                         
  -3   7  20         16.08          7.98         1.47 o                         
  -1   7  20        266.01        243.88         7.49 o                         
   1   7  20        838.20        922.99        25.90 o                         
   3   7  20         19.36         17.19         2.35 o                         
  -6   8  20        205.86        229.15        10.71 o                         
  -4   8  20          0.01         -0.05         1.08 o                         
  -2   8  20        568.51        553.47        16.11 o                         
   0   8  20         22.61         13.97         2.56 o                         
   2   8  20         29.87         45.09         4.42 o                         
  -3   9  20         29.59         28.26         2.17 o                         
  -1   9  20        710.06        770.77        28.14 o                         
   1   9  20        161.51        102.07         5.48 o                         
  -9   1  21        267.03        290.63         5.77 o                         
  -7   1  21        229.04        224.47         5.96 o                         
  -5   1  21         29.36         32.16         2.47 o                         
  -3   1  21       2397.49       2545.89        32.16 o                         
  -1   1  21        120.17        127.29         3.82 o                         
   1   1  21        961.02        925.47        15.48 o                         
   3   1  21        333.96        295.14         5.77 o                         
   5   1  21         14.99         16.48         1.58 o                         
   7   1  21         31.62         28.36         1.48 o                         
 -10   2  21         80.68         57.45         3.53 o                         
  -8   2  21        105.73        107.81         4.42 o                         
  -6   2  21       1072.19       1128.94        17.33 o                         
  -4   2  21        441.02        476.36         9.45 o                         
  -2   2  21       1765.97       1812.02        21.75 o                         
   0   2  21       2939.96       2795.16        31.35 o                         
   2   2  21         82.77         68.48         2.87 o                         
   4   2  21        111.36        111.59         3.49 o                         
   6   2  21         27.05         21.45         1.55 o                         
  -9   3  21        586.75        568.60        21.54 o                         
  -7   3  21         77.10         89.51         4.26 o                         
  -5   3  21        343.12        371.00         8.81 o                         
  -3   3  21        322.80        252.64         5.90 o                         
  -1   3  21        221.66        302.48         6.64 o                         
   1   3  21         97.93         90.57         3.54 o                         
   3   3  21         78.94        100.24         4.04 o                         
   5   3  21          9.96         17.89         1.73 o                         
  -8   4  21         84.76         94.80         4.23 o                         
  -6   4  21        594.08        545.06        20.04 o                         
  -4   4  21        203.46        172.66         5.02 o                         
  -2   4  21        312.62        326.62         8.28 o                         
   0   4  21        933.25        830.34        12.11 o                         
   2   4  21       1108.17       1183.29        24.78 o                         
   4   4  21        124.05        103.78         6.25 o                         
   6   4  21        198.17        164.12         9.00 o                         
  -9   5  21         73.04         76.09         3.58 o                         
  -7   5  21        161.88        115.18         7.87 o                         
  -5   5  21         16.10         11.74         2.30 o                         
  -3   5  21         28.40         20.97         2.95 o                         
  -1   5  21          1.66          9.42         1.93 o                         
   1   5  21        858.57        851.50        25.24 o                         
   3   5  21         17.73         15.94         3.26 o                         
   5   5  21        356.07        294.38        68.60 o                         
  -8   6  21          0.00         -0.22         0.79 o                         
  -6   6  21          8.28          6.48         2.54 o                         
  -4   6  21        129.57         99.48         3.81 o                         
  -2   6  21        511.14        452.32        10.88 o                         
   0   6  21         65.06         65.14         4.58 o                         
   2   6  21          6.05          7.45         2.23 o                         
   4   6  21         10.74          3.38         1.12 o                         
  -7   7  21          0.42          1.31         0.68 o                         
  -5   7  21         42.98         37.80         3.24 o                         
  -3   7  21          5.30          8.13         1.79 o                         
  -1   7  21        270.57        259.69        10.42 o                         
   1   7  21         75.26        104.17         8.73 o                         
   3   7  21        282.52        284.53        12.13 o                         
  -4   8  21        150.64        114.07         7.60 o                         
  -2   8  21        386.43        439.14        19.00 o                         
   0   8  21        652.38        682.27        18.08 o                         
   2   8  21        502.79        470.70        28.80 o                         
  -1   9  21          2.11          0.35         0.91 o                         
 -10   0  22         43.04         54.23         3.23 o                         
  -8   0  22        509.49        554.76        12.50 o                         
  -6   0  22         33.86         37.78         3.97 o                         
  -4   0  22         45.03         46.28         3.57 o                         
  -2   0  22        149.14        128.65         5.83 o                         
   0   0  22        513.33        519.50         9.98 o                         
   2   0  22        709.49        671.69        14.61 o                         
   4   0  22          2.87          6.66         1.57 o                         
   6   0  22        589.91        580.22        13.65 o                         
  -9   1  22         23.41         26.24         1.80 o                         
  -7   1  22         23.76         25.56         1.92 o                         
  -5   1  22        708.49        754.44        12.32 o                         
  -3   1  22          6.17          6.25         1.61 o                         
  -1   1  22        506.82        483.07         9.13 o                         
   1   1  22         55.00         62.53         2.73 o                         
   3   1  22        686.28        659.26         9.11 o                         
   5   1  22         27.73         28.61         1.62 o                         
 -10   2  22         27.43         27.00         2.72 o                         
  -8   2  22        339.35        406.75         8.07 o                         
  -6   2  22         53.01         52.18         3.11 o                         
  -4   2  22          0.49          7.05         1.83 o                         
  -2   2  22          0.01          2.16         1.10 o                         
   0   2  22          0.25          0.24         1.46 o                         
   2   2  22        547.36        539.10         9.45 o                         
   4   2  22         59.78         62.96         2.73 o                         
   6   2  22        103.46         97.93         5.26 o                         
  -9   3  22         40.86         38.57         3.76 o                         
  -7   3  22        178.60        186.97         5.58 o                         
  -5   3  22         59.68         61.13         3.01 o                         
  -3   3  22        230.81        185.68         4.60 o                         
  -1   3  22        213.40        174.31         4.76 o                         
   1   3  22        111.18        116.25         4.46 o                         
   3   3  22        530.29        528.69         9.76 o                         
   5   3  22        344.21        331.30         9.48 o                         
  -8   4  22          3.32         12.39         2.07 o                         
  -6   4  22        206.32        210.03         6.59 o                         
  -4   4  22          0.89          6.69         1.69 o                         
  -2   4  22        517.18        492.56         8.26 o                         
   0   4  22        510.73        472.62         9.79 o                         
   2   4  22          0.40          1.16         1.62 o                         
   4   4  22        721.33        653.27        18.52 o                         
  -7   5  22          8.19          6.42         1.47 o                         
  -5   5  22        376.50        330.54        12.23 o                         
  -3   5  22        137.05        110.91         4.95 o                         
  -1   5  22        245.06        302.15         9.95 o                         
   1   5  22        153.99        146.86         8.48 o                         
   3   5  22       1147.75       1207.97        48.65 o                         
   5   5  22          0.02         -0.71         1.26 o                         
  -6   6  22         42.69         34.14         2.42 o                         
  -4   6  22        377.67        356.90         8.85 o                         
  -2   6  22         51.76         52.30         3.70 o                         
   0   6  22        156.57        167.93        15.88 o                         
   2   6  22         99.64        103.52        14.51 o                         
   4   6  22       2087.24       1821.22        57.19 o                         
  -5   7  22         25.22         37.84         6.11 o                         
  -3   7  22         18.65         12.97         2.22 o                         
  -1   7  22        123.05         96.26         5.76 o                         
   1   7  22       1012.63       1127.02        40.61 o                         
   3   7  22        622.22        465.73        16.73 o                         
  -4   8  22         30.14         31.26         3.14 o                         
  -2   8  22        511.69        585.27        21.65 o                         
   0   8  22        260.03        264.33        11.32 o                         
  -9   1  23        272.74        281.72         6.66 o                         
  -7   1  23         28.34         32.83         1.99 o                         
  -5   1  23          1.88          3.34         1.23 o                         
  -3   1  23         14.13         11.87         1.76 o                         
  -1   1  23         66.95         70.94         3.18 o                         
   1   1  23        377.83        378.40         7.17 o                         
   3   1  23        116.78        120.30         3.50 o                         
   5   1  23        736.62        702.49        11.25 o                         
  -8   2  23          3.05          1.47         0.93 o                         
  -6   2  23        166.56        173.35         5.24 o                         
  -4   2  23         25.46         33.05         2.24 o                         
  -2   2  23        382.61        364.99         6.50 o                         
   0   2  23         22.58         21.61         2.08 o                         
   2   2  23        771.84        782.54        11.02 o                         
   4   2  23         11.56          9.72         1.18 o                         
  -9   3  23        564.57        468.30        14.99 o                         
  -7   3  23         10.17         13.57         1.74 o                         
  -5   3  23         73.71         77.56         3.34 o                         
  -3   3  23         10.07          9.22         1.54 o                         
  -1   3  23          0.03          1.01         1.03 o                         
   1   3  23        433.74        455.05         9.16 o                         
   3   3  23        170.85        170.61         7.58 o                         
   5   3  23         81.62         82.36         6.33 o                         
  -8   4  23          5.73          6.23         1.18 o                         
  -6   4  23        148.11        146.38         8.35 o                         
  -4   4  23        195.83        169.58         5.62 o                         
  -2   4  23        111.86        117.45         3.76 o                         
   0   4  23        468.20        471.44        11.57 o                         
   2   4  23        112.68         89.21         3.66 o                         
   4   4  23        160.12        160.21         6.84 o                         
  -7   5  23          0.22          6.27         1.23 o                         
  -5   5  23         15.01         19.21         2.92 o                         
  -3   5  23          3.60          1.53         1.11 o                         
  -1   5  23         19.63          8.87         1.78 o                         
   1   5  23        244.66        247.10        11.13 o                         
   3   5  23         12.54          9.53         1.57 o                         
  -6   6  23         50.90         43.04         4.86 o                         
  -4   6  23          0.01          0.88         0.82 o                         
  -2   6  23        370.49        360.49        10.29 o                         
   0   6  23         44.97         41.61         5.63 o                         
   2   6  23        104.60        124.13         7.02 o                         
  -5   7  23        545.09        495.00        21.86 o                         
  -3   7  23        104.43        116.59         5.22 o                         
  -1   7  23          9.50          9.88         2.83 o                         
   1   7  23        109.29         79.71         4.95 o                         
  -8   0  24         79.39         67.13         3.58 o                         
  -6   0  24         37.03         45.10         3.20 o                         
  -4   0  24        167.70        210.82         7.85 o                         
  -2   0  24        518.73        630.42        15.39 o                         
   0   0  24        245.19        249.32        10.02 o                         
   2   0  24        452.14        436.75        10.18 o                         
   4   0  24        519.57        464.22        11.82 o                         
  -7   1  24          6.08         11.12         1.23 o                         
  -5   1  24        135.60        163.86         4.24 o                         
  -3   1  24        403.61        390.81         7.85 o                         
  -1   1  24         72.88         62.34         2.86 o                         
   1   1  24         53.51         33.16         2.38 o                         
   3   1  24        311.58        319.85         5.54 o                         
   5   1  24         31.57         33.10         1.59 o                         
  -8   2  24         27.23         32.46         1.48 o                         
  -6   2  24        173.36        195.66         4.55 o                         
  -4   2  24        224.09        275.81         5.74 o                         
  -2   2  24          1.42         -0.52         1.21 o                         
   0   2  24        699.96        704.18        14.32 o                         
   2   2  24          5.27          3.87         1.39 o                         
   4   2  24         16.82         22.73         1.51 o                         
  -7   3  24        405.46        444.40        13.66 o                         
  -5   3  24         26.53         42.56         2.78 o                         
  -3   3  24        635.38        693.58        10.08 o                         
  -1   3  24          1.11          4.13         1.16 o                         
   1   3  24        112.58        119.87         3.80 o                         
   3   3  24         23.40         12.58         1.94 o                         
  -6   4  24         46.74         64.17         4.95 o                         
  -4   4  24        289.16        312.75         7.28 o                         
  -2   4  24         41.98         36.38         2.14 o                         
   0   4  24         65.95         82.57         4.20 o                         
   2   4  24          1.17          0.99         0.87 o                         
   4   4  24          0.45         -0.47         1.35 o                         
  -7   5  24         21.02         19.85         2.40 o                         
  -5   5  24        215.91        270.10         9.42 o                         
  -3   5  24         62.56         40.76         2.45 o                         
  -1   5  24          0.05          1.23         2.70 o                         
   1   5  24         83.04         83.71         4.98 o                         
   3   5  24        303.55        285.77        18.34 o                         
  -4   6  24         45.84         39.98         2.86 o                         
  -2   6  24         38.79         30.18         2.65 o                         
   0   6  24          9.69         10.21         1.92 o                         
   2   6  24        178.10        206.08         9.38 o                         
  -3   7  24        251.55        260.51        10.94 o                         
  -1   7  24         15.47          8.50         1.25 o                         
  -7   1  25       1653.60       1794.99        22.41 o                         
  -5   1  25        340.30        380.84         6.92 o                         
  -3   1  25        129.21        157.43         4.39 o                         
  -1   1  25        109.23        106.27         4.82 o                         
   1   1  25          0.25          1.36         1.13 o                         
   3   1  25         38.97         41.69         2.30 o                         
  -8   2  25        405.42        377.94        14.29 o                         
  -6   2  25        421.55        520.78         8.36 o                         
  -4   2  25        453.45        518.24         8.57 o                         
  -2   2  25         16.54         32.90         1.95 o                         
   0   2  25        140.83        150.53         4.70 o                         
   2   2  25         77.26         85.75         2.86 o                         
  -7   3  25        321.15        308.40        17.15 o                         
  -5   3  25        120.44        150.21         5.01 o                         
  -3   3  25          2.72          3.17         1.06 o                         
  -1   3  25        109.29         93.99         3.86 o                         
   1   3  25         42.29         33.97         2.32 o                         
   3   3  25         10.50          7.35         2.28 o                         
  -6   4  25         57.31         62.25         2.93 o                         
  -4   4  25        104.33        118.39         4.07 o                         
  -2   4  25          6.12          3.34         1.31 o                         
   0   4  25        115.41         89.24         6.12 o                         
   2   4  25          5.70          6.82         1.91 o                         
  -5   5  25          0.05          0.85         0.89 o                         
  -3   5  25          8.31          4.41         1.59 o                         
  -1   5  25         50.73         55.60         5.93 o                         
   1   5  25          6.93          8.68         3.85 o                         
  -2   6  25          0.10          0.88         1.36 o                         
   0   6  25          3.03          3.66         1.32 o                         
  -6   0  26         42.89         37.03         2.69 o                         
  -4   0  26         16.15         16.11         1.89 o                         
  -2   0  26        456.86        501.20        13.85 o                         
   0   0  26        426.57        512.90        13.81 o                         
   2   0  26        384.62        408.25        10.62 o                         
  -7   1  26        393.45        356.96         5.46 o                         
  -5   1  26        713.67        813.47        11.10 o                         
  -3   1  26        731.02        836.28        13.80 o                         
  -1   1  26         45.96         40.31         3.02 o                         
   1   1  26        317.43        380.39         7.53 o                         
   3   1  26          2.65          2.46         0.66 o                         
  -6   2  26        338.61        388.28         7.35 o                         
  -4   2  26        421.44        443.72         7.16 o                         
  -2   2  26        787.96        941.92        13.73 o                         
   0   2  26         10.42          6.01         1.29 o                         
   2   2  26          2.21          4.30         0.96 o                         
  -5   3  26         24.11         28.77         1.59 o                         
  -3   3  26        383.74        399.86         7.97 o                         
  -1   3  26        268.71        286.63         7.24 o                         
   1   3  26         79.75         81.43         4.16 o                         
  -4   4  26         44.91         45.10         3.41 o                         
  -2   4  26        195.07        228.79         8.24 o                         
   0   4  26        136.94        126.95         5.56 o                         
  -3   5  26        512.75        467.13        18.04 o                         
  -1   5  26          3.99          4.99         1.39 o                         
  -5   1  27        313.90        297.83         5.18 o                         
  -3   1  27          0.99          0.76         1.02 o                         
  -1   1  27        517.15        611.91        11.18 o                         
   1   1  27         33.01         31.76         1.79 o                         
  -4   2  27         50.63         50.31         3.20 o                         
  -2   2  27         94.49         74.65         2.63 o                         
   0   2  27        700.64        734.23        20.21 o                         
  -5   3  27        372.82        373.41        14.51 o                         
  -3   3  27        113.76        155.20         6.22 o                         
  -1   3  27          0.01          0.34         1.80 o                         
  -2   4  27        844.46        764.24        26.59 o                         
  -4   0  28       3219.79       3169.13        55.94 o                         
  -2   0  28        785.56        861.26        17.61 o                         
   0   0  28        391.60        393.12        13.93 o                         
  -3   1  28         87.25        101.27         2.63 o                         
  -1   1  28        422.83        389.68         6.92 o                         
  -2   2  28         31.55         25.10         3.12 o                         
                                                                                
